# Supplementary material for: Binding of 2′,3′-Cyclic Nucleotide Monophosphates to Bacterial Ribosomes Inhibits Translation
Source: ACS Cent Sci. 2022 Sep 21;8(11):1518–26. doi: 10.1021/acscentsci.2c00681 (PMC9686202; doi:10.1021/acscentsci.2c00681)
Supplement: Supplementary file 2 — oc2c00681_si_002.xlsx [file oc2c00681_si_002.xlsx]

## Sheet: Control 200mM
Query #:z	Protein Rank	Peptide < ProteinMetrics Confidential >	Glycans NHFAGNa	Modification Type(s)	Observed m/z	z	Observed (M+H)	Calc. mass (M+H)	Off-by-x error	Mass error (ppm)	Starting position	Cleavage	Score	Delta	Delta Mod	|Log Prob|	# of unique peptides	Protein Name	Protein DB number	Comment	Scan #	Scan Time
00123:2	1	R.LGEHNIDVLEGN.E			655.321	2	1309.64	1309.64	0	-2.1	50	CRagged	495.19	354.28	354.28	4.32	20	>cont|000023| gi|494360|pdb|1MCT|A Chain A, Trypsin (E.C.3.4.21.4) Complexed With Inhibitor From Bitter Gourd [Sus scrofa (Contaminant)]	4555	Locus:1.1.1.2802.2 File:"CT-200.wiff"	1	19.7333
00279:2	1	R.LGEHNIDVLEGNEQF.I			857.405	2	1713.8	1713.81	0	-3.2	50	CRagged	450.5	381.03	381.03	5.82	20	>cont|000023| gi|494360|pdb|1MCT|A Chain A, Trypsin (E.C.3.4.21.4) Complexed With Inhibitor From Bitter Gourd [Sus scrofa (Contaminant)]	4555	Locus:1.1.1.2889.3 File:"CT-200.wiff"	1	23.7
00300:3	1	R.LGEHNIDVLEGNEQFIN.A			647.65	3	1940.93	1940.93	0	-0.2	50	CRagged	572.14	494.21	494.21	7.99	20	>cont|000023| gi|494360|pdb|1MCT|A Chain A, Trypsin (E.C.3.4.21.4) Complexed With Inhibitor From Bitter Gourd [Sus scrofa (Contaminant)]	4555	Locus:1.1.1.2910.2 File:"CT-200.wiff"	1	24.4667
00304:2	1	R.LGEHNIDVLEGNEQFIN.A			970.969	2	1940.93	1940.93	0	-1.7	50	CRagged	591.12	501.79	501.79	8.59	20	>cont|000023| gi|494360|pdb|1MCT|A Chain A, Trypsin (E.C.3.4.21.4) Complexed With Inhibitor From Bitter Gourd [Sus scrofa (Contaminant)]	4555	Locus:1.1.1.2911.5 File:"CT-200.wiff"	1	24.5333
00332:3	1	R.LGEHNIDVLEGNEQFINA.A			671.33	3	2011.98	2011.97	0	1.7	50	CRagged	336.22	332.04	332.04	5.46	20	>cont|000023| gi|494360|pdb|1MCT|A Chain A, Trypsin (E.C.3.4.21.4) Complexed With Inhibitor From Bitter Gourd [Sus scrofa (Contaminant)]	4555	Locus:1.1.1.2927.3 File:"CT-200.wiff"	1	25.2167
00347:3	1	R.LGEHNIDVLEGNEQFINAA.K			695.008	3	2083.01	2083.01	0	0	50	CRagged	258.92	258.92	258.92	4.41	20	>cont|000023| gi|494360|pdb|1MCT|A Chain A, Trypsin (E.C.3.4.21.4) Complexed With Inhibitor From Bitter Gourd [Sus scrofa (Contaminant)]	4555	Locus:1.1.1.2933.6 File:"CT-200.wiff"	1	25.5667
00337:3	1	R.LGEHNIDVLEGNEQFINAA.K			695.008	3	2083.01	2083.01	0	0	50	CRagged	512.98	512.98	512.98	7.01	20	>cont|000023| gi|494360|pdb|1MCT|A Chain A, Trypsin (E.C.3.4.21.4) Complexed With Inhibitor From Bitter Gourd [Sus scrofa (Contaminant)]	4555	Locus:1.1.1.2929.3 File:"CT-200.wiff"	1	25.3333
00338:2	1	R.LGEHNIDVLEGNEQFINAA.K			1042.01	2	2083	2083.01	0	-3	50	CRagged	591.07	558.03	558.03	8.59	20	>cont|000023| gi|494360|pdb|1MCT|A Chain A, Trypsin (E.C.3.4.21.4) Complexed With Inhibitor From Bitter Gourd [Sus scrofa (Contaminant)]	4555	Locus:1.1.1.2929.4 File:"CT-200.wiff"	1	25.35
00250:3	1	R.LGEHNIDVLEGNEQFINAAK.I			737.706	3	2211.1	2211.1	0	-0.7	50	Specific	492.22	492.22	492.22	8.64	20	>cont|000023| gi|494360|pdb|1MCT|A Chain A, Trypsin (E.C.3.4.21.4) Complexed With Inhibitor From Bitter Gourd [Sus scrofa (Contaminant)]	4555	Locus:1.1.1.2869.6 File:"CT-200.wiff"	1	22.8667
00235:3	1	R.LGEHNIDVLEGNEQFINAAK.I			737.706	3	2211.1	2211.1	0	-0.7	50	Specific	779.86	752.43	752.43	13.61	20	>cont|000023| gi|494360|pdb|1MCT|A Chain A, Trypsin (E.C.3.4.21.4) Complexed With Inhibitor From Bitter Gourd [Sus scrofa (Contaminant)]	4555	Locus:1.1.1.2865.4 File:"CT-200.wiff"	1	22.65
00262:3	1	R.LGEHNIDVLEGNEQ[+0.984]FINAAK.I		Q[+1]	738.035	3	2212.09	2212.09	0	0.7	50	Specific	316.82	316.82	21.09	6.34	20	>cont|000023| gi|494360|pdb|1MCT|A Chain A, Trypsin (E.C.3.4.21.4) Complexed With Inhibitor From Bitter Gourd [Sus scrofa (Contaminant)]	4555	Locus:1.1.1.2880.3 File:"CT-200.wiff"	1	23.1833
00361:3	1	K.IITHPNFN[+0.984]GNTLDNDIMLIK.L		N[+1]	762.059	3	2284.16	2284.16	0	-0.4	70	Specific	302.21	287.66	0	6.36	20	>cont|000023| gi|494360|pdb|1MCT|A Chain A, Trypsin (E.C.3.4.21.4) Complexed With Inhibitor From Bitter Gourd [Sus scrofa (Contaminant)]	4555	Locus:1.1.1.2938.4 File:"CT-200.wiff"	1	25.85
00374:3	1	K.IITHPNFN[+0.984]GNTLDNDIMLIK.L		N[+1]	762.059	3	2284.16	2284.16	0	-0.1	70	Specific	604.92	518.27	24.37	10.51	20	>cont|000023| gi|494360|pdb|1MCT|A Chain A, Trypsin (E.C.3.4.21.4) Complexed With Inhibitor From Bitter Gourd [Sus scrofa (Contaminant)]	4555	Locus:1.1.1.2951.2 File:"CT-200.wiff"	1	26.3167
00284:2	1	N.GNTLDNDIMLIK.L			673.851	2	1346.69	1346.7	0	-3.2	78	NRagged	576.31	468.67	468.67	6.6	20	>cont|000023| gi|494360|pdb|1MCT|A Chain A, Trypsin (E.C.3.4.21.4) Complexed With Inhibitor From Bitter Gourd [Sus scrofa (Contaminant)]	4555	Locus:1.1.1.2892.3 File:"CT-200.wiff"	1	23.85
00019:2	1	K.LSSPATLNSR.V			523.285	2	1045.56	1045.56	0	-0.5	90	Specific	454.7	171.21	171.21	4.43	20	>cont|000023| gi|494360|pdb|1MCT|A Chain A, Trypsin (E.C.3.4.21.4) Complexed With Inhibitor From Bitter Gourd [Sus scrofa (Contaminant)]	4555	Locus:1.1.1.2475.2 File:"CT-200.wiff"	1	14.2667
00017:2	1	K.LSSPATLNSR.V			523.285	2	1045.56	1045.56	0	-0.5	90	Specific	531.88	205.67	205.67	5.1	20	>cont|000023| gi|494360|pdb|1MCT|A Chain A, Trypsin (E.C.3.4.21.4) Complexed With Inhibitor From Bitter Gourd [Sus scrofa (Contaminant)]	4555	Locus:1.1.1.2457.2 File:"CT-200.wiff"	1	14.0667
00026:2	1	K.LSSPATLN[+0.984]SR.V		N[+1]	523.778	2	1046.55	1046.55	0	1.8	90	Specific	534.94	221.26	221.26	5.17	20	>cont|000023| gi|494360|pdb|1MCT|A Chain A, Trypsin (E.C.3.4.21.4) Complexed With Inhibitor From Bitter Gourd [Sus scrofa (Contaminant)]	4555	Locus:1.1.1.2513.2 File:"CT-200.wiff"	1	14.75
00061:2	1	R.VATVSLPR.S			421.76	2	842.512	842.509	0	3.4	100	Specific	450.16	100.72	100.72	5.57	20	>cont|000023| gi|494360|pdb|1MCT|A Chain A, Trypsin (E.C.3.4.21.4) Complexed With Inhibitor From Bitter Gourd [Sus scrofa (Contaminant)]	4555	Locus:1.1.1.2670.2 File:"CT-200.wiff"	1	17.0167
00059:2	1	R.VATVSLPR.S			421.76	2	842.512	842.509	0	3.4	100	Specific	465.45	103.27	103.27	5.57	20	>cont|000023| gi|494360|pdb|1MCT|A Chain A, Trypsin (E.C.3.4.21.4) Complexed With Inhibitor From Bitter Gourd [Sus scrofa (Contaminant)]	4555	Locus:1.1.1.2651.2 File:"CT-200.wiff"	1	16.8167
00055:2	1	R.VATVSLPR.S			421.76	2	842.512	842.509	0	3.4	100	Specific	505.7	177.48	177.48	4.88	20	>cont|000023| gi|494360|pdb|1MCT|A Chain A, Trypsin (E.C.3.4.21.4) Complexed With Inhibitor From Bitter Gourd [Sus scrofa (Contaminant)]	4555	Locus:1.1.1.2642.2 File:"CT-200.wiff"	1	16.6167
00049:2	1	R.VATVSLPR.S			421.76	2	842.512	842.509	0	3.4	100	Specific	523.43	168.9	168.9	6.36	20	>cont|000023| gi|494360|pdb|1MCT|A Chain A, Trypsin (E.C.3.4.21.4) Complexed With Inhibitor From Bitter Gourd [Sus scrofa (Contaminant)]	4555	Locus:1.1.1.2636.2 File:"CT-200.wiff"	1	16.35
00037:2	1	R.VATVSLPR.S			421.76	2	842.512	842.509	0	3.4	100	Specific	565.13	176.4	176.4	5.8	20	>cont|000023| gi|494360|pdb|1MCT|A Chain A, Trypsin (E.C.3.4.21.4) Complexed With Inhibitor From Bitter Gourd [Sus scrofa (Contaminant)]	4555	Locus:1.1.1.2599.2 File:"CT-200.wiff"	1	15.75
00047:2	1	R.VATVSLPR.S			421.76	2	842.512	842.509	0	3.4	100	Specific	594.79	196.7	196.7	7.09	20	>cont|000023| gi|494360|pdb|1MCT|A Chain A, Trypsin (E.C.3.4.21.4) Complexed With Inhibitor From Bitter Gourd [Sus scrofa (Contaminant)]	4555	Locus:1.1.1.2619.2 File:"CT-200.wiff"	1	16.1667
00040:2	1	R.VATVSLPR.S			421.76	2	842.512	842.509	0	3.4	100	Specific	624.46	206.72	206.72	8.34	20	>cont|000023| gi|494360|pdb|1MCT|A Chain A, Trypsin (E.C.3.4.21.4) Complexed With Inhibitor From Bitter Gourd [Sus scrofa (Contaminant)]	4555	Locus:1.1.1.2610.2 File:"CT-200.wiff"	1	15.9333
00461:2	1	C.NYVNWIQQTIAAN.-			767.885	2	1534.76	1534.76	0	-1.3	211	Non	346.97	346.97	346.97	5.11	20	>cont|000023| gi|494360|pdb|1MCT|A Chain A, Trypsin (E.C.3.4.21.4) Complexed With Inhibitor From Bitter Gourd [Sus scrofa (Contaminant)]	4555	Locus:1.1.1.3146.2 File:"CT-200.wiff"	1	30.5
00452:2	1	C.NYVNWIQQTIAAN.-			767.885	2	1534.76	1534.76	0	-1.3	211	Non	692.13	653.69	653.69	9.67	20	>cont|000023| gi|494360|pdb|1MCT|A Chain A, Trypsin (E.C.3.4.21.4) Complexed With Inhibitor From Bitter Gourd [Sus scrofa (Contaminant)]	4555	Locus:1.1.1.3142.2 File:"CT-200.wiff"	1	30.2667
00539:2	1	C.NYVNWIQ[+0.984]QTIAAN.-		Q[+1]	768.377	2	1535.75	1535.75	0	-1	211	Non	452.87	396.01	35.74	6.54	20	>cont|000023| gi|494360|pdb|1MCT|A Chain A, Trypsin (E.C.3.4.21.4) Complexed With Inhibitor From Bitter Gourd [Sus scrofa (Contaminant)]	4555	Locus:1.1.1.3211.2 File:"CT-200.wiff"	1	32.5
00489:2	1	C.NYVNWIQQ[+0.984]TIAAN.-		Q[+1]	768.377	2	1535.75	1535.75	0	-1.7	211	Non	497	385.99	55.23	6.77	20	>cont|000023| gi|494360|pdb|1MCT|A Chain A, Trypsin (E.C.3.4.21.4) Complexed With Inhibitor From Bitter Gourd [Sus scrofa (Contaminant)]	4555	Locus:1.1.1.3162.3 File:"CT-200.wiff"	1	31.1333
00427:2	1	N.YVNWIQQTIAAN.-			710.864	2	1420.72	1420.72	0	-1.6	212	Non	290.04	290.04	290.04	4.02	20	>cont|000023| gi|494360|pdb|1MCT|A Chain A, Trypsin (E.C.3.4.21.4) Complexed With Inhibitor From Bitter Gourd [Sus scrofa (Contaminant)]	4555	Locus:1.1.1.3046.3 File:"CT-200.wiff"	1	28.6
00439:2	1	N.YVNWIQQTIAAN.-			710.863	2	1420.72	1420.72	0	-2.3	212	Non	324.84	291.63	291.63	3.44	20	>cont|000023| gi|494360|pdb|1MCT|A Chain A, Trypsin (E.C.3.4.21.4) Complexed With Inhibitor From Bitter Gourd [Sus scrofa (Contaminant)]	4555	Locus:1.1.1.3080.2 File:"CT-200.wiff"	1	29.35
00424:2	1	N.YVNWIQQTIAAN.-			710.864	2	1420.72	1420.72	0	-1.6	212	Non	617.66	472.12	472.12	8.22	20	>cont|000023| gi|494360|pdb|1MCT|A Chain A, Trypsin (E.C.3.4.21.4) Complexed With Inhibitor From Bitter Gourd [Sus scrofa (Contaminant)]	4555	Locus:1.1.1.3028.4 File:"CT-200.wiff"	1	28.4
00416:2	1	N.YVNWIQQTIAAN.-			710.864	2	1420.72	1420.72	0	-1.6	212	Non	681.96	536.49	536.49	9.22	20	>cont|000023| gi|494360|pdb|1MCT|A Chain A, Trypsin (E.C.3.4.21.4) Complexed With Inhibitor From Bitter Gourd [Sus scrofa (Contaminant)]	4555	Locus:1.1.1.3024.2 File:"CT-200.wiff"	1	28.1667
00406:2	1	N.YVN[+0.984]WIQQTIAAN.-		N[+1]	711.356	2	1421.7	1421.71	0	-0.7	212	Non	523.46	436.05	134.03	6.49	20	>cont|000023| gi|494360|pdb|1MCT|A Chain A, Trypsin (E.C.3.4.21.4) Complexed With Inhibitor From Bitter Gourd [Sus scrofa (Contaminant)]	4555	Locus:1.1.1.2998.2 File:"CT-200.wiff"	1	27.6167
00368:2	1	Y.VNWIQQTIAAN.-			629.332	2	1257.66	1257.66	0	-1	213	Non	600.8	470	470	8.22	20	>cont|000023| gi|494360|pdb|1MCT|A Chain A, Trypsin (E.C.3.4.21.4) Complexed With Inhibitor From Bitter Gourd [Sus scrofa (Contaminant)]	4555	Locus:1.1.1.2948.2 File:"CT-200.wiff"	1	26.1333
00400:2	1	Y.VNWIQ[+0.984]QTIAAN.-		Q[+1]	629.825	2	1258.64	1258.64	0	-0.1	213	Non	434.48	315.15	14.22	4.68	20	>cont|000023| gi|494360|pdb|1MCT|A Chain A, Trypsin (E.C.3.4.21.4) Complexed With Inhibitor From Bitter Gourd [Sus scrofa (Contaminant)]	4555	Locus:1.1.1.2991.3 File:"CT-200.wiff"	1	27.35
00128:2	1	N.WIQQTIAAN.-			522.777	2	1044.55	1044.55	0	-0.5	215	Non	538.81	355.19	355.19	5.44	20	>cont|000023| gi|494360|pdb|1MCT|A Chain A, Trypsin (E.C.3.4.21.4) Complexed With Inhibitor From Bitter Gourd [Sus scrofa (Contaminant)]	4555	Locus:1.1.1.2806.2 File:"CT-200.wiff"	1	19.9167
00298:2	2	K.FVNILMVDGK.K			568.312	2	1135.62	1135.62	0	-1.5	26	Specific	694.74	452.77	452.77	10.64	8	>sp|P02359|RS7_ECOLI 30S ribosomal protein S7 OS=Escherichia coli (strain K12) OX=83333 GN=rpsG PE=1 SV=3	2629	Locus:1.1.1.2905.2 File:"CT-200.wiff"	1	24.3667
00143:3	2	K.FVNILMVDGKK.S			421.911	3	1263.72	1263.71	0	3.9	26	Specific	574.62	494.6	494.6	8.74	8	>sp|P02359|RS7_ECOLI 30S ribosomal protein S7 OS=Escherichia coli (strain K12) OX=83333 GN=rpsG PE=1 SV=3	2629	Locus:1.1.1.2826.3 File:"CT-200.wiff"	1	20.55
00549:3	2	K.STAESIVYSALETLAQR.S			613.657	3	1838.96	1838.95	0	3.2	37	Specific	706.42	626.2	626.2	12.45	8	>sp|P02359|RS7_ECOLI 30S ribosomal protein S7 OS=Escherichia coli (strain K12) OX=83333 GN=rpsG PE=1 SV=3	2629	Locus:1.1.1.3283.2 File:"CT-200.wiff"	1	33.3667
00433:3	2	K.SELEAFEVALENVRPTVEVK.S			753.735	3	2259.19	2259.19	0	1.5	57	Specific	488.16	485.81	485.81	8.75	8	>sp|P02359|RS7_ECOLI 30S ribosomal protein S7 OS=Escherichia coli (strain K12) OX=83333 GN=rpsG PE=1 SV=3	2629	Locus:1.1.1.3067.2 File:"CT-200.wiff"	1	29.0333
00048:4	2	R.RVGGSTYQVPVEVRPVR.R			475.521	4	1899.06	1899.06	0	4.1	79	Specific	362.19	362.19	362.19	7.61	8	>sp|P02359|RS7_ECOLI 30S ribosomal protein S7 OS=Escherichia coli (strain K12) OX=83333 GN=rpsG PE=1 SV=3	2629	Locus:1.1.1.2628.2 File:"CT-200.wiff"	1	16.2667
00082:3	2	R.VGGSTYQVPVEVRPVR.R			581.657	3	1742.96	1742.95	0	0.3	80	Specific	436.62	436.62	436.62	7.77	8	>sp|P02359|RS7_ECOLI 30S ribosomal protein S7 OS=Escherichia coli (strain K12) OX=83333 GN=rpsG PE=1 SV=3	2629	Locus:1.1.1.2730.4 File:"CT-200.wiff"	1	18.0333
00042:4	2	R.VGGSTYQVPVEVRPVRR.N			475.521	4	1899.06	1899.06	0	3.7	80	Specific	322.12	322.12	322.12	6.97	8	>sp|P02359|RS7_ECOLI 30S ribosomal protein S7 OS=Escherichia coli (strain K12) OX=83333 GN=rpsG PE=1 SV=3	2629	Locus:1.1.1.2610.4 File:"CT-200.wiff"	1	15.9667
00025:3	2	R.LANELSDAAENKGTAVK.K			577.636	3	1730.89	1730.89	0	0.7	120	Specific	487.97	412.96	412.96	8.37	8	>sp|P02359|RS7_ECOLI 30S ribosomal protein S7 OS=Escherichia coli (strain K12) OX=83333 GN=rpsG PE=1 SV=3	2629	Locus:1.1.1.2512.2 File:"CT-200.wiff"	1	14.6833
00412:2	3	K.QYDINEAIALLK.E			695.881	2	1390.75	1390.76	0	-2.1	20	Specific	717.32	717.32	717.32	11.72	6	>sp|P0A7L0|RL1_ECOLI 50S ribosomal protein L1 OS=Escherichia coli (strain K12) OX=83333 GN=rplA PE=1 SV=2	3177	Locus:1.1.1.3015.2 File:"CT-200.wiff"	1	27.95
00036:2	3	R.VAVFTQGANAEAAK.A			688.862	2	1376.72	1376.72	0	-0.2	75	Specific	385.87	230.31	230.31	5.07	6	>sp|P0A7L0|RL1_ECOLI 50S ribosomal protein L1 OS=Escherichia coli (strain K12) OX=83333 GN=rplA PE=1 SV=2	3177	Locus:1.1.1.2593.2 File:"CT-200.wiff"	1	15.6667
00383:2	3	K.AAGAELVGMEDLADQIK.K			865.934	2	1730.86	1730.86	0	-1	89	Specific	603.46	459.49	459.49	10.61	6	>sp|P0A7L0|RL1_ECOLI 50S ribosomal protein L1 OS=Escherichia coli (strain K12) OX=83333 GN=rplA PE=1 SV=2	3177	Locus:1.1.1.2955.4 File:"CT-200.wiff"	1	26.55
00381:3	3	K.AAGAELVGMEDLADQIK.K			577.626	3	1730.86	1730.86	0	0.5	89	Specific	750.94	683.66	683.66	13.08	6	>sp|P0A7L0|RL1_ECOLI 50S ribosomal protein L1 OS=Escherichia coli (strain K12) OX=83333 GN=rplA PE=1 SV=2	3177	Locus:1.1.1.2955.2 File:"CT-200.wiff"	1	26.5167
00265:3	3	K.KGEMNFDVVIASPDAMR.V			627.307	3	1879.91	1879.9	0	1.9	106	Specific	452.76	398.18	398.18	8.6	6	>sp|P0A7L0|RL1_ECOLI 50S ribosomal protein L1 OS=Escherichia coli (strain K12) OX=83333 GN=rplA PE=1 SV=2	3177	Locus:1.1.1.2881.3 File:"CT-200.wiff"	1	23.25
00127:2	3	R.VVGQLGQVLGPR.G			611.867	2	1222.73	1222.73	0	-0.3	123	Specific	771.09	562.15	562.15	12.64	6	>sp|P0A7L0|RL1_ECOLI 50S ribosomal protein L1 OS=Escherichia coli (strain K12) OX=83333 GN=rplA PE=1 SV=2	3177	Locus:1.1.1.2805.2 File:"CT-200.wiff"	1	19.9
00064:2	3	K.VGTVTPNVAEAVK.N			642.86	2	1284.71	1284.72	0	-2.1	142	Specific	689.71	391.54	391.54	11.16	6	>sp|P0A7L0|RL1_ECOLI 50S ribosomal protein L1 OS=Escherichia coli (strain K12) OX=83333 GN=rplA PE=1 SV=2	3177	Locus:1.1.1.2671.4 File:"CT-200.wiff"	1	17.0833
00066:3	4	K.HKATLLGLGLR.R			393.585	3	1178.74	1178.74	0	4.1	20	Specific	343.83	343.83	343.83	5.5	9	>sp|P0AG51|RL30_ECOLI 50S ribosomal protein L30 OS=Escherichia coli (strain K12) OX=83333 GN=rpmD PE=1 SV=2	674	Locus:1.1.1.2683.2 File:"CT-200.wiff"	1	17.25
00278:2	4	K.ATLLGLGLR.R			457.296	2	913.586	913.583	0	3.1	22	Specific	674.29	422.09	422.09	10.91	9	>sp|P0AG51|RL30_ECOLI 50S ribosomal protein L30 OS=Escherichia coli (strain K12) OX=83333 GN=rpmD PE=1 SV=2	674	Locus:1.1.1.2889.2 File:"CT-200.wiff"	1	23.6833
00273:2	4	K.ATLLGLGLR.R			457.296	2	913.586	913.583	0	3.1	22	Specific	764.39	491.2	491.2	12.91	9	>sp|P0AG51|RL30_ECOLI 50S ribosomal protein L30 OS=Escherichia coli (strain K12) OX=83333 GN=rpmD PE=1 SV=2	674	Locus:1.1.1.2885.2 File:"CT-200.wiff"	1	23.45
00238:2	4	A.TLLGLGLR.R			421.777	2	842.547	842.546	0	1.8	23	NRagged	496.76	70.34	70.34	4.08	9	>sp|P0AG51|RL30_ECOLI 50S ribosomal protein L30 OS=Escherichia coli (strain K12) OX=83333 GN=rpmD PE=1 SV=2	674	Locus:1.1.1.2867.2 File:"CT-200.wiff"	1	22.7333
00009:4	4	R.RIGHTVEREDTPAIR.G			438.24	4	1749.94	1749.94	0	2.5	31	Specific	323.44	323.44	323.44	5.62	9	>sp|P0AG51|RL30_ECOLI 50S ribosomal protein L30 OS=Escherichia coli (strain K12) OX=83333 GN=rpmD PE=1 SV=2	674	Locus:1.1.1.2324.2 File:"CT-200.wiff"	1	12.95
00011:4	4	R.IGHTVEREDTPAIR.G			399.216	4	1593.84	1593.83	0	3.7	32	Specific	399.62	387.24	387.24	7.98	9	>sp|P0AG51|RL30_ECOLI 50S ribosomal protein L30 OS=Escherichia coli (strain K12) OX=83333 GN=rpmD PE=1 SV=2	674	Locus:1.1.1.2349.2 File:"CT-200.wiff"	1	13.2
00343:2	4	R.GMINAVSF.M			419.711	2	838.414	838.413	0	1.2	46	CRagged	500.82	250.64	250.64	3.14	9	>sp|P0AG51|RL30_ECOLI 50S ribosomal protein L30 OS=Escherichia coli (strain K12) OX=83333 GN=rpmD PE=1 SV=2	674	Locus:1.1.1.2933.2 File:"CT-200.wiff"	1	25.5333
00320:2	4	R.GMINAVSFMVK.V			598.811	2	1196.62	1196.62	0	-1.2	46	Specific	704.35	551.07	551.07	11.64	9	>sp|P0AG51|RL30_ECOLI 50S ribosomal protein L30 OS=Escherichia coli (strain K12) OX=83333 GN=rpmD PE=1 SV=2	674	Locus:1.1.1.2922.2 File:"CT-200.wiff"	1	24.9167
00384:2	4	R.GMIN[+0.984]AVSFMVK.V		N[+1]	599.304	2	1197.6	1197.6	0	-0.3	46	Specific	445.51	391.14	391.14	7.52	9	>sp|P0AG51|RL30_ECOLI 50S ribosomal protein L30 OS=Escherichia coli (strain K12) OX=83333 GN=rpmD PE=1 SV=2	674	Locus:1.1.1.2956.2 File:"CT-200.wiff"	1	26.5833
00206:2	4	R.GM[+15.995]INAVSFMVK.V		M[+16]	606.811	2	1212.61	1212.61	0	1.8	46	Specific	454.06	416.93	140.49	7.63	9	>sp|P0AG51|RL30_ECOLI 50S ribosomal protein L30 OS=Escherichia coli (strain K12) OX=83333 GN=rpmD PE=1 SV=2	674	Locus:1.1.1.2851.4 File:"CT-200.wiff"	1	21.9167
00336:2	4	R.GMIN[+0.984]AVSFMVK.V		N[+1]	599.306	2	1197.6	1197.6	0	2.8	46	Specific	528.34	397.69	397.69	8.18	9	>sp|P0AG51|RL30_ECOLI 50S ribosomal protein L30 OS=Escherichia coli (strain K12) OX=83333 GN=rpmD PE=1 SV=2	674	Locus:1.1.1.2929.2 File:"CT-200.wiff"	1	25.3167
00252:3	5	-.LGEHNIDVLEGNEQFINAAR.I			747.048	3	2239.13	2239.11	0	9.3	1	NRagged	369.11	369.11	369.11	8.06	20	>cont|000394|Trypa5|PromTArt5 Promega trypsin artifact 5 K to R mods (22391, 2914)(1987, 2003).	4926	Locus:1.1.1.2869.8 File:"CT-200.wiff"	1	22.8833
00373:4	5	-.LGEHNIDVLEGNEQFINAARIITHPN.F			729.383	4	2914.51	2914.48	0	9.9	1	Non	417.4	390.12	390.12	5.76	20	>cont|000394|Trypa5|PromTArt5 Promega trypsin artifact 5 K to R mods (22391, 2914)(1987, 2003).	4926	Locus:1.1.1.2950.2 File:"CT-200.wiff"	1	26.2667
00411:4	5	-.LGEHNIDVLEGNEQFINAARIITHPNFN.G			794.659	4	3175.61	3175.59	0	6.9	1	Non	278.41	278.41	278.41	4.07	20	>cont|000394|Trypa5|PromTArt5 Promega trypsin artifact 5 K to R mods (22391, 2914)(1987, 2003).	4926	Locus:1.1.1.3014.2 File:"CT-200.wiff"	1	27.9167
00414:4	5	-.LGEHNIDVLEGNEQFINAARIITHPNFN[+0.984]GN.T		N[+1]	837.671	4	3347.66	3347.64	0	7	1	Non	268.49	268.49	15.08	3.98	20	>cont|000394|Trypa5|PromTArt5 Promega trypsin artifact 5 K to R mods (22391, 2914)(1987, 2003).	4926	Locus:1.1.1.3016.2 File:"CT-200.wiff"	1	28.0167
00419:4	5	-.LGEHNIDVLEGNEQFINAARIITHPNFN[+0.984]GN.T		N[+1]	837.671	4	3347.66	3347.64	0	7	1	Non	352.78	352.78	17.32	4.67	20	>cont|000394|Trypa5|PromTArt5 Promega trypsin artifact 5 K to R mods (22391, 2914)(1987, 2003).	4926	Locus:1.1.1.3025.4 File:"CT-200.wiff"	1	28.2333
00503:5	5	-.LGEHNIDVLEGNEQFINAARIITHPNFNGNTLDNDIMLIRLSSPATLNSR.-			1112.57	5	5558.84	5557.82	1	2.3	1	NRagged	426.86	426.86	18.34	7.62	20	>cont|000394|Trypa5|PromTArt5 Promega trypsin artifact 5 K to R mods (22391, 2914)(1987, 2003).	4926	Locus:1.1.1.3166.6 File:"CT-200.wiff"	1	31.3833
00525:5	5	-.LGEHNIDVLEGNEQFINAARIITHPNFNGNTLDNDIMLIRLSSPATLNSR.-			1112.57	5	5558.84	5557.82	1	2.3	1	NRagged	496.52	496.52	17.91	7.87	20	>cont|000394|Trypa5|PromTArt5 Promega trypsin artifact 5 K to R mods (22391, 2914)(1987, 2003).	4926	Locus:1.1.1.3176.4 File:"CT-200.wiff"	1	31.9
00517:5	5	-.LGEHNIDVLEGNEQFINAARIITHPNFNGNTLDNDIMLIRLSSPATLNSR.-			1112.57	5	5558.84	5557.82	1	2.3	1	NRagged	541.58	541.58	18.74	8.11	20	>cont|000394|Trypa5|PromTArt5 Promega trypsin artifact 5 K to R mods (22391, 2914)(1987, 2003).	4926	Locus:1.1.1.3172.5 File:"CT-200.wiff"	1	31.6667
00505:6	5	-.LGEHNIDVLEGNEQFINAARIITHPNFNGNTLDNDIMLIRLSSPATLNSR.-			927.316	6	5558.86	5557.82	1	5.4	1	NRagged	711.37	711.37	47.89	12	20	>cont|000394|Trypa5|PromTArt5 Promega trypsin artifact 5 K to R mods (22391, 2914)(1987, 2003).	4926	Locus:1.1.1.3167.2 File:"CT-200.wiff"	1	31.4167
00515:6	5	-.LGEHNIDVLEGNEQFINAARIITHPNFNGNTLDNDIMLIRLSSPATLNSR.-			927.315	6	5558.85	5557.82	1	4.2	1	NRagged	747.89	747.89	39	12.68	20	>cont|000394|Trypa5|PromTArt5 Promega trypsin artifact 5 K to R mods (22391, 2914)(1987, 2003).	4926	Locus:1.1.1.3172.3 File:"CT-200.wiff"	1	31.65
00537:5	5	-.LGEHNIDVLEGNEQFIN[+0.984]AARIITHPNFNGNTLDNDIMLIRLSSPATLNSR.-		N[+1]	1112.77	5	5559.84	5558.81	1	5.2	1	NRagged	287.19	287.19	0	5.07	20	>cont|000394|Trypa5|PromTArt5 Promega trypsin artifact 5 K to R mods (22391, 2914)(1987, 2003).	4926	Locus:1.1.1.3198.4 File:"CT-200.wiff"	1	32.3167
00533:5	5	-.LGEHNIDVLEGNEQFINAARIITHPNFN[+0.984]GNTLDNDIMLIRLSSPATLNSR.-		N[+1]	1112.77	5	5559.84	5558.81	1	5.2	1	NRagged	358.16	358.16	2.29	5.75	20	>cont|000394|Trypa5|PromTArt5 Promega trypsin artifact 5 K to R mods (22391, 2914)(1987, 2003).	4926	Locus:1.1.1.3180.4 File:"CT-200.wiff"	1	32.1167
00487:5	5	-.LGEHNIDVLEGN[+0.984]EQFINAARIITHPNFNGNTLDNDIMLIRLSSPATLNSR.-		N[+1]	1112.58	5	5558.85	5558.81	0	7.6	1	NRagged	387.25	387.25	4.51	6.83	20	>cont|000394|Trypa5|PromTArt5 Promega trypsin artifact 5 K to R mods (22391, 2914)(1987, 2003).	4926	Locus:1.1.1.3161.5 File:"CT-200.wiff"	1	31.1
00535:6	5	-.LGEHNIDVLEGNEQFINAARIITHPNFN[+0.984]GNTLDNDIMLIRLSSPATLNSR.-		N[+1]	927.48	6	5559.84	5558.81	1	5.9	1	NRagged	405.25	405.25	0	8.19	20	>cont|000394|Trypa5|PromTArt5 Promega trypsin artifact 5 K to R mods (22391, 2914)(1987, 2003).	4926	Locus:1.1.1.3198.2 File:"CT-200.wiff"	1	32.3
00470:6	5	-.LGEHNIDVLEGNEQFINAARIITHPN[+0.984]FNGNTLDNDIMLIRLSSPATLNSR.-		N[+1]	927.48	6	5559.84	5558.81	1	5.6	1	NRagged	446.32	446.32	0	7.87	20	>cont|000394|Trypa5|PromTArt5 Promega trypsin artifact 5 K to R mods (22391, 2914)(1987, 2003).	4926	Locus:1.1.1.3155.2 File:"CT-200.wiff"	1	30.7667
00462:6	5	-.LGEHNIDVLEGNEQFINAARIITHPNFNGN[+0.984]TLDNDIMLIRLSSPATLNSR.-		N[+1]	927.48	6	5559.84	5558.81	1	5.6	1	NRagged	461.16	461.16	1.85	7.87	20	>cont|000394|Trypa5|PromTArt5 Promega trypsin artifact 5 K to R mods (22391, 2914)(1987, 2003).	4926	Locus:1.1.1.3146.3 File:"CT-200.wiff"	1	30.5167
00531:6	5	-.LGEHNIDVLEGNEQFINAARIITHPNFN[+0.984]GNTLDNDIMLIRLSSPATLNSR.-		N[+1]	927.48	6	5559.84	5558.81	1	5.9	1	NRagged	476.97	476.97	0	8.29	20	>cont|000394|Trypa5|PromTArt5 Promega trypsin artifact 5 K to R mods (22391, 2914)(1987, 2003).	4926	Locus:1.1.1.3180.2 File:"CT-200.wiff"	1	32.0833
00480:6	5	-.LGEHNIDVLEGNEQFINAARIITHPNFNGN[+0.984]TLDNDIMLIRLSSPATLNSR.-		N[+1]	927.48	6	5559.84	5558.81	1	5.6	1	NRagged	478.25	478.25	7.27	7.87	20	>cont|000394|Trypa5|PromTArt5 Promega trypsin artifact 5 K to R mods (22391, 2914)(1987, 2003).	4926	Locus:1.1.1.3159.4 File:"CT-200.wiff"	1	31
00495:6	5	-.LGEHNIDVLEGNEQFINAARIITHPNFN[+0.984]GNTLDNDIMLIRLSSPATLNSR.-		N[+1]	927.48	6	5559.84	5558.81	1	5.6	1	NRagged	520.64	520.64	0	8.27	20	>cont|000394|Trypa5|PromTArt5 Promega trypsin artifact 5 K to R mods (22391, 2914)(1987, 2003).	4926	Locus:1.1.1.3163.3 File:"CT-200.wiff"	1	31.2167
00523:6	5	-.LGEHNIDVLEGNEQFINAARIITHPNFN[+0.984]GNTLDNDIMLIRLSSPATLNSR.-		N[+1]	927.481	6	5559.85	5558.81	1	6.5	1	NRagged	799.46	799.46	0	13.41	20	>cont|000394|Trypa5|PromTArt5 Promega trypsin artifact 5 K to R mods (22391, 2914)(1987, 2003).	4926	Locus:1.1.1.3176.2 File:"CT-200.wiff"	1	31.8667
00510:5	5	-.LGEHNIDVLEGNEQFINAARIITHPNFNGNTLDNDIM[+15.995]LIRLSSPATLN[+0.984]SR.-		M[+16], N[+1]	1115.78	5	5574.85	5574.8	0	7.6	1	NRagged	165.23	165.23	19.65	3.85	20	>cont|000394|Trypa5|PromTArt5 Promega trypsin artifact 5 K to R mods (22391, 2914)(1987, 2003).	4926	Locus:1.1.1.3168.4 File:"CT-200.wiff"	1	31.5
00545:6	5	-.LGEHNIDVLEGNEQ[+0.984]FINAARIITHPNFNGN[+0.984]TLDNDIMLIRLSSPATLNSR.-		N[+1], Q[+1]	927.646	6	5560.84	5559.79	1	7.4	1	NRagged	222.99	222.99	0.9	4.72	20	>cont|000394|Trypa5|PromTArt5 Promega trypsin artifact 5 K to R mods (22391, 2914)(1987, 2003).	4926	Locus:1.1.1.3247.2 File:"CT-200.wiff"	1	32.95
00547:6	5	-.LGEHNIDVLEGNEQ[+0.984]FINAARIITHPN[+0.984]FNGNTLDNDIMLIRLSSPATLNSR.-		N[+1], Q[+1]	927.646	6	5560.84	5559.79	1	7.4	1	NRagged	226.09	226.09	0	4.72	20	>cont|000394|Trypa5|PromTArt5 Promega trypsin artifact 5 K to R mods (22391, 2914)(1987, 2003).	4926	Locus:1.1.1.3270.2 File:"CT-200.wiff"	1	33.2
00528:6	5	-.LGEHNIDVLEGNEQFINAARIITHPNFNGN[+0.984]TLDNDIM[+15.995]LIRLSSPATLNSR.-		M[+16], N[+1]	930.146	6	5575.84	5574.8	1	5.7	1	NRagged	287.37	287.37	0	6.17	20	>cont|000394|Trypa5|PromTArt5 Promega trypsin artifact 5 K to R mods (22391, 2914)(1987, 2003).	4926	Locus:1.1.1.3177.4 File:"CT-200.wiff"	1	31.95
00455:6	5	-.LGEHNIDVLEGNEQFINAARIITHPNFNGN[+0.984]TLDNDIM[+15.995]LIRLSSPATLNSR.-		M[+16], N[+1]	930.146	6	5575.84	5574.8	1	6	1	NRagged	326.95	326.95	10.62	6.68	20	>cont|000394|Trypa5|PromTArt5 Promega trypsin artifact 5 K to R mods (22391, 2914)(1987, 2003).	4926	Locus:1.1.1.3143.3 File:"CT-200.wiff"	1	30.35
00518:6	5	-.LGEHNIDVLEGNEQFINAARIITHPN[+0.984]FNGNTLDNDIM[+15.995]LIRLSSPATLNSR.-		M[+16], N[+1]	930.146	6	5575.84	5574.8	1	5.7	1	NRagged	341.42	341.42	0	6.85	20	>cont|000394|Trypa5|PromTArt5 Promega trypsin artifact 5 K to R mods (22391, 2914)(1987, 2003).	4926	Locus:1.1.1.3173.2 File:"CT-200.wiff"	1	31.7
00509:6	5	-.LGEHNIDVLEGNEQFINAARIITHPN[+0.984]FNGNTLDNDIM[+15.995]LIRLSSPATLNSR.-		M[+16], N[+1]	930.146	6	5575.84	5574.8	1	5.7	1	NRagged	361.67	361.67	0	7.15	20	>cont|000394|Trypa5|PromTArt5 Promega trypsin artifact 5 K to R mods (22391, 2914)(1987, 2003).	4926	Locus:1.1.1.3168.3 File:"CT-200.wiff"	1	31.4833
00450:6	5	-.LGEHNIDVLEGNEQFINAARIITHPNFNGN[+0.984]TLDNDIM[+15.995]LIRLSSPATLNSR.-		M[+16], N[+1]	930.146	6	5575.84	5574.8	1	6	1	NRagged	371.92	371.92	8.8	8.21	20	>cont|000394|Trypa5|PromTArt5 Promega trypsin artifact 5 K to R mods (22391, 2914)(1987, 2003).	4926	Locus:1.1.1.3133.2 File:"CT-200.wiff"	1	30.1333
00472:6	5	-.LGEHNIDVLEGNEQFINAARIITHPNFN[+0.984]GNTLDNDIM[+15.995]LIRLSSPATLNSR.-		M[+16], N[+1]	929.981	6	5574.85	5574.8	0	7.9	1	NRagged	409.36	409.36	0	7.5	20	>cont|000394|Trypa5|PromTArt5 Promega trypsin artifact 5 K to R mods (22391, 2914)(1987, 2003).	4926	Locus:1.1.1.3156.3 File:"CT-200.wiff"	1	30.8333
00483:6	5	-.LGEHNIDVLEGNEQFINAARIITHPNFN[+0.984]GNTLDNDIM[+15.995]LIRLSSPATLNSR.-		M[+16], N[+1]	929.981	6	5574.85	5574.8	0	7.8	1	NRagged	423.3	423.3	0	7.5	20	>cont|000394|Trypa5|PromTArt5 Promega trypsin artifact 5 K to R mods (22391, 2914)(1987, 2003).	4926	Locus:1.1.1.3160.4 File:"CT-200.wiff"	1	31.05
00497:6	5	-.LGEHNIDVLEGNEQFIN[+0.984]AARIITHPNFNGNTLDNDIM[+15.995]LIRLSSPATLNSR.-		M[+16], N[+1]	929.981	6	5574.85	5574.8	0	7.8	1	NRagged	495.58	495.58	3.57	7.75	20	>cont|000394|Trypa5|PromTArt5 Promega trypsin artifact 5 K to R mods (22391, 2914)(1987, 2003).	4926	Locus:1.1.1.3164.3 File:"CT-200.wiff"	1	31.2833
00421:4	5	R.IITHPNFN[+0.984]GNTLDNDIMLIRLSSPATLNSR.-		N[+1]	835.44	4	3338.74	3338.72	0	6.1	21	Specific	430.79	430.79	46.05	7.1	20	>cont|000394|Trypa5|PromTArt5 Promega trypsin artifact 5 K to R mods (22391, 2914)(1987, 2003).	4926	Locus:1.1.1.3027.2 File:"CT-200.wiff"	1	28.3333
00438:3	5	N.FN[+0.984]GNTLDNDIMLIRLSSPATLNSR.-		N[+1]	888.462	3	2663.37	2663.35	0	10	27	NRagged	228.72	228.72	34.69	3.39	20	>cont|000394|Trypa5|PromTArt5 Promega trypsin artifact 5 K to R mods (22391, 2914)(1987, 2003).	4926	Locus:1.1.1.3079.2 File:"CT-200.wiff"	1	29.3
00390:3	5	N.GNTLDNDIMLIRLSSPATLNSR.-			801.096	3	2401.27	2401.25	0	9	29	NRagged	292.82	292.82	292.82	3.97	20	>cont|000394|Trypa5|PromTArt5 Promega trypsin artifact 5 K to R mods (22391, 2914)(1987, 2003).	4926	Locus:1.1.1.2960.2 File:"CT-200.wiff"	1	26.7833
00394:3	6	A.ADKIAIVNMGSLFQQVAQK.T			687.71	3	2061.12	2061.12	0	-0.2	21	NRagged	824.67	689.8	689.8	13.45	4	>sp|P0AEU7|SKP_ECOLI Chaperone protein Skp OS=Escherichia coli (strain K12) OX=83333 GN=skp PE=1 SV=1	1946	Locus:1.1.1.2964.2 File:"CT-200.wiff"	1	26.95
00436:2	6	K.IAIVNMGSLFQQVAQK.T			873.982	2	1746.96	1746.96	0	0	24	Specific	534.85	487.39	487.39	8.26	4	>sp|P0AEU7|SKP_ECOLI Chaperone protein Skp OS=Escherichia coli (strain K12) OX=83333 GN=skp PE=1 SV=1	1946	Locus:1.1.1.3070.3 File:"CT-200.wiff"	1	29.15
00434:3	6	K.IAIVNMGSLFQQVAQK.T			582.991	3	1746.96	1746.96	0	1.5	24	Specific	786.91	742.07	742.07	12.78	4	>sp|P0AEU7|SKP_ECOLI Chaperone protein Skp OS=Escherichia coli (strain K12) OX=83333 GN=skp PE=1 SV=1	1946	Locus:1.1.1.3069.2 File:"CT-200.wiff"	1	29.1
00111:2	6	K.TGVSNTLENEFK.G			669.828	2	1338.65	1338.65	0	-3	40	Specific	805.37	581.76	581.76	13.72	4	>sp|P0AEU7|SKP_ECOLI Chaperone protein Skp OS=Escherichia coli (strain K12) OX=83333 GN=skp PE=1 SV=1	1946	Locus:1.1.1.2790.3 File:"CT-200.wiff"	1	19.3
00070:3	6	K.TGVSNTLENEFKGR.A			517.93	3	1551.78	1551.78	0	-0.1	40	Specific	464.02	401.02	401.02	7.7	4	>sp|P0AEU7|SKP_ECOLI Chaperone protein Skp OS=Escherichia coli (strain K12) OX=83333 GN=skp PE=1 SV=1	1946	Locus:1.1.1.2697.2 File:"CT-200.wiff"	1	17.4833
00217:2	7	R.SANIALVLYK.D			546.326	2	1091.65	1091.65	0	-0.4	88	Specific	741.46	410.48	410.48	11.64	5	>sp|P60422|RL2_ECOLI 50S ribosomal protein L2 OS=Escherichia coli (strain K12) OX=83333 GN=rplB PE=1 SV=2	3180	Locus:1.1.1.2857.2 File:"CT-200.wiff"	1	22.2333
00145:3	7	K.AGDQIQSGVDAAIKPGNTLPMR.N			747.055	3	2239.15	2239.15	0	0.4	112	Specific	631.66	629.93	629.93	9.56	5	>sp|P60422|RL2_ECOLI 50S ribosomal protein L2 OS=Escherichia coli (strain K12) OX=83333 GN=rplB PE=1 SV=2	3180	Locus:1.1.1.2826.5 File:"CT-200.wiff"	1	20.5667
00024:3	7	R.NIPVGSTVHNVEMKPGK.G			602.99	3	1806.96	1806.95	0	1.6	134	Specific	133.31	133.31	133.31	3.29	5	>sp|P60422|RL2_ECOLI 50S ribosomal protein L2 OS=Escherichia coli (strain K12) OX=83333 GN=rplB PE=1 SV=2	3180	Locus:1.1.1.2511.3 File:"CT-200.wiff"	1	14.6333
00022:4	7	R.NIPVGSTVHNVEMKPGK.G			452.496	4	1806.96	1806.95	0	4.4	134	Specific	357.83	288.78	288.78	6.38	5	>sp|P60422|RL2_ECOLI 50S ribosomal protein L2 OS=Escherichia coli (strain K12) OX=83333 GN=rplB PE=1 SV=2	3180	Locus:1.1.1.2510.2 File:"CT-200.wiff"	1	14.5833
00077:2	7	R.SAGTYVQIVAR.D			582.821	2	1164.63	1164.64	0	-2.8	157	Specific	791.48	564.39	564.39	12.72	5	>sp|P60422|RL2_ECOLI 50S ribosomal protein L2 OS=Escherichia coli (strain K12) OX=83333 GN=rplB PE=1 SV=2	3180	Locus:1.1.1.2724.2 File:"CT-200.wiff"	1	17.85
00093:3	7	R.ATLGEVGNAEHMLR.V			499.921	3	1497.75	1497.75	0	0.4	190	Specific	571.67	432.3	432.3	8.99	5	>sp|P60422|RL2_ECOLI 50S ribosomal protein L2 OS=Escherichia coli (strain K12) OX=83333 GN=rplB PE=1 SV=2	3180	Locus:1.1.1.2756.2 File:"CT-200.wiff"	1	18.55
00033:3	8	K.IRRDDEVIVLTGK.D			505.294	3	1513.87	1513.87	0	-0.9	5	Specific	271.95	265.39	265.39	5.21	6	>sp|P60624|RL24_ECOLI 50S ribosomal protein L24 OS=Escherichia coli (strain K12) OX=83333 GN=rplX PE=1 SV=2	1549	Locus:1.1.1.2587.2 File:"CT-200.wiff"	1	15.4833
00034:4	8	K.IRRDDEVIVLTGK.D			379.225	4	1513.88	1513.87	0	4.6	5	Specific	352.31	309.7	309.7	6.03	6	>sp|P60624|RL24_ECOLI 50S ribosomal protein L24 OS=Escherichia coli (strain K12) OX=83333 GN=rplX PE=1 SV=2	1549	Locus:1.1.1.2590.2 File:"CT-200.wiff"	1	15.55
00209:2	8	K.VIVEGINLVK.K			542.343	2	1083.68	1083.68	0	1.2	34	Specific	436.3	120.39	120.39	5.11	6	>sp|P60624|RL24_ECOLI 50S ribosomal protein L24 OS=Escherichia coli (strain K12) OX=83333 GN=rplX PE=1 SV=2	1549	Locus:1.1.1.2853.3 File:"CT-200.wiff"	1	22.0333
00197:2	8	K.VIVEGINLVK.K			542.343	2	1083.68	1083.68	0	1.2	34	Specific	729.03	262.03	262.03	9.93	6	>sp|P60624|RL24_ECOLI 50S ribosomal protein L24 OS=Escherichia coli (strain K12) OX=83333 GN=rplX PE=1 SV=2	1549	Locus:1.1.1.2849.3 File:"CT-200.wiff"	1	21.8
00090:3	8	K.VIVEGINLVKK.H			404.596	3	1211.77	1211.77	0	1.8	34	Specific	482.03	348.89	348.89	6.57	6	>sp|P60624|RL24_ECOLI 50S ribosomal protein L24 OS=Escherichia coli (strain K12) OX=83333 GN=rplX PE=1 SV=2	1549	Locus:1.1.1.2746.2 File:"CT-200.wiff"	1	18.3333
00016:3	8	K.KHQKPVPALNQPGGIVEK.E			647.374	3	1940.11	1940.11	0	-0.5	44	Specific	216.62	216.62	216.62	4.68	6	>sp|P60624|RL24_ECOLI 50S ribosomal protein L24 OS=Escherichia coli (strain K12) OX=83333 GN=rplX PE=1 SV=2	1549	Locus:1.1.1.2371.2 File:"CT-200.wiff"	1	13.5167
00015:4	8	K.KHQKPVPALNQPGGIVEK.E			485.783	4	1940.11	1940.11	0	1.3	44	Specific	446.25	446.25	446.25	7.91	6	>sp|P60624|RL24_ECOLI 50S ribosomal protein L24 OS=Escherichia coli (strain K12) OX=83333 GN=rplX PE=1 SV=2	1549	Locus:1.1.1.2370.2 File:"CT-200.wiff"	1	13.4667
00021:3	8	K.HQKPVPALNQPGGIVEK.E			604.676	3	1812.01	1812.01	0	0.9	45	Specific	566.03	566.03	566.03	8.82	6	>sp|P60624|RL24_ECOLI 50S ribosomal protein L24 OS=Escherichia coli (strain K12) OX=83333 GN=rplX PE=1 SV=2	1549	Locus:1.1.1.2476.3 File:"CT-200.wiff"	1	14.3333
00315:2	8	K.EAAIQVSNVAIFNAATGK.A			902.481	2	1803.96	1803.96	0	-2.6	62	Specific	651.61	651.61	651.61	11.68	6	>sp|P60624|RL24_ECOLI 50S ribosomal protein L24 OS=Escherichia coli (strain K12) OX=83333 GN=rplX PE=1 SV=2	1549	Locus:1.1.1.2915.3 File:"CT-200.wiff"	1	24.75
00313:3	8	K.EAAIQVSNVAIFNAATGK.A			601.99	3	1803.96	1803.96	0	-2	62	Specific	663.1	646.3	646.3	11.26	6	>sp|P60624|RL24_ECOLI 50S ribosomal protein L24 OS=Escherichia coli (strain K12) OX=83333 GN=rplX PE=1 SV=2	1549	Locus:1.1.1.2914.3 File:"CT-200.wiff"	1	24.7
00056:3	9	R.IAGINIPDHK.H			359.875	3	1077.61	1077.61	0	4.9	4	Specific	243.21	155.18	155.18	3.95	5	>sp|P0A7S9|RS13_ECOLI 30S ribosomal protein S13 OS=Escherichia coli (strain K12) OX=83333 GN=rpsM PE=1 SV=2	1892	Locus:1.1.1.2643.2 File:"CT-200.wiff"	1	16.65
00051:3	9	R.IAGINIPDHK.H			359.875	3	1077.61	1077.61	0	4.9	4	Specific	375.64	245.64	245.64	5.41	5	>sp|P0A7S9|RS13_ECOLI 30S ribosomal protein S13 OS=Escherichia coli (strain K12) OX=83333 GN=rpsM PE=1 SV=2	1892	Locus:1.1.1.2637.2 File:"CT-200.wiff"	1	16.4
00053:2	9	R.IAGINIPDHK.H			539.305	2	1077.6	1077.61	0	-2.2	4	Specific	572.31	266.35	266.35	6.73	5	>sp|P0A7S9|RS13_ECOLI 30S ribosomal protein S13 OS=Escherichia coli (strain K12) OX=83333 GN=rpsM PE=1 SV=2	1892	Locus:1.1.1.2638.2 File:"CT-200.wiff"	1	16.4833
00181:2	9	K.HAVIALTSIYGVGK.T			714.915	2	1428.82	1428.82	0	0.8	14	Specific	501.32	290.54	290.54	6.02	5	>sp|P0A7S9|RS13_ECOLI 30S ribosomal protein S13 OS=Escherichia coli (strain K12) OX=83333 GN=rpsM PE=1 SV=2	1892	Locus:1.1.1.2844.3 File:"CT-200.wiff"	1	21.5333
00176:3	9	K.HAVIALTSIYGVGK.T			476.946	3	1428.82	1428.82	0	2	14	Specific	603.01	568.24	568.24	10.2	5	>sp|P0A7S9|RS13_ECOLI 30S ribosomal protein S13 OS=Escherichia coli (strain K12) OX=83333 GN=rpsM PE=1 SV=2	1892	Locus:1.1.1.2843.3 File:"CT-200.wiff"	1	21.45
00178:2	9	K.AILAAAGIAEDVK.I			621.359	2	1241.71	1241.71	0	0.8	32	Specific	920.36	474.56	474.56	15.99	5	>sp|P0A7S9|RS13_ECOLI 30S ribosomal protein S13 OS=Escherichia coli (strain K12) OX=83333 GN=rpsM PE=1 SV=2	1892	Locus:1.1.1.2843.5 File:"CT-200.wiff"	1	21.4667
00190:3	9	K.ISELSEGQIDTLRDEVAK.F			668.348	3	2003.03	2003.03	0	0	45	Specific	581.16	359.94	359.94	8.29	5	>sp|P0A7S9|RS13_ECOLI 30S ribosomal protein S13 OS=Escherichia coli (strain K12) OX=83333 GN=rpsM PE=1 SV=2	1892	Locus:1.1.1.2846.6 File:"CT-200.wiff"	1	21.6333
00031:3	9	K.FVVEGDLRR.E			364.206	3	1090.6	1090.6	0	3.1	63	Specific	253.72	89.68	89.68	4.05	5	>sp|P0A7S9|RS13_ECOLI 30S ribosomal protein S13 OS=Escherichia coli (strain K12) OX=83333 GN=rpsM PE=1 SV=2	1892	Locus:1.1.1.2557.2 File:"CT-200.wiff"	1	15.2333
00327:2	10	R.ASLPTIELALK.Q			578.354	2	1155.7	1155.7	0	1.2	39	Specific	417.02	224.34	224.34	5.76	7	>sp|P0A799|PGK_ECOLI Phosphoglycerate kinase OS=Escherichia coli (strain K12) OX=83333 GN=pgk PE=1 SV=2	1847	Locus:1.1.1.2924.3 File:"CT-200.wiff"	1	25.05
00126:3	10	K.VSTKLTVLDSLSK.I			464.275	3	1390.81	1390.82	0	-2.8	194	Specific	264.82	264.82	264.82	5.71	7	>sp|P0A799|PGK_ECOLI Phosphoglycerate kinase OS=Escherichia coli (strain K12) OX=83333 GN=pgk PE=1 SV=2	1847	Locus:1.1.1.2804.2 File:"CT-200.wiff"	1	19.8333
00156:2	10	K.LTVLDSLSK.I			488.29	2	975.572	975.572	0	0.4	198	Specific	539.88	175.44	175.44	4.71	7	>sp|P0A799|PGK_ECOLI Phosphoglycerate kinase OS=Escherichia coli (strain K12) OX=83333 GN=pgk PE=1 SV=2	1847	Locus:1.1.1.2834.2 File:"CT-200.wiff"	1	20.9333
00385:3	10	K.IADQLIVGGGIANTFIAAQGHDVGK.S			822.441	3	2465.31	2465.31	0	-2.5	207	Specific	468.23	468.23	468.23	7.53	7	>sp|P0A799|PGK_ECOLI Phosphoglycerate kinase OS=Escherichia coli (strain K12) OX=83333 GN=pgk PE=1 SV=2	1847	Locus:1.1.1.2956.3 File:"CT-200.wiff"	1	26.6
00095:3	10	K.SLYEADLVDEAKR.L			503.591	3	1508.76	1508.76	0	0	232	Specific	503.92	393.03	393.03	7.85	7	>sp|P0A799|PGK_ECOLI Phosphoglycerate kinase OS=Escherichia coli (strain K12) OX=83333 GN=pgk PE=1 SV=2	1847	Locus:1.1.1.2757.3 File:"CT-200.wiff"	1	18.5833
00097:2	10	R.VATEFSETAPATLK.S			732.882	2	1464.76	1464.76	0	-0.5	259	Specific	635.96	401.09	401.09	10.09	7	>sp|P0A799|PGK_ECOLI Phosphoglycerate kinase OS=Escherichia coli (strain K12) OX=83333 GN=pgk PE=1 SV=2	1847	Locus:1.1.1.2757.5 File:"CT-200.wiff"	1	18.6
00341:2	10	K.VLPAVAMLEER.A			614.342	2	1227.68	1227.68	0	-0.4	374	Specific	472.7	231.79	231.79	5.91	7	>sp|P0A799|PGK_ECOLI Phosphoglycerate kinase OS=Escherichia coli (strain K12) OX=83333 GN=pgk PE=1 SV=2	1847	Locus:1.1.1.2932.2 File:"CT-200.wiff"	1	25.4833
00334:2	10	K.VLPAVAMLEER.A			614.342	2	1227.68	1227.68	0	-0.4	374	Specific	592.72	328.46	328.46	7.41	7	>sp|P0A799|PGK_ECOLI Phosphoglycerate kinase OS=Escherichia coli (strain K12) OX=83333 GN=pgk PE=1 SV=2	1847	Locus:1.1.1.2928.2 File:"CT-200.wiff"	1	25.2667
00241:2	11	K.GGFTVELN[+0.984]GIR.A		N[+1]	582.305	2	1163.6	1163.61	0	-1.9	118	Specific	506.08	267.37	267.37	6.44	5	>sp|P0AG67|RS1_ECOLI 30S ribosomal protein S1 OS=Escherichia coli (strain K12) OX=83333 GN=rpsA PE=1 SV=1	215	Locus:1.1.1.2868.2 File:"CT-200.wiff"	1	22.7833
00261:3	11	R.AFLPGSLVDVRPVR.D			509.3	3	1525.89	1525.88	0	0.3	129	Specific	270.43	265.98	265.98	5.7	5	>sp|P0AG67|RS1_ECOLI 30S ribosomal protein S1 OS=Escherichia coli (strain K12) OX=83333 GN=rpsA PE=1 SV=1	215	Locus:1.1.1.2880.2 File:"CT-200.wiff"	1	23.1667
00072:4	11	R.VKHPSEIVNVGDEITVK.V			466.76	4	1864.02	1864.02	0	1	228	Specific	394.4	385.78	385.78	8.14	5	>sp|P0AG67|RS1_ECOLI 30S ribosomal protein S1 OS=Escherichia coli (strain K12) OX=83333 GN=rpsA PE=1 SV=1	215	Locus:1.1.1.2707.2 File:"CT-200.wiff"	1	17.6167
00311:2	11	K.GATVELADGVEGYLR.A			775.395	2	1549.78	1549.79	0	-1.9	465	Specific	807.09	576.51	576.51	14.16	5	>sp|P0AG67|RS1_ECOLI 30S ribosomal protein S1 OS=Escherichia coli (strain K12) OX=83333 GN=rpsA PE=1 SV=1	215	Locus:1.1.1.2913.3 File:"CT-200.wiff"	1	24.65
00290:3	11	R.DRVEDATLVLSVGDEVEAK.F			682.351	3	2045.04	2045.04	0	-0.6	486	Specific	639.05	639.05	639.05	10.44	5	>sp|P0AG67|RS1_ECOLI 30S ribosomal protein S1 OS=Escherichia coli (strain K12) OX=83333 GN=rpsA PE=1 SV=1	215	Locus:1.1.1.2895.3 File:"CT-200.wiff"	1	24.0333
00160:2	12	-.MQVILLDK.V			480.283	2	959.558	959.559	0	-1.6	1	NRagged	456.33	187.08	187.08	5.7	5	>sp|P0A7R1|RL9_ECOLI 50S ribosomal protein L9 OS=Escherichia coli (strain K12) OX=83333 GN=rplI PE=1 SV=1	213	Locus:1.1.1.2836.2 File:"CT-200.wiff"	1	21.05
00121:2	12	K.VANLGSLGDQVNVK.A			707.388	2	1413.77	1413.77	0	-1.3	9	Specific	724.86	421.45	421.45	12.09	5	>sp|P0A7R1|RL9_ECOLI 50S ribosomal protein L9 OS=Escherichia coli (strain K12) OX=83333 GN=rplI PE=1 SV=1	213	Locus:1.1.1.2795.5 File:"CT-200.wiff"	1	19.5833
00069:2	12	K.LAEVLAAANAR.A			549.817	2	1098.63	1098.63	0	-0.8	58	Specific	527.43	322.29	322.29	6.68	5	>sp|P0A7R1|RL9_ECOLI 50S ribosomal protein L9 OS=Escherichia coli (strain K12) OX=83333 GN=rplI PE=1 SV=1	213	Locus:1.1.1.2686.2 File:"CT-200.wiff"	1	17.3667
00144:2	12	K.INALETVTIASK.A			630.364	2	1259.72	1259.72	0	-0.5	72	Specific	734.98	376.14	376.14	11.64	5	>sp|P0A7R1|RL9_ECOLI 50S ribosomal protein L9 OS=Escherichia coli (strain K12) OX=83333 GN=rplI PE=1 SV=1	213	Locus:1.1.1.2826.4 File:"CT-200.wiff"	1	20.5667
00285:2	12	R.DIADAVTAAGVEVAK.S			715.379	2	1429.75	1429.75	0	-2.2	98	Specific	556.57	452.41	452.41	8.43	5	>sp|P0A7R1|RL9_ECOLI 50S ribosomal protein L9 OS=Escherichia coli (strain K12) OX=83333 GN=rplI PE=1 SV=1	213	Locus:1.1.1.2892.4 File:"CT-200.wiff"	1	23.8667
00440:3	13	R.IFTEDGVSIPVTVIEVEANR.V			730.055	3	2188.15	2188.15	0	0.1	14	Specific	706.69	700.39	700.39	12.08	5	>sp|P60438|RL3_ECOLI 50S ribosomal protein L3 OS=Escherichia coli (strain K12) OX=83333 GN=rplC PE=1 SV=1	155	Locus:1.1.1.3080.3 File:"CT-200.wiff"	1	29.3667
00219:2	13	R.GLWEFR.L			404.212	2	807.417	807.415	0	2.6	78	Specific	332.72	108.53	108.53	3.86	5	>sp|P60438|RL3_ECOLI 50S ribosomal protein L3 OS=Escherichia coli (strain K12) OX=83333 GN=rplC PE=1 SV=1	155	Locus:1.1.1.2858.2 File:"CT-200.wiff"	1	22.2833
00107:2	13	R.VTVQSLDVVR.V			558.325	2	1115.64	1115.64	0	0.2	170	Specific	747.29	316.5	316.5	10.31	5	>sp|P60438|RL3_ECOLI 50S ribosomal protein L3 OS=Escherichia coli (strain K12) OX=83333 GN=rplC PE=1 SV=1	155	Locus:1.1.1.2788.2 File:"CT-200.wiff"	1	19.1833
00081:3	13	K.GAVPGATGSDLIVKPAVK.A			560.662	3	1679.97	1679.97	0	1.2	191	Specific	394.07	381.93	381.93	8.52	5	>sp|P60438|RL3_ECOLI 50S ribosomal protein L3 OS=Escherichia coli (strain K12) OX=83333 GN=rplC PE=1 SV=1	155	Locus:1.1.1.2730.3 File:"CT-200.wiff"	1	18.0167
00096:3	13	K.GAVPGATGSDLIVKPAVKA.-			584.34	3	1751	1751.01	0	-1.3	191	CRagged	223.27	206.7	206.7	5.43	5	>sp|P60438|RL3_ECOLI 50S ribosomal protein L3 OS=Escherichia coli (strain K12) OX=83333 GN=rplC PE=1 SV=1	155	Locus:1.1.1.2757.4 File:"CT-200.wiff"	1	18.6
00079:2	14	R.LSDYGVQLR.E			525.782	2	1050.56	1050.56	0	-0.9	48	Specific	680.62	191.91	191.91	7.54	4	>sp|P0A7V8|RS4_ECOLI 30S ribosomal protein S4 OS=Escherichia coli (strain K12) OX=83333 GN=rpsD PE=1 SV=2	2665	Locus:1.1.1.2729.2 File:"CT-200.wiff"	1	17.9833
00393:3	14	R.LKGNTGENLLALLEGR.L			566.657	3	1697.96	1697.95	0	1	82	Specific	396.01	393.9	393.9	7.62	4	>sp|P0A7V8|RS4_ECOLI 30S ribosomal protein S4 OS=Escherichia coli (strain K12) OX=83333 GN=rpsD PE=1 SV=2	2665	Locus:1.1.1.2963.3 File:"CT-200.wiff"	1	26.9
00306:3	14	R.VVNIASYQVSPNDVVSIR.E			654.021	3	1960.05	1960.05	0	-0.5	129	Specific	826.21	813.87	813.87	14.18	4	>sp|P0A7V8|RS4_ECOLI 30S ribosomal protein S4 OS=Escherichia coli (strain K12) OX=83333 GN=rpsD PE=1 SV=2	2665	Locus:1.1.1.2912.3 File:"CT-200.wiff"	1	24.5667
00084:3	14	R.EKPTWLEVDAGK.M			458.243	3	1372.71	1372.71	0	1.9	166	Specific	545.67	465.16	465.16	8.03	4	>sp|P0A7V8|RS4_ECOLI 30S ribosomal protein S4 OS=Escherichia coli (strain K12) OX=83333 GN=rpsD PE=1 SV=2	2665	Locus:1.1.1.2731.2 File:"CT-200.wiff"	1	18.0667
00076:3	15	M.TIKVGINGFGR.I			387.897	3	1161.68	1161.67	0	1.7	2	NRagged	350.02	220.25	220.25	5.52	7	>sp|P0A9B2|G3P1_ECOLI Glyceraldehyde-3-phosphate dehydrogenase A OS=Escherichia coli (strain K12) OX=83333 GN=gapA PE=1 SV=2	638	Locus:1.1.1.2722.2 File:"CT-200.wiff"	1	17.7833
00078:3	15	K.VVMTGPSKDNTPMFVK.G			584.299	3	1750.88	1750.89	0	-2.2	117	Specific	186.44	186.44	186.44	4.75	7	>sp|P0A9B2|G3P1_ECOLI Glyceraldehyde-3-phosphate dehydrogenase A OS=Escherichia coli (strain K12) OX=83333 GN=gapA PE=1 SV=2	638	Locus:1.1.1.2726.2 File:"CT-200.wiff"	1	17.9167
00281:2	15	R.VPTPNVSVVDLTVR.L			748.427	2	1495.85	1495.85	0	-0.9	233	Specific	475.58	475.58	475.58	7.96	7	>sp|P0A9B2|G3P1_ECOLI Glyceraldehyde-3-phosphate dehydrogenase A OS=Escherichia coli (strain K12) OX=83333 GN=gapA PE=1 SV=2	638	Locus:1.1.1.2890.3 File:"CT-200.wiff"	1	23.75
00141:2	15	K.AGIALNDNFVK.L			581.317	2	1161.63	1161.63	0	-0.5	297	Specific	608.54	327.65	327.65	8.41	7	>sp|P0A9B2|G3P1_ECOLI Glyceraldehyde-3-phosphate dehydrogenase A OS=Escherichia coli (strain K12) OX=83333 GN=gapA PE=1 SV=2	638	Locus:1.1.1.2825.2 File:"CT-200.wiff"	1	20.5167
00182:2	15	K.AGIALN[+0.984]DNFVK.L		N[+1]	581.809	2	1162.61	1162.61	0	1.1	297	Specific	523.32	234.23	24.03	6.2	7	>sp|P0A9B2|G3P1_ECOLI Glyceraldehyde-3-phosphate dehydrogenase A OS=Escherichia coli (strain K12) OX=83333 GN=gapA PE=1 SV=2	638	Locus:1.1.1.2845.2 File:"CT-200.wiff"	1	21.55
00134:2	15	K.LVSWYDNETGYSNK.V			838.382	2	1675.76	1675.76	0	-2.2	308	Specific	513.32	513.32	513.32	8.19	7	>sp|P0A9B2|G3P1_ECOLI Glyceraldehyde-3-phosphate dehydrogenase A OS=Escherichia coli (strain K12) OX=83333 GN=gapA PE=1 SV=2	638	Locus:1.1.1.2811.2 File:"CT-200.wiff"	1	20.1333
00146:2	15	K.VLDLIAHISK.-			554.839	2	1108.67	1108.67	0	-1.8	322	Specific	270.41	220.94	220.94	4.5	7	>sp|P0A9B2|G3P1_ECOLI Glyceraldehyde-3-phosphate dehydrogenase A OS=Escherichia coli (strain K12) OX=83333 GN=gapA PE=1 SV=2	638	Locus:1.1.1.2827.2 File:"CT-200.wiff"	1	20.6333
00142:3	15	K.VLDLIAHISK.-			370.231	3	1108.68	1108.67	0	4.8	322	Specific	361.95	283.6	283.6	5.71	7	>sp|P0A9B2|G3P1_ECOLI Glyceraldehyde-3-phosphate dehydrogenase A OS=Escherichia coli (strain K12) OX=83333 GN=gapA PE=1 SV=2	638	Locus:1.1.1.2826.2 File:"CT-200.wiff"	1	20.5333
00074:3	16	M.SAEHVLTMLNEHEVK.F			579.625	3	1736.86	1736.86	0	-2.5	2	NRagged	429.48	429.48	429.48	7.26	5	>sp|P0A9C5|GLN1B_ECOLI Glutamine synthetase OS=Escherichia coli (strain K12) OX=83333 GN=glnA PE=1 SV=2	571	Locus:1.1.1.2707.4 File:"CT-200.wiff"	1	17.6333
00555:3	16	R.STGIADTVLFGPEPEFFLFDDIR.F			862.764	3	2586.28	2586.28	0	0.5	118	Specific	720.54	720.54	720.54	11.14	5	>sp|P0A9C5|GLN1B_ECOLI Glutamine synthetase OS=Escherichia coli (strain K12) OX=83333 GN=glnA PE=1 SV=2	571	Locus:1.1.1.3483.2 File:"CT-200.wiff"	1	34.8
00028:3	16	K.AINALANPTTNSYKR.L			545.293	3	1633.86	1633.87	0	-1.5	308	Specific	416.18	245.96	245.96	6.09	5	>sp|P0A9C5|GLN1B_ECOLI Glutamine synthetase OS=Escherichia coli (strain K12) OX=83333 GN=glnA PE=1 SV=2	571	Locus:1.1.1.2517.2 File:"CT-200.wiff"	1	14.8667
00080:3	16	R.SASIRIPVVSSPK.A			447.602	3	1340.79	1340.79	0	1.1	341	Specific	306.64	306.64	306.64	5.66	5	>sp|P0A9C5|GLN1B_ECOLI Glutamine synthetase OS=Escherichia coli (strain K12) OX=83333 GN=glnA PE=1 SV=2	571	Locus:1.1.1.2730.2 File:"CT-200.wiff"	1	18
00403:2	16	R.MTPHPVEFELYYSV.-			856.405	2	1711.8	1711.8	0	-0.8	456	CRagged	389.01	389.01	389.01	7.88	5	>sp|P0A9C5|GLN1B_ECOLI Glutamine synthetase OS=Escherichia coli (strain K12) OX=83333 GN=glnA PE=1 SV=2	571	Locus:1.1.1.2992.2 File:"CT-200.wiff"	1	27.4167
00205:2	17	K.TQLIDVIAEK.A			565.327	2	1129.65	1129.65	0	0	4	Specific	743.59	383.05	383.05	11.54	3	>sp|P0ACF0|DBHA_ECOLI DNA-binding protein HU-alpha OS=Escherichia coli (strain K12) OX=83333 GN=hupA PE=1 SV=1	4428	Locus:1.1.1.2851.3 File:"CT-200.wiff"	1	21.9
00289:3	17	K.TQLIDVIAEKAELSK.T			553.317	3	1657.94	1657.94	0	0.3	4	Specific	498.8	442.96	442.96	7.85	3	>sp|P0ACF0|DBHA_ECOLI DNA-binding protein HU-alpha OS=Escherichia coli (strain K12) OX=83333 GN=hupA PE=1 SV=1	4428	Locus:1.1.1.2895.2 File:"CT-200.wiff"	1	24.0167
00131:2	17	K.IAAANVPAFVSGK.A			622.852	2	1244.7	1244.7	0	-2.1	71	Specific	734.06	408.94	408.94	12.16	3	>sp|P0ACF0|DBHA_ECOLI DNA-binding protein HU-alpha OS=Escherichia coli (strain K12) OX=83333 GN=hupA PE=1 SV=1	4428	Locus:1.1.1.2808.2 File:"CT-200.wiff"	1	20.0167
00149:3	18	R.NMINVALNN[+0.984]GTLQHPVK.G		N[+1]	621.997	3	1863.98	1863.97	0	0.4	70	Specific	403.77	373.05	33.17	8.29	4	>sp|P0A7W1|RS5_ECOLI 30S ribosomal protein S5 OS=Escherichia coli (strain K12) OX=83333 GN=rpsE PE=1 SV=2	3312	Locus:1.1.1.2830.3 File:"CT-200.wiff"	1	20.7333
00255:3	18	R.VFMQPASEGTGIIAGGAMR.A			631.65	3	1892.94	1892.94	0	-0.3	94	Specific	262.23	262.23	262.23	5.59	4	>sp|P0A7W1|RS5_ECOLI 30S ribosomal protein S5 OS=Escherichia coli (strain K12) OX=83333 GN=rpsE PE=1 SV=2	3312	Locus:1.1.1.2871.3 File:"CT-200.wiff"	1	22.9833
00119:3	18	R.AVLEVAGVHNVLAK.A			473.95	3	1419.84	1419.83	0	3	113	Specific	507.47	379.93	379.93	8.38	4	>sp|P0A7W1|RS5_ECOLI 30S ribosomal protein S5 OS=Escherichia coli (strain K12) OX=83333 GN=rpsE PE=1 SV=2	3312	Locus:1.1.1.2795.3 File:"CT-200.wiff"	1	19.5667
00075:2	18	K.AYGSTNPINVVR.A			645.841	2	1290.68	1290.68	0	-3.4	127	Specific	717.06	484.22	484.22	10.59	4	>sp|P0A7W1|RS5_ECOLI 30S ribosomal protein S5 OS=Escherichia coli (strain K12) OX=83333 GN=rpsE PE=1 SV=2	3312	Locus:1.1.1.2707.5 File:"CT-200.wiff"	1	17.65
00192:2	19	K.GFGFITPEDGSK.D			627.804	2	1254.6	1254.6	0	0.7	16	Specific	708	522.84	522.84	11.54	4	>sp|P0A972|CSPE_ECOLI Cold shock-like protein CspE OS=Escherichia coli (strain K12) OX=83333 GN=cspE PE=1 SV=2	2157	Locus:1.1.1.2847.3 File:"CT-200.wiff"	1	21.6667
00329:3	19	K.DVFVHFSAIQTN[+0.984]GFK.T		N[+1]	570.954	3	1710.85	1710.85	0	0	28	Specific	534.1	436.29	70.36	8.26	4	>sp|P0A972|CSPE_ECOLI Cold shock-like protein CspE OS=Escherichia coli (strain K12) OX=83333 GN=cspE PE=1 SV=2	2157	Locus:1.1.1.2925.2 File:"CT-200.wiff"	1	25.1167
00105:3	19	K.TLAEGQRVEFEITN[+0.984]GAK.G		N[+1]	621.985	3	1863.94	1863.94	0	-1.6	43	Specific	377.16	336.61	204.71	7.26	4	>sp|P0A972|CSPE_ECOLI Cold shock-like protein CspE OS=Escherichia coli (strain K12) OX=83333 GN=cspE PE=1 SV=2	2157	Locus:1.1.1.2765.2 File:"CT-200.wiff"	1	18.95
00287:2	19	K.GPSAANVIAL.-			456.761	2	912.514	912.515	0	-1.1	60	CRagged	464.18	176.25	176.25	5.28	4	>sp|P0A972|CSPE_ECOLI Cold shock-like protein CspE OS=Escherichia coli (strain K12) OX=83333 GN=cspE PE=1 SV=2	2157	Locus:1.1.1.2894.2 File:"CT-200.wiff"	1	23.9667
00125:2	20	R.GFEGGQMPLYR.R			627.8	2	1254.59	1254.59	0	-1.3	49	Specific	578.85	374.45	374.45	8.64	3	>sp|P02413|RL15_ECOLI 50S ribosomal protein L15 OS=Escherichia coli (strain K12) OX=83333 GN=rplO PE=1 SV=1	3162	Locus:1.1.1.2803.3 File:"CT-200.wiff"	1	19.7833
00140:2	20	K.VEGGVVDLNTLK.A			622.349	2	1243.69	1243.69	0	0.7	85	Specific	685.52	503.37	503.37	10.54	3	>sp|P02413|RL15_ECOLI 50S ribosomal protein L15 OS=Escherichia coli (strain K12) OX=83333 GN=rplO PE=1 SV=1	3162	Locus:1.1.1.2824.2 File:"CT-200.wiff"	1	20.45
00194:2	20	K.VILAGEVTTPVTVR.G			727.932	2	1454.86	1454.86	0	-0.1	110	Specific	690.18	385.55	385.55	10.99	3	>sp|P02413|RL15_ECOLI 50S ribosomal protein L15 OS=Escherichia coli (strain K12) OX=83333 GN=rplO PE=1 SV=1	3162	Locus:1.1.1.2847.5 File:"CT-200.wiff"	1	21.7
00133:2	21	-.MFTINAEVR.K			540.779	2	1080.55	1080.55	0	-0.7	1	NRagged	575.43	250.52	250.52	5.74	5	>sp|P68919|RL25_ECOLI 50S ribosomal protein L25 OS=Escherichia coli (strain K12) OX=83333 GN=rplY PE=1 SV=1	3179	Locus:1.1.1.2809.3 File:"CT-200.wiff"	1	20.0667
00103:3	21	R.AANKFPAIIYGGK.E			450.591	3	1349.76	1349.76	0	1.1	22	Specific	552.96	463.09	463.09	8.09	5	>sp|P68919|RL25_ECOLI 50S ribosomal protein L25 OS=Escherichia coli (strain K12) OX=83333 GN=rplY PE=1 SV=1	3179	Locus:1.1.1.2763.3 File:"CT-200.wiff"	1	18.8333
00147:4	21	K.EAPLAIELDHDKVMNMQAK.A			539.025	4	2153.08	2153.07	0	2.1	35	Specific	362.25	277.44	277.44	7.04	5	>sp|P68919|RL25_ECOLI 50S ribosomal protein L25 OS=Escherichia coli (strain K12) OX=83333 GN=rplY PE=1 SV=1	3179	Locus:1.1.1.2829.2 File:"CT-200.wiff"	1	20.6833
00511:2	21	K.AEFYSEVLTIVVDGK.E			835.434	2	1669.86	1669.87	0	-4.6	54	Specific	526.78	497.92	497.92	7.31	5	>sp|P68919|RL25_ECOLI 50S ribosomal protein L25 OS=Escherichia coli (strain K12) OX=83333 GN=rplY PE=1 SV=1	3179	Locus:1.1.1.3170.2 File:"CT-200.wiff"	1	31.5667
00062:3	21	K.LQHIDFVRA.-			366.874	3	1098.61	1098.61	0	2.6	86	CRagged	246.95	219.58	219.58	5.05	5	>sp|P68919|RL25_ECOLI 50S ribosomal protein L25 OS=Escherichia coli (strain K12) OX=83333 GN=rplY PE=1 SV=1	3179	Locus:1.1.1.2671.2 File:"CT-200.wiff"	1	17.05
00174:2	22	K.GFGFITPADGSK.D			598.801	2	1196.59	1196.59	0	0.1	16	Specific	693.31	543.22	543.22	10.54	3	>sp|P0A9Y6|CSPC_ECOLI Cold shock-like protein CspC OS=Escherichia coli (strain K12) OX=83333 GN=cspC PE=1 SV=2	1761	Locus:1.1.1.2842.2 File:"CT-200.wiff"	1	21.4167
00310:3	22	K.DVFVHFSAIQGN[+0.984]GFK.T		N[+1]	556.279	3	1666.82	1666.82	0	0.2	28	Specific	498.12	498.12	49.54	8.02	3	>sp|P0A9Y6|CSPC_ECOLI Cold shock-like protein CspC OS=Escherichia coli (strain K12) OX=83333 GN=cspC PE=1 SV=2	1761	Locus:1.1.1.2913.2 File:"CT-200.wiff"	1	24.6167
00326:3	22	K.DVFVHFSAIQGN[+0.984]GFK.T		N[+1]	556.279	3	1666.82	1666.82	0	0.6	28	Specific	614.78	600.02	56.42	9.99	3	>sp|P0A9Y6|CSPC_ECOLI Cold shock-like protein CspC OS=Escherichia coli (strain K12) OX=83333 GN=cspC PE=1 SV=2	1761	Locus:1.1.1.2924.2 File:"CT-200.wiff"	1	25.0333
00136:3	22	K.TLAEGQNVEFEIQDGQK.G			635.977	3	1905.92	1905.92	0	-0.6	43	Specific	409.96	404.17	404.17	7.96	3	>sp|P0A9Y6|CSPC_ECOLI Cold shock-like protein CspC OS=Escherichia coli (strain K12) OX=83333 GN=cspC PE=1 SV=2	1761	Locus:1.1.1.2812.3 File:"CT-200.wiff"	1	20.1833
00354:2	23	R.LTGLEGEQLGIVSLR.E			792.951	2	1584.89	1584.9	0	-1	26	Specific	447.6	376.04	376.04	7.96	4	>sp|P0A707|IF3_ECOLI Translation initiation factor IF-3 OS=Escherichia coli (strain K12) OX=83333 GN=infC PE=1 SV=1	437	Locus:1.1.1.2936.2 File:"CT-200.wiff"	1	25.7333
00085:3	23	R.EMAHQQIGMEVLNR.V			552.604	3	1655.8	1655.8	0	-1.1	134	Specific	429.5	370.07	370.07	7.87	4	>sp|P0A707|IF3_ECOLI Translation initiation factor IF-3 OS=Escherichia coli (strain K12) OX=83333 GN=infC PE=1 SV=1	437	Locus:1.1.1.2731.3 File:"CT-200.wiff"	1	18.1
00295:3	23	R.VKDDLQELAVVESFPTK.I			640.01	3	1918.02	1918.02	0	-0.7	148	Specific	378.57	378.57	378.57	8.24	4	>sp|P0A707|IF3_ECOLI Translation initiation factor IF-3 OS=Escherichia coli (strain K12) OX=83333 GN=infC PE=1 SV=1	437	Locus:1.1.1.2902.2 File:"CT-200.wiff"	1	24.2333
00163:2	23	R.QMIMVLAPK.K			515.792	2	1030.58	1030.58	0	-2.4	169	Specific	375.3	169.95	169.95	5.7	4	>sp|P0A707|IF3_ECOLI Translation initiation factor IF-3 OS=Escherichia coli (strain K12) OX=83333 GN=infC PE=1 SV=1	437	Locus:1.1.1.2837.2 File:"CT-200.wiff"	1	21.1
00307:2	24	K.ESVIWVVDGGNIK.L			708.38	2	1415.75	1415.75	0	-0.3	163	Specific	567.22	431.17	431.17	9.09	3	>sp|P76116|YNCE_ECOLI Uncharacterized protein YncE OS=Escherichia coli (strain K12) OX=83333 GN=yncE PE=1 SV=1	3464	Locus:1.1.1.2912.4 File:"CT-200.wiff"	1	24.5667
00410:2	24	K.VAAPESLAVLFNPAR.N			777.934	2	1554.86	1554.86	0	-2.3	269	Specific	621	508.53	508.53	10.16	3	>sp|P76116|YNCE_ECOLI Uncharacterized protein YncE OS=Escherichia coli (strain K12) OX=83333 GN=yncE PE=1 SV=1	3464	Locus:1.1.1.3013.2 File:"CT-200.wiff"	1	27.85
00083:3	24	K.TFDTPTHPNSLALSADGK.T			624.642	3	1871.91	1871.91	0	-0.7	309	Specific	439.97	438.87	438.87	8.39	3	>sp|P76116|YNCE_ECOLI Uncharacterized protein YncE OS=Escherichia coli (strain K12) OX=83333 GN=yncE PE=1 SV=1	3464	Locus:1.1.1.2730.5 File:"CT-200.wiff"	1	18.0333
00089:3	25	K.QDVPSFRPGDTVEVK.V			558.622	3	1673.85	1673.85	0	1.1	15	Specific	377.28	364.49	364.49	6.73	3	>sp|P0A7K6|RL19_ECOLI 50S ribosomal protein L19 OS=Escherichia coli (strain K12) OX=83333 GN=rplS PE=1 SV=2	3176	Locus:1.1.1.2735.2 File:"CT-200.wiff"	1	18.2167
00371:2	25	R.LQAFEGVVIAIR.N			658.39	2	1315.77	1315.77	0	0.1	40	Specific	714.77	401.73	401.73	11.54	3	>sp|P0A7K6|RL19_ECOLI 50S ribosomal protein L19 OS=Escherichia coli (strain K12) OX=83333 GN=rplS PE=1 SV=2	3176	Locus:1.1.1.2949.2 File:"CT-200.wiff"	1	26.1833
00092:3	25	R.VFQTHSPVVDSISVK.R			548.299	3	1642.88	1642.88	0	0.8	73	Specific	585.8	534.36	534.36	8.99	3	>sp|P0A7K6|RL19_ECOLI 50S ribosomal protein L19 OS=Escherichia coli (strain K12) OX=83333 GN=rplS PE=1 SV=2	3176	Locus:1.1.1.2755.2 File:"CT-200.wiff"	1	18.4833
00108:3	26	R.RVVEPLITLAK.T			413.6	3	1238.79	1238.78	0	2.1	46	Specific	550	550	550	8.03	4	>sp|P0AG44|RL17_ECOLI 50S ribosomal protein L17 OS=Escherichia coli (strain K12) OX=83333 GN=rplQ PE=1 SV=1	747	Locus:1.1.1.2789.2 File:"CT-200.wiff"	1	19.2333
00224:2	26	R.VVEPLITLAK.T			541.844	2	1082.68	1082.68	0	-1	47	Specific	399.53	230.56	230.56	5.87	4	>sp|P0AG44|RL17_ECOLI 50S ribosomal protein L17 OS=Escherichia coli (strain K12) OX=83333 GN=rplQ PE=1 SV=1	747	Locus:1.1.1.2861.2 File:"CT-200.wiff"	1	22.4
00094:2	26	K.LFNELGPR.F			473.262	2	945.516	945.515	0	1.4	79	Specific	541.6	319.85	319.85	5.51	4	>sp|P0AG44|RL17_ECOLI 50S ribosomal protein L17 OS=Escherichia coli (strain K12) OX=83333 GN=rplQ PE=1 SV=1	747	Locus:1.1.1.2757.2 File:"CT-200.wiff"	1	18.5667
00377:2	26	R.AGDNAPMAYIELVDR.S			817.895	2	1634.78	1634.78	0	-0.5	104	Specific	490.97	465.36	465.36	8.12	4	>sp|P0AG44|RL17_ECOLI 50S ribosomal protein L17 OS=Escherichia coli (strain K12) OX=83333 GN=rplQ PE=1 SV=1	747	Locus:1.1.1.2953.3 File:"CT-200.wiff"	1	26.4333
00359:2	27	M.SMQDPIADMLTR.I			689.328	2	1377.65	1377.65	0	-0.6	2	NRagged	633.11	434.51	434.51	9.64	2	>sp|P0A7W7|RS8_ECOLI 30S ribosomal protein S8 OS=Escherichia coli (strain K12) OX=83333 GN=rpsH PE=1 SV=2	3233	Locus:1.1.1.2938.2 File:"CT-200.wiff"	1	25.8167
00216:2	27	K.VMAGLGIAVVSTSK.G			666.881	2	1332.76	1332.76	0	-0.2	95	Specific	802.42	592.21	592.21	13.99	2	>sp|P0A7W7|RS8_ECOLI 30S ribosomal protein S8 OS=Escherichia coli (strain K12) OX=83333 GN=rpsH PE=1 SV=2	3233	Locus:1.1.1.2856.4 File:"CT-200.wiff"	1	22.2
00027:3	28	K.LLVHPSTSPVPK.A			425.589	3	1274.75	1274.75	0	4.5	184	Specific	372.23	253.45	253.45	5.41	4	>sp|P23843|OPPA_ECOLI Periplasmic oligopeptide-binding protein OS=Escherichia coli (strain K12) OX=83333 GN=oppA PE=1 SV=2	1471	Locus:1.1.1.2516.2 File:"CT-200.wiff"	1	14.8167
00401:3	28	K.TVINQVTYLPIASEVTDVNR.Y			744.733	3	2232.19	2232.19	0	-0.8	242	Specific	384.3	384.3	384.3	7.98	4	>sp|P23843|OPPA_ECOLI Periplasmic oligopeptide-binding protein OS=Escherichia coli (strain K12) OX=83333 GN=oppA PE=1 SV=2	1471	Locus:1.1.1.2991.4 File:"CT-200.wiff"	1	27.35
00058:3	28	K.LGMDRDIIVNK.V			425.237	3	1273.7	1273.69	0	2.2	321	Specific	349.98	337.34	337.34	6.03	4	>sp|P23843|OPPA_ECOLI Periplasmic oligopeptide-binding protein OS=Escherichia coli (strain K12) OX=83333 GN=oppA PE=1 SV=2	1471	Locus:1.1.1.2647.2 File:"CT-200.wiff"	1	16.7333
00349:2	28	K.SPAFDSIMAETLK.V			705.35	2	1409.69	1409.7	0	-3.4	469	Specific	621.83	544.23	544.23	7.8	4	>sp|P23843|OPPA_ECOLI Periplasmic oligopeptide-binding protein OS=Escherichia coli (strain K12) OX=83333 GN=oppA PE=1 SV=2	1471	Locus:1.1.1.2934.3 File:"CT-200.wiff"	1	25.6
00335:2	29	R.GLAQGTDVSFGSFGLK.A			792.405	2	1583.8	1583.81	0	-2.7	19	Specific	646.86	594.78	594.78	10.16	2	>sp|P0ADY7|RL16_ECOLI 50S ribosomal protein L16 OS=Escherichia coli (strain K12) OX=83333 GN=rplP PE=1 SV=1	1530	Locus:1.1.1.2928.3 File:"CT-200.wiff"	1	25.2833
00286:2	29	K.VLYEMDGVPEELAR.E			810.899	2	1620.79	1620.79	0	-1.9	101	Specific	724.94	659.92	659.92	12.16	2	>sp|P0ADY7|RL16_ECOLI 50S ribosomal protein L16 OS=Escherichia coli (strain K12) OX=83333 GN=rplP PE=1 SV=1	1530	Locus:1.1.1.2893.2 File:"CT-200.wiff"	1	23.9167
00106:3	30	M.SKQQIGVVGMAVMGR.N			520.95	3	1560.84	1560.83	0	1.1	2	NRagged	326.2	316.25	316.25	6.09	4	>sp|P00350|6PGD_ECOLI 6-phosphogluconate dehydrogenase, decarboxylating OS=Escherichia coli (strain K12) OX=83333 GN=gnd PE=1 SV=2	363	Locus:1.1.1.2787.2 File:"CT-200.wiff"	1	19.1333
00328:2	30	K.EAYELVAPILTK.I			673.88	2	1346.75	1346.76	0	-2.9	147	Specific	492.4	492.4	492.4	7.75	4	>sp|P00350|6PGD_ECOLI 6-phosphogluconate dehydrogenase, decarboxylating OS=Escherichia coli (strain K12) OX=83333 GN=gnd PE=1 SV=2	363	Locus:1.1.1.2924.4 File:"CT-200.wiff"	1	25.0667
00054:3	30	K.VLSGPQAQPAGDKAEFIEK.V			662.349	3	1985.03	1985.03	0	-1.3	302	Specific	225.2	215.14	215.14	5.43	4	>sp|P00350|6PGD_ECOLI 6-phosphogluconate dehydrogenase, decarboxylating OS=Escherichia coli (strain K12) OX=83333 GN=gnd PE=1 SV=2	363	Locus:1.1.1.2641.2 File:"CT-200.wiff"	1	16.55
00185:2	30	R.AAVLPANLIQAQR.D			682.904	2	1364.8	1364.8	0	0.6	433	Specific	395.69	230.61	230.61	6.22	4	>sp|P00350|6PGD_ECOLI 6-phosphogluconate dehydrogenase, decarboxylating OS=Escherichia coli (strain K12) OX=83333 GN=gnd PE=1 SV=2	363	Locus:1.1.1.2845.5 File:"CT-200.wiff"	1	21.5833
00195:3	31	K.KGPFIDLHLLK.K			427.598	3	1280.78	1280.77	0	4.2	7	Specific	194.6	194.6	194.6	3.47	3	>sp|P0A7U3|RS19_ECOLI 30S ribosomal protein S19 OS=Escherichia coli (strain K12) OX=83333 GN=rpsS PE=1 SV=2	1986	Locus:1.1.1.2848.2 File:"CT-200.wiff"	1	21.75
00088:3	31	R.QHVPVFVTDEMVGHK.L			574.959	3	1722.86	1722.86	0	-0.6	56	Specific	338.3	338.3	338.3	5.84	3	>sp|P0A7U3|RS19_ECOLI 30S ribosomal protein S19 OS=Escherichia coli (strain K12) OX=83333 GN=rpsS PE=1 SV=2	1986	Locus:1.1.1.2733.4 File:"CT-200.wiff"	1	18.15
00210:3	31	R.Q[-17.027]HVPVFVTDEMVGHK.L		Q[-17]	569.284	3	1705.84	1705.84	0	1.3	56	Specific	770.78	770.78	770.78	12.52	3	>sp|P0A7U3|RS19_ECOLI 30S ribosomal protein S19 OS=Escherichia coli (strain K12) OX=83333 GN=rpsS PE=1 SV=2	1986	Locus:1.1.1.2854.2 File:"CT-200.wiff"	1	22.0667
00132:2	32	R.SLEQYFGR.E			500.248	2	999.489	999.489	0	-0.1	34	Specific	613.74	254.42	254.42	6.64	3	>sp|P0A7X3|RS9_ECOLI 30S ribosomal protein S9 OS=Escherichia coli (strain K12) OX=83333 GN=rpsI PE=1 SV=2	194	Locus:1.1.1.2809.2 File:"CT-200.wiff"	1	20.05
00116:2	32	R.ALMEYDESLR.S			613.79	2	1226.57	1226.57	0	0	86	Specific	600.89	441.13	441.13	9.54	3	>sp|P0A7X3|RS9_ECOLI 30S ribosomal protein S9 OS=Escherichia coli (strain K12) OX=83333 GN=rpsI PE=1 SV=2	194	Locus:1.1.1.2794.2 File:"CT-200.wiff"	1	19.5
00152:3	32	R.ALMEYDESLRSELR.K			571.283	3	1711.83	1711.83	0	0.8	86	Specific	384.39	176.45	176.45	5.8	3	>sp|P0A7X3|RS9_ECOLI 30S ribosomal protein S9 OS=Escherichia coli (strain K12) OX=83333 GN=rpsI PE=1 SV=2	194	Locus:1.1.1.2832.2 File:"CT-200.wiff"	1	20.8333
00167:2	33	K.VINQLTGGLAGMAK.G			686.883	2	1372.76	1372.76	0	-2	93	Specific	651.16	392.98	392.98	11.16	2	>sp|P0A9P0|DLDH_ECOLI Dihydrolipoyl dehydrogenase OS=Escherichia coli (strain K12) OX=83333 GN=lpdA PE=1 SV=2	2053	Locus:1.1.1.2839.2 File:"CT-200.wiff"	1	21.2333
00109:3	33	K.VTAVEAKEDGIYVTMEGK.K			647.326	3	1939.96	1939.97	0	-1.8	238	Specific	433.1	367.08	367.08	8.3	2	>sp|P0A9P0|DLDH_ECOLI Dihydrolipoyl dehydrogenase OS=Escherichia coli (strain K12) OX=83333 GN=lpdA PE=1 SV=2	2053	Locus:1.1.1.2789.3 File:"CT-200.wiff"	1	19.25
00275:3	34	R.FTAEGVQEIDYKDIATLK.N			681.022	3	2041.05	2041.05	0	1.1	13	Specific	619.43	595.81	595.81	10.34	2	>sp|P0A7T7|RS18_ECOLI 30S ribosomal protein S18 OS=Escherichia coli (strain K12) OX=83333 GN=rpsR PE=1 SV=2	2664	Locus:1.1.1.2886.2 File:"CT-200.wiff"	1	23.5333
00301:2	34	R.YLSLLPYTDR.H			620.833	2	1240.66	1240.66	0	1.4	64	Specific	591.97	372.7	372.7	8.76	2	>sp|P0A7T7|RS18_ECOLI 30S ribosomal protein S18 OS=Escherichia coli (strain K12) OX=83333 GN=rpsR PE=1 SV=2	2664	Locus:1.1.1.2911.2 File:"CT-200.wiff"	1	24.5
00091:2	35	R.VAFQAVIK.A			438.271	2	875.535	875.535	0	-0.2	34	Specific	489.53	120.38	120.38	5.46	3	>sp|P0A7L3|RL20_ECOLI 50S ribosomal protein L20 OS=Escherichia coli (strain K12) OX=83333 GN=rplT PE=1 SV=2	267	Locus:1.1.1.2754.2 File:"CT-200.wiff"	1	18.4333
00305:2	35	K.ILADIAVFDK.V			552.819	2	1104.63	1104.63	0	0.3	94	Specific	590.21	283.44	283.44	7.24	3	>sp|P0A7L3|RL20_ECOLI 50S ribosomal protein L20 OS=Escherichia coli (strain K12) OX=83333 GN=rplT PE=1 SV=2	267	Locus:1.1.1.2912.2 File:"CT-200.wiff"	1	24.55
00138:2	35	K.VAFTALVEK.A			489.287	2	977.567	977.567	0	0.1	104	Specific	566.33	330.64	330.64	7.31	3	>sp|P0A7L3|RL20_ECOLI 50S ribosomal protein L20 OS=Escherichia coli (strain K12) OX=83333 GN=rplT PE=1 SV=2	267	Locus:1.1.1.2822.2 File:"CT-200.wiff"	1	20.35
00100:3	36	K.VRENEPFDVALR.R			482.257	3	1444.76	1444.75	0	0.9	6	Specific	540.94	453.94	453.94	7.65	2	>sp|P68679|RS21_ECOLI 30S ribosomal protein S21 OS=Escherichia coli (strain K12) OX=83333 GN=rpsU PE=1 SV=2	1501	Locus:1.1.1.2762.2 File:"CT-200.wiff"	1	18.7667
00183:2	36	R.ENEPFDVALR.R			595.297	2	1189.59	1189.58	0	1	8	Specific	609.91	459.24	459.24	9.54	2	>sp|P68679|RS21_ECOLI 30S ribosomal protein S21 OS=Escherichia coli (strain K12) OX=83333 GN=rpsU PE=1 SV=2	1501	Locus:1.1.1.2845.3 File:"CT-200.wiff"	1	21.5667
00198:2	37	K.DAQSALTVSETTFGR.D			791.888	2	1582.77	1582.77	0	-1.1	7	Specific	531.9	428.97	428.97	8.36	3	>sp|P60723|RL4_ECOLI 50S ribosomal protein L4 OS=Escherichia coli (strain K12) OX=83333 GN=rplD PE=1 SV=1	1601	Locus:1.1.1.2849.4 File:"CT-200.wiff"	1	21.8167
00496:2	37	R.DATGIDPVSLIA.F			586.315	2	1171.62	1171.62	0	1.6	171	CRagged	465.74	281.73	281.73	4.81	3	>sp|P60723|RL4_ECOLI 50S ribosomal protein L4 OS=Escherichia coli (strain K12) OX=83333 GN=rplD PE=1 SV=1	1601	Locus:1.1.1.3164.2 File:"CT-200.wiff"	1	31.25
00050:3	37	A.FDKVVMTADAVK.Q			441.906	3	1323.7	1323.7	0	3.7	183	NRagged	424.11	416.46	416.46	6.53	3	>sp|P60723|RL4_ECOLI 50S ribosomal protein L4 OS=Escherichia coli (strain K12) OX=83333 GN=rplD PE=1 SV=1	1601	Locus:1.1.1.2636.3 File:"CT-200.wiff"	1	16.3667
00098:3	38	R.FLAGHAEELDLR.L			457.575	3	1370.71	1370.71	0	1.9	234	Specific	449.01	288.11	288.11	6.33	3	>sp|P15288|PEPD_ECOLI Cytosol non-specific dipeptidase OS=Escherichia coli (strain K12) OX=83333 GN=pepD PE=1 SV=3	1863	Locus:1.1.1.2760.2 File:"CT-200.wiff"	1	18.6667
00204:2	38	R.LIDFN[+0.984]GGTLR.N		N[+1]	553.796	2	1106.58	1106.58	0	0.8	246	Specific	512.67	177.01	177.01	4.48	3	>sp|P15288|PEPD_ECOLI Cytosol non-specific dipeptidase OS=Escherichia coli (strain K12) OX=83333 GN=pepD PE=1 SV=3	1863	Locus:1.1.1.2851.2 File:"CT-200.wiff"	1	21.9
00316:3	38	R.EAFATIAVAADKVDVLK.S			587.664	3	1760.98	1760.98	0	-1.4	261	Specific	434.81	433.57	433.57	8.22	3	>sp|P15288|PEPD_ECOLI Cytosol non-specific dipeptidase OS=Escherichia coli (strain K12) OX=83333 GN=pepD PE=1 SV=3	1863	Locus:1.1.1.2916.2 File:"CT-200.wiff"	1	24.7833
00099:2	39	K.APVVVPAGVDVK.I			575.844	2	1150.68	1150.68	0	-1.3	7	Specific	683.73	387.36	387.36	10.64	2	>sp|P0AG55|RL6_ECOLI 50S ribosomal protein L6 OS=Escherichia coli (strain K12) OX=83333 GN=rplF PE=1 SV=2	1956	Locus:1.1.1.2761.2 File:"CT-200.wiff"	1	18.7333
00110:3	39	K.GADKQVIGQVAADLR.A			514.286	3	1540.84	1540.84	0	0.1	135	Specific	349.27	349.27	349.27	6.26	2	>sp|P0AG55|RL6_ECOLI 50S ribosomal protein L6 OS=Escherichia coli (strain K12) OX=83333 GN=rplF PE=1 SV=2	1956	Locus:1.1.1.2790.2 File:"CT-200.wiff"	1	19.2833
00413:3	40	K.AMTPVAWWMLHEETVYK.G			698.005	3	2092	2092	0	-0.7	49	Specific	404.92	404.92	404.92	8.39	2	>sp|P0AET2|HDEB_ECOLI Acid stress chaperone HdeB OS=Escherichia coli (strain K12) OX=83333 GN=hdeB PE=1 SV=1	1689	Locus:1.1.1.3015.3 File:"CT-200.wiff"	1	27.9667
00245:2	40	K.GGDTVTLNETDLTQIPK.V			901.46	2	1801.91	1801.92	0	-2.7	66	Specific	333.4	309.84	309.84	5.66	2	>sp|P0AET2|HDEB_ECOLI Acid stress chaperone HdeB OS=Escherichia coli (strain K12) OX=83333 GN=hdeB PE=1 SV=1	1689	Locus:1.1.1.2868.6 File:"CT-200.wiff"	1	22.8167
00242:3	40	K.GGDTVTLNETDLTQIPK.V			601.311	3	1801.92	1801.92	0	0.2	66	Specific	491.08	491.08	491.08	8.11	2	>sp|P0AET2|HDEB_ECOLI Acid stress chaperone HdeB OS=Escherichia coli (strain K12) OX=83333 GN=hdeB PE=1 SV=1	1689	Locus:1.1.1.2868.3 File:"CT-200.wiff"	1	22.8
00063:2	41	K.VLVPTQEAIQK.L			613.36	2	1225.71	1225.72	0	-1.3	202	Specific	374.34	90.4	90.4	4.69	3	>sp|P0A9G6|ACEA_ECOLI Isocitrate lyase OS=Escherichia coli (strain K12) OX=83333 GN=aceA PE=1 SV=1	609	Locus:1.1.1.2671.3 File:"CT-200.wiff"	1	17.0667
00350:2	41	R.LAADVTGVPTLLVAR.T			748.444	2	1495.88	1495.88	0	-2	218	Specific	568.19	568.19	568.19	9.16	3	>sp|P0A9G6|ACEA_ECOLI Isocitrate lyase OS=Escherichia coli (strain K12) OX=83333 GN=aceA PE=1 SV=1	609	Locus:1.1.1.2934.4 File:"CT-200.wiff"	1	25.6
00169:3	41	K.DGYTFVSHQQEVGTGYFDK.V			726.665	3	2177.98	2177.98	0	1.4	392	Specific	217.97	217.97	217.97	4.44	3	>sp|P0A9G6|ACEA_ECOLI Isocitrate lyase OS=Escherichia coli (strain K12) OX=83333 GN=aceA PE=1 SV=1	609	Locus:1.1.1.2840.2 File:"CT-200.wiff"	1	21.3
00073:4	42	K.VRQEEHIELIASENYTSPR.V			568.54	4	2271.14	2271.14	0	1.3	24	Specific	400.36	400.36	400.36	8.34	3	>sp|P0A825|GLYA_ECOLI Serine hydroxymethyltransferase OS=Escherichia coli (strain K12) OX=83333 GN=glyA PE=1 SV=1	1153	Locus:1.1.1.2707.3 File:"CT-200.wiff"	1	17.6333
00114:3	42	Y.GIDATGHIDYADLEK.Q			539.93	3	1617.78	1617.78	0	0.2	146	NRagged	301.28	209.76	209.76	3.45	3	>sp|P0A825|GLYA_ECOLI Serine hydroxymethyltransferase OS=Escherichia coli (strain K12) OX=83333 GN=glyA PE=1 SV=1	1153	Locus:1.1.1.2792.3 File:"CT-200.wiff"	1	19.4167
00264:2	42	K.AMVEVFLER.G			547.288	2	1093.57	1093.57	0	-1.4	297	Specific	425.93	241	241	5.81	3	>sp|P0A825|GLYA_ECOLI Serine hydroxymethyltransferase OS=Escherichia coli (strain K12) OX=83333 GN=glyA PE=1 SV=1	1153	Locus:1.1.1.2881.2 File:"CT-200.wiff"	1	23.2333
00120:2	43	K.AFNEMQPIVDR.Q			660.323	2	1319.64	1319.64	0	-2.1	50	Specific	816.5	603.84	603.84	13.72	1	>sp|P0A7U7|RS20_ECOLI 30S ribosomal protein S20 OS=Escherichia coli (strain K12) OX=83333 GN=rpsT PE=1 SV=2	3272	Locus:1.1.1.2795.4 File:"CT-200.wiff"	1	19.5667
00283:3	44	K.IFDFVKPGVITGDDVQK.V			626.672	3	1878	1878	0	1	4	Specific	571.03	466.6	466.6	9.51	2	>sp|P0AB71|ALF_ECOLI Fructose-bisphosphate aldolase class 2 OS=Escherichia coli (strain K12) OX=83333 GN=fbaA PE=1 SV=2	1292	Locus:1.1.1.2892.2 File:"CT-200.wiff"	1	23.8333
00469:2	44	K.AFQELNAIDVL.-			616.829	2	1232.65	1232.65	0	-1	349	CRagged	383.74	265.36	265.36	5.7	2	>sp|P0AB71|ALF_ECOLI Fructose-bisphosphate aldolase class 2 OS=Escherichia coli (strain K12) OX=83333 GN=fbaA PE=1 SV=2	1292	Locus:1.1.1.3154.2 File:"CT-200.wiff"	1	30.7167
00240:4	45	R.VGFFNPIASEKEEGTRLDLDR.I			599.058	4	2393.21	2393.21	0	-0.2	36	Specific	300.05	300.05	300.05	5.59	2	>sp|P0A7T3|RS16_ECOLI 30S ribosomal protein S16 OS=Escherichia coli (strain K12) OX=83333 GN=rpsP PE=1 SV=1	216	Locus:1.1.1.2867.4 File:"CT-200.wiff"	1	22.7667
00043:3	45	R.IAHWVGQGATISDR.V			504.265	3	1510.78	1510.78	0	3.1	57	Specific	575.94	467.74	467.74	9.35	2	>sp|P0A7T3|RS16_ECOLI 30S ribosomal protein S16 OS=Escherichia coli (strain K12) OX=83333 GN=rpsP PE=1 SV=1	216	Locus:1.1.1.2611.2 File:"CT-200.wiff"	1	16.0333
00162:2	46	K.DGSVVVLGYTDR.I			640.826	2	1280.65	1280.65	0	-2	252	Specific	462.19	321.42	321.42	6.36	2	>sp|P0A910|OMPA_ECOLI Outer membrane protein A OS=Escherichia coli (strain K12) OX=83333 GN=ompA PE=1 SV=1	1	Locus:1.1.1.2836.4 File:"CT-200.wiff"	1	21.0833
00159:3	46	R.RAQSVVDYLISK.G			460.262	3	1378.77	1378.77	0	2.1	277	Specific	385.26	385.26	385.26	7.55	2	>sp|P0A910|OMPA_ECOLI Outer membrane protein A OS=Escherichia coli (strain K12) OX=83333 GN=ompA PE=1 SV=1	1	Locus:1.1.1.2835.2 File:"CT-200.wiff"	1	21.0167
00067:3	47	R.TFSIIKPNAVAK.N			430.261	3	1288.77	1288.76	0	3.8	6	Specific	379.64	280.12	280.12	6.39	2	>sp|P0A763|NDK_ECOLI Nucleoside diphosphate kinase OS=Escherichia coli (strain K12) OX=83333 GN=ndk PE=1 SV=2	978	Locus:1.1.1.2684.2 File:"CT-200.wiff"	1	17.2833
00231:2	47	K.NVIGNIFAR.F			502.287	2	1003.57	1003.57	0	-1.4	18	Specific	501.46	259.2	259.2	6.06	2	>sp|P0A763|NDK_ECOLI Nucleoside diphosphate kinase OS=Escherichia coli (strain K12) OX=83333 GN=ndk PE=1 SV=2	978	Locus:1.1.1.2863.3 File:"CT-200.wiff"	1	22.55
00065:2	48	K.IIGEQLGVK.Q			478.793	2	956.579	956.577	0	1.5	11	Specific	391.4	96.35	96.35	4.08	2	>sp|P0A6A8|ACP_ECOLI Acyl carrier protein OS=Escherichia coli (strain K12) OX=83333 GN=acpP PE=1 SV=2	1781	Locus:1.1.1.2672.2 File:"CT-200.wiff"	1	17.1333
00296:3	48	K.ITTVQAAIDYIN[+0.984]GHQA.-		N[+1]	572.626	3	1715.86	1715.86	0	2.4	63	CRagged	488.35	392.54	35.57	7.81	2	>sp|P0A6A8|ACP_ECOLI Acyl carrier protein OS=Escherichia coli (strain K12) OX=83333 GN=acpP PE=1 SV=2	1781	Locus:1.1.1.2903.2 File:"CT-200.wiff"	1	24.2833
00104:2	49	R.SGITFSQELK.D			555.294	2	1109.58	1109.58	0	-3.1	31	Specific	386.65	216.25	216.25	3.28	3	>sp|P0A953|FABB_ECOLI 3-oxoacyl-[acyl-carrier-protein] synthase 1 OS=Escherichia coli (strain K12) OX=83333 GN=fabB PE=1 SV=1	2377	Locus:1.1.1.2764.2 File:"CT-200.wiff"	1	18.9
00201:2	49	R.FQVFGADAMR.G			571.277	2	1141.55	1141.55	0	0.2	112	Specific	548.92	342.02	342.02	5.47	3	>sp|P0A953|FABB_ECOLI 3-oxoacyl-[acyl-carrier-protein] synthase 1 OS=Escherichia coli (strain K12) OX=83333 GN=fabB PE=1 SV=1	2377	Locus:1.1.1.2850.4 File:"CT-200.wiff"	1	21.85
00032:3	49	R.EVFGDKSPAISATK.A			483.924	3	1449.76	1449.76	0	-1.5	315	Specific	349.53	277.47	277.47	4.87	3	>sp|P0A953|FABB_ECOLI 3-oxoacyl-[acyl-carrier-protein] synthase 1 OS=Escherichia coli (strain K12) OX=83333 GN=fabB PE=1 SV=1	2377	Locus:1.1.1.2557.3 File:"CT-200.wiff"	1	15.25
00363:2	50	K.GIDTVLAELR.A			543.812	2	1086.62	1086.62	0	0.9	63	Specific	699.08	306.01	306.01	9.31	1	>sp|P0A7M2|RL28_ECOLI 50S ribosomal protein L28 OS=Escherichia coli (strain K12) OX=83333 GN=rpmB PE=1 SV=2	1835	Locus:1.1.1.2945.2 File:"CT-200.wiff"	1	25.9833
00151:3	51	K.DIGAQYIIIGHSER.R			524.612	3	1571.82	1571.82	0	1.7	85	Specific	313.53	262.68	262.68	5.65	2	>sp|P0A858|TPIS_ECOLI Triosephosphate isomerase OS=Escherichia coli (strain K12) OX=83333 GN=tpiA PE=1 SV=1	3502	Locus:1.1.1.2831.2 File:"CT-200.wiff"	1	20.8
00148:2	51	K.ADAFAVIVK.A			467.275	2	933.542	933.54	0	1.6	239	Specific	359.83	170.85	170.85	5.44	2	>sp|P0A858|TPIS_ECOLI Triosephosphate isomerase OS=Escherichia coli (strain K12) OX=83333 GN=tpiA PE=1 SV=1	3502	Locus:1.1.1.2830.2 File:"CT-200.wiff"	1	20.7167
00130:2	52	K.VGNFMDDSAITAK.V			684.826	2	1368.65	1368.65	0	-0.6	50	Specific	371.61	322.85	322.85	4.4	2	>sp|P0AFH8|OSMY_ECOLI Osmotically-inducible protein Y OS=Escherichia coli (strain K12) OX=83333 GN=osmY PE=1 SV=1	995	Locus:1.1.1.2806.4 File:"CT-200.wiff"	1	19.95
00137:2	52	K.LLADDIVPSR.H			549.811	2	1098.61	1098.62	0	-0.6	146	Specific	538.88	278.88	278.88	6.6	2	>sp|P0AFH8|OSMY_ECOLI Osmotically-inducible protein Y OS=Escherichia coli (strain K12) OX=83333 GN=osmY PE=1 SV=1	995	Locus:1.1.1.2820.2 File:"CT-200.wiff"	1	20.2833
00171:3	53	K.LKDGEDPGYTLYDLSER.L			657.649	3	1970.93	1970.93	0	-0.6	382	Specific	529.37	529.37	529.37	8.71	1	>sp|P69910|DCEB_ECOLI Glutamate decarboxylase beta OS=Escherichia coli (strain K12) OX=83333 GN=gadB PE=1 SV=1	1766	Locus:1.1.1.2841.3 File:"CT-200.wiff"	1	21.3333
00212:2	54	K.FNVEVVAIR.E			523.803	2	1046.6	1046.6	0	-0.6	132	Specific	619.68	356.43	356.43	8.59	1	>sp|P0A9K9|SLYD_ECOLI FKBP-type peptidyl-prolyl cis-trans isomerase SlyD OS=Escherichia coli (strain K12) OX=83333 GN=slyD PE=1 SV=1	183	Locus:1.1.1.2855.2 File:"CT-200.wiff"	1	22.1167
00297:2	55	K.SLDDFLIKQ.-			539.793	2	1078.58	1078.58	0	0.8	129	CRagged	631.16	341.87	341.87	8.32	1	>sp|P0ACF8|HNS_ECOLI DNA-binding protein H-NS OS=Escherichia coli (strain K12) OX=83333 GN=hns PE=1 SV=2	2	Locus:1.1.1.2904.2 File:"CT-200.wiff"	1	24.3333
00020:3	56	K.LVSSAGTGHFYTTTK.N			523.936	3	1569.79	1569.79	0	2.3	11	Specific	464.54	401.66	401.66	8.08	1	>sp|P0A7N9|RL33_ECOLI 50S ribosomal protein L33 OS=Escherichia coli (strain K12) OX=83333 GN=rpmG PE=1 SV=2	708	Locus:1.1.1.2476.2 File:"CT-200.wiff"	1	14.3167
00213:3	57	K.GMPLYEHIAELN[+0.984]GTPGK.Y		N[+1]	609.97	3	1827.9	1827.89	0	0.5	127	Specific	233.93	227.15	227.15	4.23	2	>sp|P0A6P9|ENO_ECOLI Enolase OS=Escherichia coli (strain K12) OX=83333 GN=eno PE=1 SV=2	2373	Locus:1.1.1.2855.3 File:"CT-200.wiff"	1	22.15
00122:2	57	K.GIANSILIK.F			464.795	2	928.583	928.583	0	0.4	334	Specific	544.23	110.17	110.17	5.6	2	>sp|P0A6P9|ENO_ECOLI Enolase OS=Escherichia coli (strain K12) OX=83333 GN=eno PE=1 SV=2	2373	Locus:1.1.1.2801.2 File:"CT-200.wiff"	1	19.6667
00441:2	58	R.SLDLDSIIAEVK.A			651.861	2	1302.71	1302.72	0	-0.6	344	Specific	504.71	373.78	373.78	7.67	1	>cont|000132| sp|P04264| K2C1_HUMAN Keratin, type II cytoskeletal 1 (Cytokeratin 1) (K1) (CK 1) (67 kDa cytokeratin) (Hair alpha protein) [Homo sapiens Tax_Id=9606 Gene_Symbol=KRT1(contaminant)]	4664	Locus:1.1.1.3081.2 File:"CT-200.wiff"	1	29.4167
00330:2	59	K.IGVPFVDGGVIK.A			600.852	2	1200.7	1200.7	0	-2.3	49	Specific	574.56	272.72	272.72	7.41	1	>sp|P0AG48|RL21_ECOLI 50S ribosomal protein L21 OS=Escherichia coli (strain K12) OX=83333 GN=rplU PE=1 SV=1	1518	Locus:1.1.1.2926.2 File:"CT-200.wiff"	1	25.1667
00333:3	60	R.GAVETAEKLDAPLIVVATQGGK.S			723.07	3	2167.2	2167.2	0	-0.8	361	Specific	425.01	425.01	425.01	7.27	1	>sp|P0AD61|KPYK1_ECOLI Pyruvate kinase I OS=Escherichia coli (strain K12) OX=83333 GN=pykF PE=1 SV=1	623	Locus:1.1.1.2927.4 File:"CT-200.wiff"	1	25.2333
00135:2	61	R.IILLGAPGAGK.G			505.324	2	1009.64	1009.64	0	0.3	3	Specific	568.66	228.2	228.2	6.98	1	>sp|P69441|KAD_ECOLI Adenylate kinase OS=Escherichia coli (strain K12) OX=83333 GN=adk PE=1 SV=1	1746	Locus:1.1.1.2812.2 File:"CT-200.wiff"	1	20.1667
00222:2	62	R.LTIAPALLK.E			470.316	2	939.625	939.624	0	0.8	242	Specific	565.26	205.11	205.11	6.98	1	>sp|P0A870|TALB_ECOLI Transaldolase B OS=Escherichia coli (strain K12) OX=83333 GN=talB PE=1 SV=2	3959	Locus:1.1.1.2860.2 File:"CT-200.wiff"	1	22.35
00186:3	63	K.LGVLGFEVDHER.N			457.575	3	1370.71	1370.71	0	2.8	349	Specific	427.08	359.36	359.36	6.63	1	>sp|P0A6A3|ACKA_ECOLI Acetate kinase OS=Escherichia coli (strain K12) OX=83333 GN=ackA PE=1 SV=1	2173	Locus:1.1.1.2846.2 File:"CT-200.wiff"	1	21.6
00177:3	64	R.FKGDDIVDTVTLTR.R			527.283	3	1579.83	1579.83	0	0.4	56	Specific	406.55	332.07	332.07	6.37	1	>sp|P0A6N8|EFPL_ECOLI Elongation factor P-like protein OS=Escherichia coli (strain K12) OX=83333 GN=yeiP PE=1 SV=1	427	Locus:1.1.1.2843.4 File:"CT-200.wiff"	1	21.45
00267:2	65	K.TLN[+0.984]NDIMLIK.L		N[+1]	588.321	2	1175.63	1175.63	0	-0.3	103	Specific	595.99	20	20	5.89	1	>cont|000317| P07477 SWISS-PROT:P07477 Tax_Id=9606 Gene_Symbol=PRSS1 Trypsin-1 precursor	4849	Locus:1.1.1.2882.3 File:"CT-200.wiff"	1	23.3
00087:3	66	K.LTDDDMTIIEGKR.D			502.92	3	1506.75	1506.75	0	-0.3	24	Specific	307.69	228.11	228.11	5.42	1	>sp|P68206|YJBJ_ECOLI UPF0337 protein YjbJ OS=Escherichia coli (strain K12) OX=83333 GN=yjbJ PE=1 SV=1	2995	Locus:1.1.1.2733.3 File:"CT-200.wiff"	1	18.1333
00244:3	67	K.AIISDVNASDEDRWNAVLK.L			706.026	3	2116.06	2116.07	0	-1.9	29	Specific	280.06	102.85	102.85	5.37	1	>sp|P0AG59|RS14_ECOLI 30S ribosomal protein S14 OS=Escherichia coli (strain K12) OX=83333 GN=rpsN PE=1 SV=2	1520	Locus:1.1.1.2868.5 File:"CT-200.wiff"	1	22.8167
00102:2	68	R.KLLDYLK.R			446.779	2	892.551	892.55	0	0.6	65	Specific	391.47	100.78	100.78	4.45	1	>sp|P0ADZ4|RS15_ECOLI 30S ribosomal protein S15 OS=Escherichia coli (strain K12) OX=83333 GN=rpsO PE=1 SV=2	3437	Locus:1.1.1.2763.2 File:"CT-200.wiff"	1	18.8167
00154:2	69	K.QATFEEMIAR.R			598.294	2	1195.58	1195.58	0	2	86	Specific	492.76	307.63	307.63	4.35	1	>sp|P0AA10|RL13_ECOLI 50S ribosomal protein L13 OS=Escherichia coli (strain K12) OX=83333 GN=rplM PE=1 SV=1	1917	Locus:1.1.1.2833.2 File:"CT-200.wiff"	1	20.9
00086:3	70	R.ILEN[+0.984]GEVKPLDVK.V		N[+1]	485.609	3	1454.81	1454.81	0	2.4	48	Specific	200.76	72.78	72.78	4.05	1	>sp|P0A6F9|CH10_ECOLI 10 kDa chaperonin OS=Escherichia coli (strain K12) OX=83333 GN=groS PE=1 SV=1	2014	Locus:1.1.1.2733.2 File:"CT-200.wiff"	1	18.1333
00157:2	71	K.IEIEAIAVR.R			507.303	2	1013.6	1013.6	0	0.3	119	Specific	273.88	74.7	74.7	3.87	1	>sp|P0AF93|RIDA_ECOLI 2-iminobutanoate/2-iminopropanoate deaminase OS=Escherichia coli (strain K12) OX=83333 GN=ridA PE=1 SV=2	745	Locus:1.1.1.2834.3 File:"CT-200.wiff"	1	20.95
00052:2	72	G.VVSIVTPR.K			435.774	2	870.54	870.541	0	-0.5	231	NRagged	262.45	62.71	62.71	1.35	1	>Reverse >sp|Q46809|YQEC_ECOLI Uncharacterized protein YqeC OS=Escherichia coli (strain K12) OX=83333 GN=yqeC PE=4 SV=2	5211	Locus:1.1.1.2637.3 File:"CT-200.wiff"	1	16.4333

## Sheet: Control 500mM
Query #:z	Protein Rank	Peptide < ProteinMetrics Confidential >	Glycans NHFAGNa	Modification Type(s)	Observed m/z	z	Observed (M+H)	Calc. mass (M+H)	Off-by-x error	Mass error (ppm)	Starting position	Cleavage	Score	Delta	Delta Mod	|Log Prob|	# of unique peptides	Protein Name	Protein DB number	Comment	Scan #	Scan Time
00084:2	1	R.LGEHNIDVLEGN.E			655.322	2	1309.64	1309.64	0	-1.8	50	CRagged	455.37	346.37	346.37	4.5	23	>cont|000023| gi|494360|pdb|1MCT|A Chain A, Trypsin (E.C.3.4.21.4) Complexed With Inhibitor From Bitter Gourd [Sus scrofa (Contaminant)]	4555	Locus:1.1.1.3002.3 File:"CT-500.wiff"	1	19.8
00187:2	1	R.LGEHNIDVLEGNEQF.I			857.403	2	1713.8	1713.81	0	-5.3	50	CRagged	560.9	473.63	473.63	7.04	23	>cont|000023| gi|494360|pdb|1MCT|A Chain A, Trypsin (E.C.3.4.21.4) Complexed With Inhibitor From Bitter Gourd [Sus scrofa (Contaminant)]	4555	Locus:1.1.1.3136.3 File:"CT-500.wiff"	1	23.7333
00198:3	1	R.LGEHNIDVLEGNEQFIN.A			647.649	3	1940.93	1940.93	0	-1.7	50	CRagged	337.56	324.98	324.98	6.72	23	>cont|000023| gi|494360|pdb|1MCT|A Chain A, Trypsin (E.C.3.4.21.4) Complexed With Inhibitor From Bitter Gourd [Sus scrofa (Contaminant)]	4555	Locus:1.1.1.3211.2 File:"CT-500.wiff"	1	24.7
00194:3	1	R.LGEHNIDVLEGNEQFIN.A			647.649	3	1940.93	1940.93	0	-1.7	50	CRagged	489.01	432.94	432.94	7.84	23	>cont|000023| gi|494360|pdb|1MCT|A Chain A, Trypsin (E.C.3.4.21.4) Complexed With Inhibitor From Bitter Gourd [Sus scrofa (Contaminant)]	4555	Locus:1.1.1.3203.2 File:"CT-500.wiff"	1	24.5
00211:3	1	R.LGEHNIDVLEGNEQFINA.A			671.33	3	2011.97	2011.97	0	1	50	CRagged	270.82	270.82	270.82	4.57	23	>cont|000023| gi|494360|pdb|1MCT|A Chain A, Trypsin (E.C.3.4.21.4) Complexed With Inhibitor From Bitter Gourd [Sus scrofa (Contaminant)]	4555	Locus:1.1.1.3229.3 File:"CT-500.wiff"	1	25.2667
00215:3	1	R.LGEHNIDVLEGNEQFINAA.K			695.007	3	2083.01	2083.01	0	-1.5	50	CRagged	517	504.67	504.67	7.84	23	>cont|000023| gi|494360|pdb|1MCT|A Chain A, Trypsin (E.C.3.4.21.4) Complexed With Inhibitor From Bitter Gourd [Sus scrofa (Contaminant)]	4555	Locus:1.1.1.3233.4 File:"CT-500.wiff"	1	25.4
00150:3	1	R.LGEHNIDVLEGNEQFINAAK.I			737.703	3	2211.1	2211.1	0	-3.7	50	Specific	837.49	750.88	750.88	13.68	23	>cont|000023| gi|494360|pdb|1MCT|A Chain A, Trypsin (E.C.3.4.21.4) Complexed With Inhibitor From Bitter Gourd [Sus scrofa (Contaminant)]	4555	Locus:1.1.1.3115.4 File:"CT-500.wiff"	1	22.7
00225:3	1	K.IITHPNFN[+0.984]GNTLDNDIMLIK.L		N[+1]	762.058	3	2284.16	2284.16	0	-2.5	70	Specific	306.85	306.85	0	6.77	23	>cont|000023| gi|494360|pdb|1MCT|A Chain A, Trypsin (E.C.3.4.21.4) Complexed With Inhibitor From Bitter Gourd [Sus scrofa (Contaminant)]	4555	Locus:1.1.1.3256.2 File:"CT-500.wiff"	1	25.9333
00235:3	1	K.IITHPNFN[+0.984]GNTLDNDIMLIK.L		N[+1]	762.058	3	2284.16	2284.16	0	-1.9	70	Specific	666.98	548.19	22.83	11.3	23	>cont|000023| gi|494360|pdb|1MCT|A Chain A, Trypsin (E.C.3.4.21.4) Complexed With Inhibitor From Bitter Gourd [Sus scrofa (Contaminant)]	4555	Locus:1.1.1.3273.2 File:"CT-500.wiff"	1	26.35
00212:3	1	K.IITHPNFN[+0.984]GNTLDNDIM[+15.995]LIK.L		M[+16], N[+1]	767.389	3	2300.15	2300.16	0	-3	70	Specific	174.44	174.44	0	5.36	23	>cont|000023| gi|494360|pdb|1MCT|A Chain A, Trypsin (E.C.3.4.21.4) Complexed With Inhibitor From Bitter Gourd [Sus scrofa (Contaminant)]	4555	Locus:1.1.1.3232.2 File:"CT-500.wiff"	1	25.3333
00255:2	1	N.FNGN[+0.984]TLDNDIMLIK.L		N[+1]	804.898	2	1608.79	1608.79	0	-3.1	76	NRagged	380.41	324	0	5.59	23	>cont|000023| gi|494360|pdb|1MCT|A Chain A, Trypsin (E.C.3.4.21.4) Complexed With Inhibitor From Bitter Gourd [Sus scrofa (Contaminant)]	4555	Locus:1.1.1.3320.2 File:"CT-500.wiff"	1	27.4833
00190:2	1	N.GNTLDNDIMLIK.L			673.852	2	1346.7	1346.7	0	-1	78	NRagged	638.34	452.07	452.07	8.91	23	>cont|000023| gi|494360|pdb|1MCT|A Chain A, Trypsin (E.C.3.4.21.4) Complexed With Inhibitor From Bitter Gourd [Sus scrofa (Contaminant)]	4555	Locus:1.1.1.3139.2 File:"CT-500.wiff"	1	23.9
00182:2	1	N.TLDN[+0.984]DIMLIK.L		N[+1]	588.815	2	1176.62	1176.62	0	4.6	80	NRagged	280.25	107.7	107.7	3.36	23	>cont|000023| gi|494360|pdb|1MCT|A Chain A, Trypsin (E.C.3.4.21.4) Complexed With Inhibitor From Bitter Gourd [Sus scrofa (Contaminant)]	4555	Locus:1.1.1.3134.2 File:"CT-500.wiff"	1	23.6
00025:2	1	K.LSSPATLNSR.V			523.284	2	1045.56	1045.56	0	-2	90	Specific	541.18	188.92	188.92	5.16	23	>cont|000023| gi|494360|pdb|1MCT|A Chain A, Trypsin (E.C.3.4.21.4) Complexed With Inhibitor From Bitter Gourd [Sus scrofa (Contaminant)]	4555	Locus:1.1.1.2454.2 File:"CT-500.wiff"	1	14.1667
00028:2	1	K.LSSPATLN[+0.984]SR.V		N[+1]	523.778	2	1046.55	1046.55	0	0.1	90	Specific	525.24	220.18	220.18	4.65	23	>cont|000023| gi|494360|pdb|1MCT|A Chain A, Trypsin (E.C.3.4.21.4) Complexed With Inhibitor From Bitter Gourd [Sus scrofa (Contaminant)]	4555	Locus:1.1.1.2540.2 File:"CT-500.wiff"	1	14.8333
00051:2	1	R.VATVSLPR.S			421.759	2	842.511	842.509	0	2.2	100	Specific	357.06	198.57	198.57	6.05	23	>cont|000023| gi|494360|pdb|1MCT|A Chain A, Trypsin (E.C.3.4.21.4) Complexed With Inhibitor From Bitter Gourd [Sus scrofa (Contaminant)]	4555	Locus:1.1.1.2791.2 File:"CT-500.wiff"	1	17.3
00047:2	1	R.VATVSLPR.S			421.759	2	842.511	842.509	0	2.2	100	Specific	386.37	168.06	168.06	5.56	23	>cont|000023| gi|494360|pdb|1MCT|A Chain A, Trypsin (E.C.3.4.21.4) Complexed With Inhibitor From Bitter Gourd [Sus scrofa (Contaminant)]	4555	Locus:1.1.1.2775.2 File:"CT-500.wiff"	1	17.0667
00046:2	1	R.VATVSLPR.S			421.759	2	842.511	842.509	0	2.2	100	Specific	430.3	157.1	157.1	4.49	23	>cont|000023| gi|494360|pdb|1MCT|A Chain A, Trypsin (E.C.3.4.21.4) Complexed With Inhibitor From Bitter Gourd [Sus scrofa (Contaminant)]	4555	Locus:1.1.1.2750.2 File:"CT-500.wiff"	1	16.8667
00044:2	1	R.VATVSLPR.S			421.759	2	842.511	842.509	0	2.2	100	Specific	447.44	130.88	130.88	5.36	23	>cont|000023| gi|494360|pdb|1MCT|A Chain A, Trypsin (E.C.3.4.21.4) Complexed With Inhibitor From Bitter Gourd [Sus scrofa (Contaminant)]	4555	Locus:1.1.1.2733.2 File:"CT-500.wiff"	1	16.6667
00031:2	1	R.VATVSLPR.S			421.759	2	842.511	842.509	0	2.2	100	Specific	503.32	157.91	157.91	5.89	23	>cont|000023| gi|494360|pdb|1MCT|A Chain A, Trypsin (E.C.3.4.21.4) Complexed With Inhibitor From Bitter Gourd [Sus scrofa (Contaminant)]	4555	Locus:1.1.1.2680.2 File:"CT-500.wiff"	1	15.8333
00040:2	1	R.VATVSLPR.S			421.759	2	842.511	842.509	0	2.2	100	Specific	518.9	187.48	187.48	6.44	23	>cont|000023| gi|494360|pdb|1MCT|A Chain A, Trypsin (E.C.3.4.21.4) Complexed With Inhibitor From Bitter Gourd [Sus scrofa (Contaminant)]	4555	Locus:1.1.1.2724.2 File:"CT-500.wiff"	1	16.4333
00039:2	1	R.VATVSLPR.S			421.759	2	842.511	842.509	0	2.2	100	Specific	542.92	189.64	189.64	6.73	23	>cont|000023| gi|494360|pdb|1MCT|A Chain A, Trypsin (E.C.3.4.21.4) Complexed With Inhibitor From Bitter Gourd [Sus scrofa (Contaminant)]	4555	Locus:1.1.1.2699.2 File:"CT-500.wiff"	1	16.25
00035:2	1	R.VATVSLPR.S			421.759	2	842.511	842.509	0	2.2	100	Specific	557.36	207.28	207.28	6.73	23	>cont|000023| gi|494360|pdb|1MCT|A Chain A, Trypsin (E.C.3.4.21.4) Complexed With Inhibitor From Bitter Gourd [Sus scrofa (Contaminant)]	4555	Locus:1.1.1.2691.3 File:"CT-500.wiff"	1	16.0333
00293:2	1	C.NYVNWIQQTIAAN.-			767.883	2	1534.76	1534.76	0	-4.1	211	Non	658.09	627.13	627.13	9.16	23	>cont|000023| gi|494360|pdb|1MCT|A Chain A, Trypsin (E.C.3.4.21.4) Complexed With Inhibitor From Bitter Gourd [Sus scrofa (Contaminant)]	4555	Locus:1.1.1.3524.3 File:"CT-500.wiff"	1	30.35
00354:2	1	C.NYVNWIQ[+0.984]QTIAAN.-		Q[+1]	768.377	2	1535.75	1535.75	0	-1.5	211	Non	546.21	448.37	47.86	7.57	23	>cont|000023| gi|494360|pdb|1MCT|A Chain A, Trypsin (E.C.3.4.21.4) Complexed With Inhibitor From Bitter Gourd [Sus scrofa (Contaminant)]	4555	Locus:1.1.1.3588.2 File:"CT-500.wiff"	1	32.4833
00321:2	1	C.NYVNWIQQ[+0.984]TIAAN.-		Q[+1]	768.375	2	1535.74	1535.75	0	-3.5	211	Non	612.15	527.18	56.51	8.46	23	>cont|000023| gi|494360|pdb|1MCT|A Chain A, Trypsin (E.C.3.4.21.4) Complexed With Inhibitor From Bitter Gourd [Sus scrofa (Contaminant)]	4555	Locus:1.1.1.3547.2 File:"CT-500.wiff"	1	31.1667
00278:2	1	N.YVNWIQQTIAAN.-			710.864	2	1420.72	1420.72	0	-1.4	212	Non	358.13	358.13	358.13	6.22	23	>cont|000023| gi|494360|pdb|1MCT|A Chain A, Trypsin (E.C.3.4.21.4) Complexed With Inhibitor From Bitter Gourd [Sus scrofa (Contaminant)]	4555	Locus:1.1.1.3430.2 File:"CT-500.wiff"	1	29.1667
00271:2	1	N.YVNWIQQTIAAN.-			710.863	2	1420.72	1420.72	0	-2	212	Non	525.49	402.13	402.13	7.63	23	>cont|000023| gi|494360|pdb|1MCT|A Chain A, Trypsin (E.C.3.4.21.4) Complexed With Inhibitor From Bitter Gourd [Sus scrofa (Contaminant)]	4555	Locus:1.1.1.3374.2 File:"CT-500.wiff"	1	28.4833
00264:2	1	N.YVNWIQQTIAAN.-			710.863	2	1420.72	1420.72	0	-2	212	Non	668.45	520.74	520.74	10.14	23	>cont|000023| gi|494360|pdb|1MCT|A Chain A, Trypsin (E.C.3.4.21.4) Complexed With Inhibitor From Bitter Gourd [Sus scrofa (Contaminant)]	4555	Locus:1.1.1.3366.2 File:"CT-500.wiff"	1	28.2333
00257:2	1	N.YVN[+0.984]WIQQTIAAN.-		N[+1]	711.354	2	1421.7	1421.71	0	-3.4	212	Non	520.37	454.2	137.69	7.01	23	>cont|000023| gi|494360|pdb|1MCT|A Chain A, Trypsin (E.C.3.4.21.4) Complexed With Inhibitor From Bitter Gourd [Sus scrofa (Contaminant)]	4555	Locus:1.1.1.3335.2 File:"CT-500.wiff"	1	27.6833
00281:2	1	N.YVNWIQQ[+0.984]TIAAN.-		Q[+1]	711.355	2	1421.7	1421.71	0	-2.1	212	Non	532.39	458.35	37.95	7.63	23	>cont|000023| gi|494360|pdb|1MCT|A Chain A, Trypsin (E.C.3.4.21.4) Complexed With Inhibitor From Bitter Gourd [Sus scrofa (Contaminant)]	4555	Locus:1.1.1.3446.2 File:"CT-500.wiff"	1	29.4167
00285:2	1	N.YVNWIQ[+0.984]QTIAAN.-		Q[+1]	711.355	2	1421.7	1421.71	0	-2.1	212	Non	630.82	501.63	65.12	9.14	23	>cont|000023| gi|494360|pdb|1MCT|A Chain A, Trypsin (E.C.3.4.21.4) Complexed With Inhibitor From Bitter Gourd [Sus scrofa (Contaminant)]	4555	Locus:1.1.1.3455.2 File:"CT-500.wiff"	1	29.6167
00230:2	1	Y.VNWIQQTIAAN.-			629.331	2	1257.66	1257.66	0	-2.5	213	Non	621.08	490.55	490.55	9.14	23	>cont|000023| gi|494360|pdb|1MCT|A Chain A, Trypsin (E.C.3.4.21.4) Complexed With Inhibitor From Bitter Gourd [Sus scrofa (Contaminant)]	4555	Locus:1.1.1.3271.3 File:"CT-500.wiff"	1	26.2167
00088:2	1	N.WIQQTIAAN.-			522.777	2	1044.55	1044.55	0	-1.1	215	Non	547.44	341.5	341.5	6.68	23	>cont|000023| gi|494360|pdb|1MCT|A Chain A, Trypsin (E.C.3.4.21.4) Complexed With Inhibitor From Bitter Gourd [Sus scrofa (Contaminant)]	4555	Locus:1.1.1.3005.3 File:"CT-500.wiff"	1	19.9667
00157:3	2	-.LGEHNIDVLEGNEQFINAAR.I			747.047	3	2239.13	2239.11	0	7	1	NRagged	202.72	202.72	202.72	4.04	24	>cont|000394|Trypa5|PromTArt5 Promega trypsin artifact 5 K to R mods (22391, 2914)(1987, 2003).	4926	Locus:1.1.1.3121.4 File:"CT-500.wiff"	1	22.9
00240:4	2	-.LGEHNIDVLEGNEQFINAARIITHPN.F			729.381	4	2914.5	2914.48	0	7.7	1	Non	183.56	183.56	183.56	4.1	24	>cont|000394|Trypa5|PromTArt5 Promega trypsin artifact 5 K to R mods (22391, 2914)(1987, 2003).	4926	Locus:1.1.1.3280.4 File:"CT-500.wiff"	1	26.5333
00234:4	2	-.LGEHNIDVLEGNEQFINAARIITHPN.F			729.381	4	2914.5	2914.48	0	7.7	1	Non	355.93	354.5	354.5	5.46	24	>cont|000394|Trypa5|PromTArt5 Promega trypsin artifact 5 K to R mods (22391, 2914)(1987, 2003).	4926	Locus:1.1.1.3272.3 File:"CT-500.wiff"	1	26.2833
00260:4	2	-.LGEHNIDVLEGNEQFINAARIITHPNFN.G			794.658	4	3175.61	3175.59	0	5.2	1	Non	185.96	185.96	185.96	4.11	24	>cont|000394|Trypa5|PromTArt5 Promega trypsin artifact 5 K to R mods (22391, 2914)(1987, 2003).	4926	Locus:1.1.1.3352.2 File:"CT-500.wiff"	1	27.9333
00262:4	2	-.LGEHNIDVLEGNEQFINAARIITHPNFN[+0.984]GN.T		N[+1]	837.67	4	3347.66	3347.64	0	5.3	1	Non	207.97	207.97	15.94	4.11	24	>cont|000394|Trypa5|PromTArt5 Promega trypsin artifact 5 K to R mods (22391, 2914)(1987, 2003).	4926	Locus:1.1.1.3359.2 File:"CT-500.wiff"	1	28.0833
00267:4	2	-.LGEHNIDVLEGNEQFINAARIITHPNFN[+0.984]GN.T		N[+1]	837.67	4	3347.66	3347.64	0	5.3	1	Non	298.73	298.73	33.16	4.86	24	>cont|000394|Trypa5|PromTArt5 Promega trypsin artifact 5 K to R mods (22391, 2914)(1987, 2003).	4926	Locus:1.1.1.3367.4 File:"CT-500.wiff"	1	28.2833
00366:5	2	-.LGEHNIDVLEGNEQFINAARIITHPNFNGNTLDNDIMLIRLSSPATLN.S			1063.95	5	5315.71	5314.69	1	3	1	Non	199.89	199.89	71.52	5.99	24	>cont|000394|Trypa5|PromTArt5 Promega trypsin artifact 5 K to R mods (22391, 2914)(1987, 2003).	4926	Locus:1.1.1.3624.2 File:"CT-500.wiff"	1	33.25
00328:6	2	-.LGEHNIDVLEGNEQFINAARIITHPNFNGNTLDNDIMLIRLSSPATLNSR.-			927.312	6	5558.84	5557.82	1	1.7	1	NRagged	525.87	525.87	60.36	9.34	24	>cont|000394|Trypa5|PromTArt5 Promega trypsin artifact 5 K to R mods (22391, 2914)(1987, 2003).	4926	Locus:1.1.1.3554.3 File:"CT-500.wiff"	1	31.4333
00365:6	2	-.LGEHNIDVLEGNEQFINAARIITHPN[+0.984]FNGNTLDNDIMLIRLSSPATLNSR.-		N[+1]	927.478	6	5559.83	5558.81	1	3.1	1	NRagged	126.99	126.99	0	5.81	24	>cont|000394|Trypa5|PromTArt5 Promega trypsin artifact 5 K to R mods (22391, 2914)(1987, 2003).	4926	Locus:1.1.1.3623.2 File:"CT-500.wiff"	1	33.2
00362:6	2	-.LGEHNIDVLEGNEQFINAARIITHPNFN[+0.984]GNTLDNDIMLIRLSSPATLNSR.-		N[+1]	927.478	6	5559.83	5558.81	1	3.1	1	NRagged	250.62	250.62	0	7.09	24	>cont|000394|Trypa5|PromTArt5 Promega trypsin artifact 5 K to R mods (22391, 2914)(1987, 2003).	4926	Locus:1.1.1.3612.2 File:"CT-500.wiff"	1	32.9833
00320:7	2	-.LGEHNIDVLEGNEQFINAARIITHPNFNGN[+0.984]TLDNDIMLIRLSSPATLNSR.-		N[+1]	795.123	7	5559.82	5558.81	1	1.5	1	NRagged	307.39	307.39	0	7.59	24	>cont|000394|Trypa5|PromTArt5 Promega trypsin artifact 5 K to R mods (22391, 2914)(1987, 2003).	4926	Locus:1.1.1.3546.3 File:"CT-500.wiff"	1	31.1333
00336:7	2	-.LGEHNIDVLEGNEQFIN[+0.984]AARIITHPNFNGNTLDNDIMLIRLSSPATLNSR.-		N[+1]	795.125	7	5559.83	5558.81	1	3.5	1	NRagged	313.26	313.26	0	7.46	24	>cont|000394|Trypa5|PromTArt5 Promega trypsin artifact 5 K to R mods (22391, 2914)(1987, 2003).	4926	Locus:1.1.1.3576.2 File:"CT-500.wiff"	1	31.8167
00353:5	2	-.LGEHNIDVLEGNEQFINAARIITHPNFNGN[+0.984]TLDNDIMLIRLSSPATLNSR.-		N[+1]	1112.77	5	5559.82	5558.81	1	0.7	1	NRagged	333.65	333.65	1.68	7.38	24	>cont|000394|Trypa5|PromTArt5 Promega trypsin artifact 5 K to R mods (22391, 2914)(1987, 2003).	4926	Locus:1.1.1.3587.2 File:"CT-500.wiff"	1	32.4333
00359:6	2	-.LGEHNIDVLEGNEQFINAARIITHPNFN[+0.984]GNTLDNDIMLIRLSSPATLNSR.-		N[+1]	927.478	6	5559.83	5558.81	1	3.1	1	NRagged	339.46	339.46	0	8.05	24	>cont|000394|Trypa5|PromTArt5 Promega trypsin artifact 5 K to R mods (22391, 2914)(1987, 2003).	4926	Locus:1.1.1.3603.2 File:"CT-500.wiff"	1	32.7667
00308:6	2	-.LGEHNIDVLEGNEQFINAARIITHPNFNGNTLDNDIM[+15.995]LIRLSSPATLNSR.-		M[+16]	929.976	6	5574.82	5573.82	1	-0.2	1	NRagged	366.14	366.14	34.82	8.7	24	>cont|000394|Trypa5|PromTArt5 Promega trypsin artifact 5 K to R mods (22391, 2914)(1987, 2003).	4926	Locus:1.1.1.3538.3 File:"CT-500.wiff"	1	30.8333
00348:5	2	-.LGEHNIDVLEGNEQFINAARIITHPNFN[+0.984]GNTLDNDIMLIRLSSPATLNSR.-		N[+1]	1112.77	5	5559.82	5558.81	1	0.7	1	NRagged	373.62	373.62	2.14	8.17	24	>cont|000394|Trypa5|PromTArt5 Promega trypsin artifact 5 K to R mods (22391, 2914)(1987, 2003).	4926	Locus:1.1.1.3583.2 File:"CT-500.wiff"	1	32.2
00297:6	2	-.LGEHNIDVLEGNEQFINAARIITHPNFN[+0.984]GNTLDNDIMLIRLSSPATLNSR.-		N[+1]	927.476	6	5559.82	5558.81	1	1.3	1	NRagged	383.64	383.64	0	8.98	24	>cont|000394|Trypa5|PromTArt5 Promega trypsin artifact 5 K to R mods (22391, 2914)(1987, 2003).	4926	Locus:1.1.1.3526.3 File:"CT-500.wiff"	1	30.45
00334:5	2	-.LGEHNIDVLEGNEQFINAARIITHPNFN[+0.984]GNTLDNDIMLIRLSSPATLNSR.-		N[+1]	1112.77	5	5559.82	5558.81	1	0.7	1	NRagged	389.8	389.8	0	8.17	24	>cont|000394|Trypa5|PromTArt5 Promega trypsin artifact 5 K to R mods (22391, 2914)(1987, 2003).	4926	Locus:1.1.1.3572.4 File:"CT-500.wiff"	1	31.6833
00323:6	2	-.LGEHNIDVLEGNEQFINAARIITHPNFNGN[+0.984]TLDNDIMLIRLSSPATLNSR.-		N[+1]	927.476	6	5559.82	5558.81	1	1.3	1	NRagged	392.44	392.44	4.8	8.98	24	>cont|000394|Trypa5|PromTArt5 Promega trypsin artifact 5 K to R mods (22391, 2914)(1987, 2003).	4926	Locus:1.1.1.3547.4 File:"CT-500.wiff"	1	31.1833
00342:5	2	-.LGEHNIDVLEGNEQFINAARIITHPNFNGNTLDNDIMLIRLSSPATLN[+0.984]SR.-		N[+1]	1112.77	5	5559.82	5558.81	1	0.7	1	NRagged	395.65	395.65	23.05	8.17	24	>cont|000394|Trypa5|PromTArt5 Promega trypsin artifact 5 K to R mods (22391, 2914)(1987, 2003).	4926	Locus:1.1.1.3579.3 File:"CT-500.wiff"	1	31.9833
00355:6	2	-.LGEHNIDVLEGNEQFINAARIITHPN[+0.984]FNGNTLDNDIMLIRLSSPATLNSR.-		N[+1]	927.477	6	5559.83	5558.81	1	2.5	1	NRagged	396.48	396.48	0	8.72	24	>cont|000394|Trypa5|PromTArt5 Promega trypsin artifact 5 K to R mods (22391, 2914)(1987, 2003).	4926	Locus:1.1.1.3589.2 File:"CT-500.wiff"	1	32.5333
00304:6	2	-.LGEHNIDVLEGNEQFINAARIITHPN[+0.984]FNGNTLDNDIMLIRLSSPATLNSR.-		N[+1]	927.476	6	5559.82	5558.81	1	1.3	1	NRagged	418.03	418.03	0	9.15	24	>cont|000394|Trypa5|PromTArt5 Promega trypsin artifact 5 K to R mods (22391, 2914)(1987, 2003).	4926	Locus:1.1.1.3535.3 File:"CT-500.wiff"	1	30.7
00331:6	2	-.LGEHNIDVLEGNEQFINAARIITHPNFNGN[+0.984]TLDNDIMLIRLSSPATLNSR.-		N[+1]	927.477	6	5559.83	5558.81	1	2.5	1	NRagged	445.4	445.4	0	8.81	24	>cont|000394|Trypa5|PromTArt5 Promega trypsin artifact 5 K to R mods (22391, 2914)(1987, 2003).	4926	Locus:1.1.1.3571.3 File:"CT-500.wiff"	1	31.6333
00350:6	2	-.LGEHNIDVLEGNEQFINAARIITHPNFN[+0.984]GNTLDNDIMLIRLSSPATLNSR.-		N[+1]	927.477	6	5559.83	5558.81	1	2.5	1	NRagged	458.64	458.64	0	8.81	24	>cont|000394|Trypa5|PromTArt5 Promega trypsin artifact 5 K to R mods (22391, 2914)(1987, 2003).	4926	Locus:1.1.1.3585.2 File:"CT-500.wiff"	1	32.3167
00345:6	2	-.LGEHNIDVLEGNEQFINAARIITHPNFN[+0.984]GNTLDNDIMLIRLSSPATLNSR.-		N[+1]	927.477	6	5559.83	5558.81	1	2.5	1	NRagged	511.36	511.36	0	9.05	24	>cont|000394|Trypa5|PromTArt5 Promega trypsin artifact 5 K to R mods (22391, 2914)(1987, 2003).	4926	Locus:1.1.1.3581.3 File:"CT-500.wiff"	1	32.1
00338:6	2	-.LGEHNIDVLEGNEQFINAARIITHPNFNGN[+0.984]TLDNDIMLIRLSSPATLNSR.-		N[+1]	927.477	6	5559.83	5558.81	1	2.5	1	NRagged	685.18	685.18	2.94	11.85	24	>cont|000394|Trypa5|PromTArt5 Promega trypsin artifact 5 K to R mods (22391, 2914)(1987, 2003).	4926	Locus:1.1.1.3577.3 File:"CT-500.wiff"	1	31.8667
00357:6	2	-.LGEHNIDVLEGN[+0.984]EQFINAARIITHPNFNGNTLDNDIM[+15.995]LIRLSSPATLNSR.-		M[+16], N[+1]	930.142	6	5575.81	5574.8	1	1.3	1	NRagged	111.3	111.3	0	5.95	24	>cont|000394|Trypa5|PromTArt5 Promega trypsin artifact 5 K to R mods (22391, 2914)(1987, 2003).	4926	Locus:1.1.1.3591.3 File:"CT-500.wiff"	1	32.6
00352:6	2	-.LGEHNIDVLEGNEQFINAARIITHPNFNGNTLDNDIM[+15.995]LIRLSSPATLN[+0.984]SR.-		M[+16], N[+1]	930.142	6	5575.81	5574.8	1	1.3	1	NRagged	203.78	203.78	18.77	6.79	24	>cont|000394|Trypa5|PromTArt5 Promega trypsin artifact 5 K to R mods (22391, 2914)(1987, 2003).	4926	Locus:1.1.1.3586.3 File:"CT-500.wiff"	1	32.3667
00347:6	2	-.LGEHNIDVLEGNEQFINAARIITHPNFNGN[+0.984]TLDNDIM[+15.995]LIRLSSPATLNSR.-		M[+16], N[+1]	930.142	6	5575.81	5574.8	1	1.3	1	NRagged	257.67	257.67	0	7.22	24	>cont|000394|Trypa5|PromTArt5 Promega trypsin artifact 5 K to R mods (22391, 2914)(1987, 2003).	4926	Locus:1.1.1.3582.3 File:"CT-500.wiff"	1	32.15
00363:5	2	-.LGEHNIDVLEGNEQ[+0.984]FINAARIITHPNFN[+0.984]GNTLDNDIMLIRLSSPATLNSR.-		N[+1], Q[+1]	1112.97	5	5560.81	5559.79	1	2.7	1	NRagged	265.5	265.5	0	6.16	24	>cont|000394|Trypa5|PromTArt5 Promega trypsin artifact 5 K to R mods (22391, 2914)(1987, 2003).	4926	Locus:1.1.1.3613.2 File:"CT-500.wiff"	1	33.0333
00329:6	2	-.LGEHNIDVLEGNEQFINAARIITHPNFNGNTLDNDIM[+15.995]LIRLSSPATLN[+0.984]SR.-		M[+16], N[+1]	930.142	6	5575.82	5574.8	1	1.6	1	NRagged	271.5	271.5	13.07	6.97	24	>cont|000394|Trypa5|PromTArt5 Promega trypsin artifact 5 K to R mods (22391, 2914)(1987, 2003).	4926	Locus:1.1.1.3555.2 File:"CT-500.wiff"	1	31.4833
00340:6	2	-.LGEHNIDVLEGNEQFINAARIITHPN[+0.984]FNGNTLDNDIM[+15.995]LIRLSSPATLNSR.-		M[+16], N[+1]	930.142	6	5575.81	5574.8	1	1.3	1	NRagged	276.52	276.52	0	7.22	24	>cont|000394|Trypa5|PromTArt5 Promega trypsin artifact 5 K to R mods (22391, 2914)(1987, 2003).	4926	Locus:1.1.1.3578.3 File:"CT-500.wiff"	1	31.9333
00333:6	2	-.LGEHNIDVLEGNEQFIN[+0.984]AARIITHPNFNGNTLDNDIM[+15.995]LIRLSSPATLNSR.-		M[+16], N[+1]	930.142	6	5575.81	5574.8	1	1.3	1	NRagged	290.23	290.23	0	7.58	24	>cont|000394|Trypa5|PromTArt5 Promega trypsin artifact 5 K to R mods (22391, 2914)(1987, 2003).	4926	Locus:1.1.1.3572.3 File:"CT-500.wiff"	1	31.6667
00358:5	2	-.LGEHNIDVLEGN[+0.984]EQ[+0.984]FINAARIITHPNFNGNTLDNDIMLIRLSSPATLNSR.-		N[+1], Q[+1]	1112.97	5	5560.81	5559.79	1	2.7	1	NRagged	292.34	292.34	11.36	6.51	24	>cont|000394|Trypa5|PromTArt5 Promega trypsin artifact 5 K to R mods (22391, 2914)(1987, 2003).	4926	Locus:1.1.1.3602.2 File:"CT-500.wiff"	1	32.7167
00290:6	2	-.LGEHNIDVLEGNEQFINAARIITHPNFNGN[+0.984]TLDNDIM[+15.995]LIRLSSPATLNSR.-		M[+16], N[+1]	930.143	6	5575.82	5574.8	1	2.4	1	NRagged	300.81	300.81	12.8	7.32	24	>cont|000394|Trypa5|PromTArt5 Promega trypsin artifact 5 K to R mods (22391, 2914)(1987, 2003).	4926	Locus:1.1.1.3512.2 File:"CT-500.wiff"	1	30.1667
00318:6	2	-.LGEHNIDVLEGNEQFINAARIITHPNFNGN[+0.984]TLDNDIM[+15.995]LIRLSSPATLNSR.-		M[+16], N[+1]	930.144	6	5575.83	5574.8	1	3.3	1	NRagged	404.72	404.72	0	9.02	24	>cont|000394|Trypa5|PromTArt5 Promega trypsin artifact 5 K to R mods (22391, 2914)(1987, 2003).	4926	Locus:1.1.1.3542.3 File:"CT-500.wiff"	1	31.0667
00324:6	2	-.LGEHNIDVLEGNEQFINAARIITHPNFNGN[+0.984]TLDNDIM[+15.995]LIRLSSPATLNSR.-		M[+16], N[+1]	930.144	6	5575.83	5574.8	1	3.3	1	NRagged	442.03	442.03	16.4	8.93	24	>cont|000394|Trypa5|PromTArt5 Promega trypsin artifact 5 K to R mods (22391, 2914)(1987, 2003).	4926	Locus:1.1.1.3551.2 File:"CT-500.wiff"	1	31.2667
00315:6	2	-.LGEHNIDVLEGNEQ[+0.984]FINAARIITHPNFN[+0.984]GNTLDNDIMLIRLSSPATLNSR.-		N[+1], Q[+1]	927.476	6	5559.82	5559.79	0	4.8	1	NRagged	487.96	487.96	0	9.03	24	>cont|000394|Trypa5|PromTArt5 Promega trypsin artifact 5 K to R mods (22391, 2914)(1987, 2003).	4926	Locus:1.1.1.3540.5 File:"CT-500.wiff"	1	30.95
00268:4	2	R.IITHPNFN[+0.984]GNTLDNDIMLIRLSSPATLNSR.-		N[+1]	835.439	4	3338.74	3338.72	0	5.9	21	Specific	476.13	476.13	25	7.01	24	>cont|000394|Trypa5|PromTArt5 Promega trypsin artifact 5 K to R mods (22391, 2914)(1987, 2003).	4926	Locus:1.1.1.3372.2 File:"CT-500.wiff"	1	28.3667
00279:3	2	N.FN[+0.984]GNTLDNDIMLIRLSSPATLNSR.-		N[+1]	888.458	3	2663.36	2663.35	0	5.3	27	NRagged	168.25	168.25	55.67	3.8	24	>cont|000394|Trypa5|PromTArt5 Promega trypsin artifact 5 K to R mods (22391, 2914)(1987, 2003).	4926	Locus:1.1.1.3444.2 File:"CT-500.wiff"	1	29.3
00246:3	2	N.GNTLDNDIMLIRLSSPATLNSR.-			801.093	3	2401.26	2401.25	0	6	29	NRagged	376.66	376.66	376.66	6.46	24	>cont|000394|Trypa5|PromTArt5 Promega trypsin artifact 5 K to R mods (22391, 2914)(1987, 2003).	4926	Locus:1.1.1.3285.2 File:"CT-500.wiff"	1	26.8167
00254:3	2	N.GNTLDNDIMLIRLSSPATLN[+0.984]SR.-		N[+1]	801.423	3	2402.25	2402.23	0	8.5	29	NRagged	243.94	243.94	65.78	4.48	24	>cont|000394|Trypa5|PromTArt5 Promega trypsin artifact 5 K to R mods (22391, 2914)(1987, 2003).	4926	Locus:1.1.1.3319.2 File:"CT-500.wiff"	1	27.4333
00245:3	2	N.TLDN[+0.984]DIMLIRLSSPATLNSR.-		N[+1]	744.401	3	2231.19	2231.17	0	7.7	31	NRagged	230.74	217.38	217.38	4.61	24	>cont|000394|Trypa5|PromTArt5 Promega trypsin artifact 5 K to R mods (22391, 2914)(1987, 2003).	4926	Locus:1.1.1.3284.2 File:"CT-500.wiff"	1	26.7667
00207:2	3	R.ASLPTIELALK.Q			578.351	2	1155.7	1155.7	0	-2.8	39	Specific	376.51	261.27	261.27	5.85	5	>sp|P0A799|PGK_ECOLI Phosphoglycerate kinase OS=Escherichia coli (strain K12) OX=83333 GN=pgk PE=1 SV=2	1847	Locus:1.1.1.3221.2 File:"CT-500.wiff"	1	25.1
00102:2	3	K.LTVLDSLSK.I			488.289	2	975.572	975.572	0	-0.4	198	Specific	592.22	197.12	197.12	7.22	5	>sp|P0A799|PGK_ECOLI Phosphoglycerate kinase OS=Escherichia coli (strain K12) OX=83333 GN=pgk PE=1 SV=2	1847	Locus:1.1.1.3059.2 File:"CT-500.wiff"	1	20.9833
00066:3	3	K.SLYEADLVDEAKR.L			503.592	3	1508.76	1508.76	0	1.9	232	Specific	338.29	231.62	231.62	5.39	5	>sp|P0A799|PGK_ECOLI Phosphoglycerate kinase OS=Escherichia coli (strain K12) OX=83333 GN=pgk PE=1 SV=2	1847	Locus:1.1.1.2919.3 File:"CT-500.wiff"	1	18.6667
00063:2	3	R.VATEFSETAPATLK.S			732.881	2	1464.75	1464.76	0	-2.3	259	Specific	653.35	464.36	464.36	10.63	5	>sp|P0A799|PGK_ECOLI Phosphoglycerate kinase OS=Escherichia coli (strain K12) OX=83333 GN=pgk PE=1 SV=2	1847	Locus:1.1.1.2918.3 File:"CT-500.wiff"	1	18.6
00213:2	3	K.VLPAVAMLEER.A			614.341	2	1227.67	1227.68	0	-2.3	374	Specific	551.89	292.67	292.67	7.15	5	>sp|P0A799|PGK_ECOLI Phosphoglycerate kinase OS=Escherichia coli (strain K12) OX=83333 GN=pgk PE=1 SV=2	1847	Locus:1.1.1.3233.2 File:"CT-500.wiff"	1	25.3667
00242:3	4	K.AAGAELVGMEDLADQIK.K			577.625	3	1730.86	1730.86	0	-1.8	89	Specific	411.78	411.78	411.78	8.35	4	>sp|P0A7L0|RL1_ECOLI 50S ribosomal protein L1 OS=Escherichia coli (strain K12) OX=83333 GN=rplA PE=1 SV=2	3177	Locus:1.1.1.3282.2 File:"CT-500.wiff"	1	26.65
00173:3	4	K.KGEMNFDVVIASPDAMR.V			627.305	3	1879.9	1879.9	0	-2.6	106	Specific	463.96	396.48	396.48	8.25	4	>sp|P0A7L0|RL1_ECOLI 50S ribosomal protein L1 OS=Escherichia coli (strain K12) OX=83333 GN=rplA PE=1 SV=2	3177	Locus:1.1.1.3129.3 File:"CT-500.wiff"	1	23.35
00086:2	4	R.VVGQLGQVLGPR.G			611.865	2	1222.72	1222.73	0	-3.2	123	Specific	673.81	552.49	552.49	10.07	4	>sp|P0A7L0|RL1_ECOLI 50S ribosomal protein L1 OS=Escherichia coli (strain K12) OX=83333 GN=rplA PE=1 SV=2	3177	Locus:1.1.1.3004.2 File:"CT-500.wiff"	1	19.9167
00049:2	4	K.VGTVTPNVAEAVK.N			642.859	2	1284.71	1284.72	0	-4.3	142	Specific	594.13	335.54	335.54	6.98	4	>sp|P0A7L0|RL1_ECOLI 50S ribosomal protein L1 OS=Escherichia coli (strain K12) OX=83333 GN=rplA PE=1 SV=2	3177	Locus:1.1.1.2776.3 File:"CT-500.wiff"	1	17.1333
00110:2	5	K.VINQLTGGLAGMAK.G			686.882	2	1372.76	1372.76	0	-3.9	93	Specific	320.96	208.25	208.25	5.57	5	>sp|P0A9P0|DLDH_ECOLI Dihydrolipoyl dehydrogenase OS=Escherichia coli (strain K12) OX=83333 GN=lpdA PE=1 SV=2	2053	Locus:1.1.1.3073.3 File:"CT-500.wiff"	1	21.35
00121:2	5	K.FNLMLETK.V			498.265	2	995.522	995.523	0	-0.9	230	Specific	534.02	264.95	264.95	5.09	5	>sp|P0A9P0|DLDH_ECOLI Dihydrolipoyl dehydrogenase OS=Escherichia coli (strain K12) OX=83333 GN=lpdA PE=1 SV=2	2053	Locus:1.1.1.3088.2 File:"CT-500.wiff"	1	21.7167
00075:3	5	K.VTAVEAKEDGIYVTMEGK.K			647.326	3	1939.96	1939.97	0	-1.9	238	Specific	692.73	636.01	636.01	10.78	5	>sp|P0A9P0|DLDH_ECOLI Dihydrolipoyl dehydrogenase OS=Escherichia coli (strain K12) OX=83333 GN=lpdA PE=1 SV=2	2053	Locus:1.1.1.2972.3 File:"CT-500.wiff"	1	19.25
00083:4	5	K.KAPAEPQRYDAVLVAIGR.V			489.278	4	1954.09	1954.09	0	1.5	256	Specific	175.41	138.34	138.34	4.98	5	>sp|P0A9P0|DLDH_ECOLI Dihydrolipoyl dehydrogenase OS=Escherichia coli (strain K12) OX=83333 GN=lpdA PE=1 SV=2	2053	Locus:1.1.1.3002.2 File:"CT-500.wiff"	1	19.7833
00229:4	5	R.TNVPHIFAIGDIVGQPMLAHK.G			565.309	4	2258.21	2258.21	0	0.5	303	Specific	535.22	535.22	535.22	8.42	5	>sp|P0A9P0|DLDH_ECOLI Dihydrolipoyl dehydrogenase OS=Escherichia coli (strain K12) OX=83333 GN=lpdA PE=1 SV=2	2053	Locus:1.1.1.3271.2 File:"CT-500.wiff"	1	26.2
00180:2	6	K.ATLLGLGLR.R			457.296	2	913.584	913.583	0	1.5	22	Specific	652.88	416.27	416.27	10.75	4	>sp|P0AG51|RL30_ECOLI 50S ribosomal protein L30 OS=Escherichia coli (strain K12) OX=83333 GN=rpmD PE=1 SV=2	674	Locus:1.1.1.3133.2 File:"CT-500.wiff"	1	23.55
00022:4	6	R.IGHTVEREDTPAIR.G			399.216	4	1593.84	1593.83	0	4.7	32	Specific	376.38	376.38	376.38	6.77	4	>sp|P0AG51|RL30_ECOLI 50S ribosomal protein L30 OS=Escherichia coli (strain K12) OX=83333 GN=rpmD PE=1 SV=2	674	Locus:1.1.1.2340.2 File:"CT-500.wiff"	1	13.3333
00219:2	6	R.GMINAVSF.M			419.712	2	838.417	838.413	0	5.2	46	CRagged	451.97	240.85	240.85	3.76	4	>sp|P0AG51|RL30_ECOLI 50S ribosomal protein L30 OS=Escherichia coli (strain K12) OX=83333 GN=rpmD PE=1 SV=2	674	Locus:1.1.1.3244.2 File:"CT-500.wiff"	1	25.6667
00205:2	6	R.GMINAVSFMVK.V			598.81	2	1196.61	1196.62	0	-2.9	46	Specific	625.8	478.35	478.35	9.07	4	>sp|P0AG51|RL30_ECOLI 50S ribosomal protein L30 OS=Escherichia coli (strain K12) OX=83333 GN=rpmD PE=1 SV=2	674	Locus:1.1.1.3219.3 File:"CT-500.wiff"	1	25.0167
00073:3	7	M.SKQQIGVVGMAVMGR.N			520.949	3	1560.83	1560.83	0	-1.6	2	NRagged	256.21	256.21	256.21	5.24	4	>sp|P00350|6PGD_ECOLI 6-phosphogluconate dehydrogenase, decarboxylating OS=Escherichia coli (strain K12) OX=83333 GN=gnd PE=1 SV=2	363	Locus:1.1.1.2971.2 File:"CT-500.wiff"	1	19.2
00101:2	7	R.GYTVSIFNR.S			528.778	2	1056.55	1056.55	0	0.4	26	Specific	500.86	371.61	371.61	7.94	4	>sp|P00350|6PGD_ECOLI 6-phosphogluconate dehydrogenase, decarboxylating OS=Escherichia coli (strain K12) OX=83333 GN=gnd PE=1 SV=2	363	Locus:1.1.1.3058.2 File:"CT-500.wiff"	1	20.95
00208:2	7	K.EAYELVAPILTK.I			673.879	2	1346.75	1346.76	0	-3.9	147	Specific	382.42	382.42	382.42	6.94	4	>sp|P00350|6PGD_ECOLI 6-phosphogluconate dehydrogenase, decarboxylating OS=Escherichia coli (strain K12) OX=83333 GN=gnd PE=1 SV=2	363	Locus:1.1.1.3221.3 File:"CT-500.wiff"	1	25.1167
00043:3	7	K.VLSGPQAQPAGDKAEFIEK.V			662.348	3	1985.03	1985.03	0	-2.8	302	Specific	174.79	162.94	162.94	4.32	4	>sp|P00350|6PGD_ECOLI 6-phosphogluconate dehydrogenase, decarboxylating OS=Escherichia coli (strain K12) OX=83333 GN=gnd PE=1 SV=2	363	Locus:1.1.1.2728.2 File:"CT-500.wiff"	1	16.5833
00055:3	8	M.TIKVGINGFGR.I			387.898	3	1161.68	1161.67	0	4.8	2	NRagged	360.06	250.5	250.5	5.73	4	>sp|P0A9B2|G3P1_ECOLI Glyceraldehyde-3-phosphate dehydrogenase A OS=Escherichia coli (strain K12) OX=83333 GN=gapA PE=1 SV=2	638	Locus:1.1.1.2851.2 File:"CT-500.wiff"	1	17.8333
00189:2	8	R.VPTPNVSVVDLTVR.L			748.424	2	1495.84	1495.85	0	-4.4	233	Specific	170.75	170.75	170.75	3.19	4	>sp|P0A9B2|G3P1_ECOLI Glyceraldehyde-3-phosphate dehydrogenase A OS=Escherichia coli (strain K12) OX=83333 GN=gapA PE=1 SV=2	638	Locus:1.1.1.3138.2 File:"CT-500.wiff"	1	23.85
00095:2	8	K.AGIALNDNFVK.L			581.317	2	1161.63	1161.63	0	-0.1	297	Specific	595.64	349.63	349.63	7.74	4	>sp|P0A9B2|G3P1_ECOLI Glyceraldehyde-3-phosphate dehydrogenase A OS=Escherichia coli (strain K12) OX=83333 GN=gapA PE=1 SV=2	638	Locus:1.1.1.3046.2 File:"CT-500.wiff"	1	20.5667
00096:3	8	K.VLDLIAHISK.-			370.231	3	1108.68	1108.67	0	6.5	322	Specific	402.21	333.5	333.5	6.79	4	>sp|P0A9B2|G3P1_ECOLI Glyceraldehyde-3-phosphate dehydrogenase A OS=Escherichia coli (strain K12) OX=83333 GN=gapA PE=1 SV=2	638	Locus:1.1.1.3048.2 File:"CT-500.wiff"	1	20.6333
00136:2	9	R.SANIALVLYK.D			546.326	2	1091.64	1091.65	0	-1.8	88	Specific	567.38	393.56	393.56	8.69	2	>sp|P60422|RL2_ECOLI 50S ribosomal protein L2 OS=Escherichia coli (strain K12) OX=83333 GN=rplB PE=1 SV=2	3180	Locus:1.1.1.3108.2 File:"CT-500.wiff"	1	22.3
00062:3	9	R.ATLGEVGNAEHMLR.V			499.922	3	1497.75	1497.75	0	2.8	190	Specific	465.97	387.39	387.39	7.39	2	>sp|P60422|RL2_ECOLI 50S ribosomal protein L2 OS=Escherichia coli (strain K12) OX=83333 GN=rplB PE=1 SV=2	3180	Locus:1.1.1.2918.2 File:"CT-500.wiff"	1	18.5833
00060:2	10	R.VAFQAVIK.A			438.271	2	875.534	875.535	0	-1.4	34	Specific	448.72	94.89	94.89	5.36	3	>sp|P0A7L3|RL20_ECOLI 50S ribosomal protein L20 OS=Escherichia coli (strain K12) OX=83333 GN=rplT PE=1 SV=2	267	Locus:1.1.1.2914.2 File:"CT-500.wiff"	1	18.4833
00197:2	10	K.ILADIAVFDK.V			552.818	2	1104.63	1104.63	0	-0.2	94	Specific	557.95	210.11	210.11	6.62	3	>sp|P0A7L3|RL20_ECOLI 50S ribosomal protein L20 OS=Escherichia coli (strain K12) OX=83333 GN=rplT PE=1 SV=2	267	Locus:1.1.1.3205.2 File:"CT-500.wiff"	1	24.6167
00093:2	10	K.VAFTALVEK.A			489.287	2	977.567	977.567	0	0.9	104	Specific	371.49	245.96	245.96	6.28	3	>sp|P0A7L3|RL20_ECOLI 50S ribosomal protein L20 OS=Escherichia coli (strain K12) OX=83333 GN=rplT PE=1 SV=2	267	Locus:1.1.1.3044.2 File:"CT-500.wiff"	1	20.4667
00130:2	11	K.TQLIDVIAEK.A			565.325	2	1129.64	1129.65	0	-3.5	4	Specific	400.67	282.82	282.82	6.02	2	>sp|P0ACF0|DBHA_ECOLI DNA-binding protein HU-alpha OS=Escherichia coli (strain K12) OX=83333 GN=hupA PE=1 SV=1	4428	Locus:1.1.1.3095.2 File:"CT-500.wiff"	1	22.0167
00090:2	11	K.IAAANVPAFVSGK.A			622.852	2	1244.7	1244.7	0	-2.1	71	Specific	573.29	343	343	7.9	2	>sp|P0ACF0|DBHA_ECOLI DNA-binding protein HU-alpha OS=Escherichia coli (strain K12) OX=83333 GN=hupA PE=1 SV=1	4428	Locus:1.1.1.3019.2 File:"CT-500.wiff"	1	20.15
00054:4	12	K.VRQEEHIELIASENYTSPR.V			568.54	4	2271.14	2271.14	0	0.3	24	Specific	356.31	356.31	356.31	6.92	2	>sp|P0A825|GLYA_ECOLI Serine hydroxymethyltransferase OS=Escherichia coli (strain K12) OX=83333 GN=glyA PE=1 SV=1	1153	Locus:1.1.1.2833.2 File:"CT-500.wiff"	1	17.6833
00171:2	12	K.AMVEVFLER.G			547.29	2	1093.57	1093.57	0	1.4	297	Specific	475.15	274.18	274.18	6.61	2	>sp|P0A825|GLYA_ECOLI Serine hydroxymethyltransferase OS=Escherichia coli (strain K12) OX=83333 GN=glyA PE=1 SV=1	1153	Locus:1.1.1.3128.2 File:"CT-500.wiff"	1	23.2833
00081:2	13	K.AFNEMQPIVDR.Q			660.322	2	1319.64	1319.64	0	-3	50	Specific	701.87	521	521	11.07	1	>sp|P0A7U7|RS20_ECOLI 30S ribosomal protein S20 OS=Escherichia coli (strain K12) OX=83333 GN=rpsT PE=1 SV=2	3272	Locus:1.1.1.2997.2 File:"CT-500.wiff"	1	19.6667
00099:3	14	K.DIGAQYIIIGHSER.R			524.611	3	1571.82	1571.82	0	1.1	85	Specific	374.25	318.99	318.99	6.54	2	>sp|P0A858|TPIS_ECOLI Triosephosphate isomerase OS=Escherichia coli (strain K12) OX=83333 GN=tpiA PE=1 SV=1	3502	Locus:1.1.1.3056.2 File:"CT-500.wiff"	1	20.8333
00098:2	14	K.ADAFAVIVK.A			467.274	2	933.542	933.54	0	1.4	239	Specific	331.08	220.99	220.99	6.22	2	>sp|P0A858|TPIS_ECOLI Triosephosphate isomerase OS=Escherichia coli (strain K12) OX=83333 GN=tpiA PE=1 SV=1	3502	Locus:1.1.1.3052.2 File:"CT-500.wiff"	1	20.7667
00074:2	15	R.VTVQSLDVVR.V			558.324	2	1115.64	1115.64	0	-1.2	170	Specific	667.45	256.7	256.7	9.37	2	>sp|P60438|RL3_ECOLI 50S ribosomal protein L3 OS=Escherichia coli (strain K12) OX=83333 GN=rplC PE=1 SV=1	155	Locus:1.1.1.2972.2 File:"CT-500.wiff"	1	19.2333
00057:3	15	K.GAVPGATGSDLIVKPAVK.A			560.661	3	1679.97	1679.97	0	-0.4	191	Specific	104.37	81.44	81.44	3.31	2	>sp|P60438|RL3_ECOLI 50S ribosomal protein L3 OS=Escherichia coli (strain K12) OX=83333 GN=rplC PE=1 SV=1	155	Locus:1.1.1.2881.2 File:"CT-500.wiff"	1	18.1333
00294:2	16	R.FFVAPFPEVFGK.E			692.866	2	1384.72	1384.73	0	-3.8	38	Specific	576.25	412.44	412.44	8.07	1	>cont|000081| gi|115646|sp|P02662|CAS1_BOVIN Alpha-S1-casein precursor [Bos taurus (contaminant)]	4613	Locus:1.1.1.3525.2 File:"CT-500.wiff"	1	30.3833
00143:2	17	R.VVEPLITLAK.T			541.843	2	1082.68	1082.68	0	-3.2	47	Specific	402.77	318.19	318.19	6.1	2	>sp|P0AG44|RL17_ECOLI 50S ribosomal protein L17 OS=Escherichia coli (strain K12) OX=83333 GN=rplQ PE=1 SV=1	747	Locus:1.1.1.3111.3 File:"CT-500.wiff"	1	22.4667
00065:2	17	K.LFNELGPR.F			473.262	2	945.517	945.515	0	1.6	79	Specific	406.58	210.73	210.73	4.08	2	>sp|P0AG44|RL17_ECOLI 50S ribosomal protein L17 OS=Escherichia coli (strain K12) OX=83333 GN=rplQ PE=1 SV=1	747	Locus:1.1.1.2919.2 File:"CT-500.wiff"	1	18.65
00061:3	18	R.VFQTHSPVVDSISVK.R			548.297	3	1642.88	1642.88	0	-1.4	73	Specific	502.84	451.3	451.3	7.83	1	>sp|P0A7K6|RL19_ECOLI 50S ribosomal protein L19 OS=Escherichia coli (strain K12) OX=83333 GN=rplS PE=1 SV=2	3176	Locus:1.1.1.2917.2 File:"CT-500.wiff"	1	18.55
00069:3	19	K.VRENEPFDVALR.R			482.257	3	1444.76	1444.75	0	1.5	6	Specific	509.79	392.09	392.09	7.43	1	>sp|P68679|RS21_ECOLI 30S ribosomal protein S21 OS=Escherichia coli (strain K12) OX=83333 GN=rpsU PE=1 SV=2	1501	Locus:1.1.1.2929.2 File:"CT-500.wiff"	1	18.8167
00210:2	20	K.IGVPFVDGGVIK.A			600.851	2	1200.7	1200.7	0	-2.5	49	Specific	462.88	328.89	328.89	6.92	1	>sp|P0AG48|RL21_ECOLI 50S ribosomal protein L21 OS=Escherichia coli (strain K12) OX=83333 GN=rplU PE=1 SV=1	1518	Locus:1.1.1.3229.2 File:"CT-500.wiff"	1	25.25
00125:2	21	K.VIVEGINLVK.K			542.342	2	1083.68	1083.68	0	-0.6	34	Specific	568.34	169.56	169.56	6.67	1	>sp|P60624|RL24_ECOLI 50S ribosomal protein L24 OS=Escherichia coli (strain K12) OX=83333 GN=rplX PE=1 SV=2	1549	Locus:1.1.1.3092.3 File:"CT-500.wiff"	1	21.8667
00172:2	22	K.TLN[+0.984]NDIMLIK.L		N[+1]	588.319	2	1175.63	1175.63	0	-2.8	103	Specific	633.23	20	20	6.69	1	>cont|000317| P07477 SWISS-PROT:P07477 Tax_Id=9606 Gene_Symbol=PRSS1 Trypsin-1 precursor	4849	Locus:1.1.1.3129.2 File:"CT-500.wiff"	1	23.3167
00027:3	23	K.LVSSAGTGHFYTTTK.N			523.935	3	1569.79	1569.79	0	0.6	11	Specific	355.8	277.11	277.11	6.4	1	>sp|P0A7N9|RL33_ECOLI 50S ribosomal protein L33 OS=Escherichia coli (strain K12) OX=83333 GN=rpmG PE=1 SV=2	708	Locus:1.1.1.2480.2 File:"CT-500.wiff"	1	14.4167
00103:2	24	K.IEIEAIAVR.R			507.305	2	1013.6	1013.6	0	2.9	119	Specific	438.38	164.58	164.58	5.74	1	>sp|P0AF93|RIDA_ECOLI 2-iminobutanoate/2-iminopropanoate deaminase OS=Escherichia coli (strain K12) OX=83333 GN=ridA PE=1 SV=2	745	Locus:1.1.1.3059.3 File:"CT-500.wiff"	1	21.0167
00302:2	25	N.YVDWIQETIAAN.S			711.845	2	1422.68	1422.69	0	-5	235	Non	370.87	34	34	3.36	2	>cont|000036| gi|2499861|sp|Q29463|TRY2_BOVIN Anionic trypsin precursor [Bos taurus (contaminant)]	4568	Locus:1.1.1.3534.2 File:"CT-500.wiff"	1	30.6667
00112:2	25	D.WIQETIAAN.S			523.269	2	1045.53	1045.53	0	-1.5	238	Non	318.39	18.8	18.8	3.7	2	>cont|000036| gi|2499861|sp|Q29463|TRY2_BOVIN Anionic trypsin precursor [Bos taurus (contaminant)]	4568	Locus:1.1.1.3074.3 File:"CT-500.wiff"	1	21.3833
00106:2	25	D.WIQETIAAN.S			523.269	2	1045.53	1045.53	0	-0.5	238	Non	557.73	18.8	18.8	4.38	2	>cont|000036| gi|2499861|sp|Q29463|TRY2_BOVIN Anionic trypsin precursor [Bos taurus (contaminant)]	4568	Locus:1.1.1.3062.2 File:"CT-500.wiff"	1	21.15
00142:2	26	R.LTIAPALLK.E			470.317	2	939.626	939.624	0	2.1	242	Specific	404.92	130.15	130.15	5.45	1	>sp|P0A870|TALB_ECOLI Transaldolase B OS=Escherichia coli (strain K12) OX=83333 GN=talB PE=1 SV=2	3959	Locus:1.1.1.3111.2 File:"CT-500.wiff"	1	22.45
00068:3	27	R.FLAGHAEELDLR.L			457.576	3	1370.71	1370.71	0	5	234	Specific	242.08	181.07	181.07	5.43	1	>sp|P15288|PEPD_ECOLI Cytosol non-specific dipeptidase OS=Escherichia coli (strain K12) OX=83333 GN=pepD PE=1 SV=3	1863	Locus:1.1.1.2927.2 File:"CT-500.wiff"	1	18.7667
00371:3	28	R.DMPIQAFLLYQEPVLGPVRGPFPIIV.-			970.537	3	2909.6	2909.6	0	-1.6	199	CRagged	243.34	243.34	243.34	5.17	1	>cont|000006| gi|115660|sp|P02666|CASB_BOVIN Beta-casein precursor [Bos taurus (contaminant)]	4538	Locus:1.1.1.3854.3 File:"CT-500.wiff"	1	34.9333
00082:2	29	K.GIANSILIK.F			464.797	2	928.586	928.583	0	3.8	334	Specific	333.35	71.93	71.93	5.13	1	>sp|P0A6P9|ENO_ECOLI Enolase OS=Escherichia coli (strain K12) OX=83333 GN=eno PE=1 SV=2	2373	Locus:1.1.1.3001.2 File:"CT-500.wiff"	1	19.75
00126:2	30	R.FQVFGADAMR.G			571.276	2	1141.54	1141.55	0	-1.7	112	Specific	496.94	277.03	277.03	5.03	1	>sp|P0A953|FABB_ECOLI 3-oxoacyl-[acyl-carrier-protein] synthase 1 OS=Escherichia coli (strain K12) OX=83333 GN=fabB PE=1 SV=1	2377	Locus:1.1.1.3093.2 File:"CT-500.wiff"	1	21.9
00048:2	31	K.VLVPTQEAIQK.L			613.359	2	1225.71	1225.72	0	-3.1	202	Specific	385.23	87.23	87.23	4.66	1	>sp|P0A9G6|ACEA_ECOLI Isocitrate lyase OS=Escherichia coli (strain K12) OX=83333 GN=aceA PE=1 SV=1	609	Locus:1.1.1.2776.2 File:"CT-500.wiff"	1	17.1
00261:2	32	Y.TDAPSFSDIPNPI.G			687.331	2	1373.65	1373.66	0	-3.1	5	Non	303.94	303.94	303.94	4.29	1	>cont|000010| gi|217533|dbj|BAA00313.1| alpha-s1-casein [Bos taurus (contaminant)]	4542	Locus:1.1.1.3358.2 File:"CT-500.wiff"	1	28.0167
00192:3	33	K.ITTVQAAIDYINGHQ[+0.984]A.-		Q[+1]	572.624	3	1715.86	1715.86	0	-1.1	63	CRagged	225.61	223.01	0	3.84	1	>sp|P0A6A8|ACP_ECOLI Acyl carrier protein OS=Escherichia coli (strain K12) OX=83333 GN=acpP PE=1 SV=2	1781	Locus:1.1.1.3193.2 File:"CT-500.wiff"	1	24.3333
00181:2	34	G.TIDISDGTVLR.L			595.327	2	1189.65	1189.64	0	3.4	730	NRagged	321.13	8.99	8.99	3.45	1	>sp|P45508|YFAL_ECOLI Probable autotransporter YfaL OS=Escherichia coli (strain K12) OX=83333 GN=yfaL PE=1 SV=2	3431	Locus:1.1.1.3133.3 File:"CT-500.wiff"	1	23.5667
00050:2	35	R.LIELALER.H			478.793	2	956.578	956.577	0	0.2	346	Specific	290.99	2.8	2.8	3.38	1	>sp|P0A6J8|DDLA_ECOLI D-alanine--D-alanine ligase A OS=Escherichia coli (strain K12) OX=83333 GN=ddlA PE=3 SV=1	4438	Locus:1.1.1.2777.2 File:"CT-500.wiff"	1	17.1833
00247:2	36	R.IGAQ[+0.984]YVGSTGAVDNN[+0.984]FK.G		N[+1], Q[+1]	871.917	2	1742.83	1742.82	0	2	37	Specific	21.94	21.94	0	0.9	1	>Reverse >sp|P33924|YEJO_ECOLI Putative uncharacterized outer membrane protein YejO OS=Escherichia coli (strain K12) OX=83333 GN=yejO PE=5 SV=1	8485	Locus:1.1.1.3291.2 File:"CT-500.wiff"	1	26.9
00201:3	37	R.Q[+0.984]IDAVLEHPLC[+57.021]QNLYGR.Y		C[+57], Q[+1]	676.339	3	2027	2027	0	0.3	15	Specific	32.88	32.88	32.88	0.95	1	>Reverse >sp|P56259|YIFN_ECOLI Putative uncharacterized protein YifN OS=Escherichia coli (strain K12) OX=83333 GN=yifN PE=5 SV=1	7942	Locus:1.1.1.3216.3 File:"CT-500.wiff"	1	24.8333

## Sheet: Control 1M
Query #:z	Protein Rank	Peptide < ProteinMetrics Confidential >	Glycans NHFAGNa	Modification Type(s)	Observed m/z	z	Observed (M+H)	Calc. mass (M+H)	Off-by-x error	Mass error (ppm)	Starting position	Cleavage	Score	Delta	Delta Mod	|Log Prob|	# of unique peptides	Protein Name	Protein DB number	Comment	Scan #	Scan Time
00300:2	1	R.LGEHNIDVL.E			505.269	2	1009.53	1009.53	0	-1.2	50	CRagged	174.88	76.55	76.55	0.7	44	>cont|000023| gi|494360|pdb|1MCT|A Chain A, Trypsin (E.C.3.4.21.4) Complexed With Inhibitor From Bitter Gourd [Sus scrofa (Contaminant)]	4555	Locus:1.1.1.2523.3 File:"CT1M.wiff"	1	20.1833
00284:2	1	R.LGEHNIDVL.E			505.269	2	1009.53	1009.53	0	-1.2	50	CRagged	473.04	182.17	182.17	2.73	44	>cont|000023| gi|494360|pdb|1MCT|A Chain A, Trypsin (E.C.3.4.21.4) Complexed With Inhibitor From Bitter Gourd [Sus scrofa (Contaminant)]	4555	Locus:1.1.1.2519.3 File:"CT1M.wiff"	1	19.95
00277:2	1	R.LGEHNIDVLEGN.E			655.321	2	1309.64	1309.64	0	-2.1	50	CRagged	550.13	458.3	458.3	6.76	44	>cont|000023| gi|494360|pdb|1MCT|A Chain A, Trypsin (E.C.3.4.21.4) Complexed With Inhibitor From Bitter Gourd [Sus scrofa (Contaminant)]	4555	Locus:1.1.1.2516.2 File:"CT1M.wiff"	1	19.8
00276:2	1	R.LGEHNIDVLEGNEQ.F			783.872	2	1566.74	1566.74	0	-2	50	CRagged	513.64	334.04	334.04	5.79	44	>cont|000023| gi|494360|pdb|1MCT|A Chain A, Trypsin (E.C.3.4.21.4) Complexed With Inhibitor From Bitter Gourd [Sus scrofa (Contaminant)]	4555	Locus:1.1.1.2515.3 File:"CT1M.wiff"	1	19.75
00733:2	1	R.LGEHNIDVLEGNEQF.I			857.408	2	1713.81	1713.81	0	-0.1	50	CRagged	444.86	377.8	377.8	6.71	44	>cont|000023| gi|494360|pdb|1MCT|A Chain A, Trypsin (E.C.3.4.21.4) Complexed With Inhibitor From Bitter Gourd [Sus scrofa (Contaminant)]	4555	Locus:1.1.1.2597.5 File:"CT1M.wiff"	1	24.3667
00713:2	1	R.LGEHNIDVLEGNEQF.I			857.408	2	1713.81	1713.81	0	-0.1	50	CRagged	518.37	456.15	456.15	7.04	44	>cont|000023| gi|494360|pdb|1MCT|A Chain A, Trypsin (E.C.3.4.21.4) Complexed With Inhibitor From Bitter Gourd [Sus scrofa (Contaminant)]	4555	Locus:1.1.1.2593.9 File:"CT1M.wiff"	1	24.1333
00696:2	1	R.LGEHNIDVLEGNEQF.I			857.408	2	1713.81	1713.81	0	-0.1	50	CRagged	648.08	503.98	503.98	9	44	>cont|000023| gi|494360|pdb|1MCT|A Chain A, Trypsin (E.C.3.4.21.4) Complexed With Inhibitor From Bitter Gourd [Sus scrofa (Contaminant)]	4555	Locus:1.1.1.2589.11 File:"CT1M.wiff"	1	23.9167
00659:2	1	R.LGEHNIDVLEGNEQF.I			857.408	2	1713.81	1713.81	0	-0.1	50	CRagged	731.22	510.23	510.23	11	44	>cont|000023| gi|494360|pdb|1MCT|A Chain A, Trypsin (E.C.3.4.21.4) Complexed With Inhibitor From Bitter Gourd [Sus scrofa (Contaminant)]	4555	Locus:1.1.1.2585.10 File:"CT1M.wiff"	1	23.6833
00819:2	1	R.LGEHN[+0.984]IDVLEGNEQF.I		N[+1]	857.902	2	1714.8	1714.79	0	2.8	50	CRagged	367.4	350.11	350.11	5.7	44	>cont|000023| gi|494360|pdb|1MCT|A Chain A, Trypsin (E.C.3.4.21.4) Complexed With Inhibitor From Bitter Gourd [Sus scrofa (Contaminant)]	4555	Locus:1.1.1.2610.9 File:"CT1M.wiff"	1	25.0833
00797:3	1	R.LGEHNIDVLEGNEQFIN.A			647.651	3	1940.94	1940.93	0	1.7	50	CRagged	318.92	318.92	318.92	4.72	44	>cont|000023| gi|494360|pdb|1MCT|A Chain A, Trypsin (E.C.3.4.21.4) Complexed With Inhibitor From Bitter Gourd [Sus scrofa (Contaminant)]	4555	Locus:1.1.1.2608.3 File:"CT1M.wiff"	1	24.95
00767:3	1	R.LGEHNIDVLEGNEQFIN.A			647.651	3	1940.94	1940.93	0	1.7	50	CRagged	582.47	476.15	476.15	8.79	44	>cont|000023| gi|494360|pdb|1MCT|A Chain A, Trypsin (E.C.3.4.21.4) Complexed With Inhibitor From Bitter Gourd [Sus scrofa (Contaminant)]	4555	Locus:1.1.1.2604.3 File:"CT1M.wiff"	1	24.7333
00742:3	1	R.LGEHNIDVLEGNEQFIN.A			647.651	3	1940.94	1940.93	0	1.7	50	CRagged	635.7	524.98	524.98	9.79	44	>cont|000023| gi|494360|pdb|1MCT|A Chain A, Trypsin (E.C.3.4.21.4) Complexed With Inhibitor From Bitter Gourd [Sus scrofa (Contaminant)]	4555	Locus:1.1.1.2600.4 File:"CT1M.wiff"	1	24.5
00840:2	1	R.LGEHNIDVLEGN[+0.984]EQFIN.A		N[+1]	971.466	2	1941.92	1941.92	0	2.5	50	CRagged	277.12	277.12	15.78	5.55	44	>cont|000023| gi|494360|pdb|1MCT|A Chain A, Trypsin (E.C.3.4.21.4) Complexed With Inhibitor From Bitter Gourd [Sus scrofa (Contaminant)]	4555	Locus:1.1.1.2614.7 File:"CT1M.wiff"	1	25.3167
00885:2	1	R.LGEHN[+0.984]IDVLEGNEQFIN.A		N[+1]	971.465	2	1941.92	1941.92	0	2.3	50	CRagged	316.75	316.75	188.28	6.04	44	>cont|000023| gi|494360|pdb|1MCT|A Chain A, Trypsin (E.C.3.4.21.4) Complexed With Inhibitor From Bitter Gourd [Sus scrofa (Contaminant)]	4555	Locus:1.1.1.2622.6 File:"CT1M.wiff"	1	25.7667
00865:2	1	R.LGEHNIDVLEGN[+0.984]EQFIN.A		N[+1]	971.465	2	1941.92	1941.92	0	2.3	50	CRagged	534.04	534.04	34	8.08	44	>cont|000023| gi|494360|pdb|1MCT|A Chain A, Trypsin (E.C.3.4.21.4) Complexed With Inhibitor From Bitter Gourd [Sus scrofa (Contaminant)]	4555	Locus:1.1.1.2618.3 File:"CT1M.wiff"	1	25.5333
00823:3	1	R.LGEHNIDVLEGNEQFINA.A			671.329	3	2011.97	2011.97	0	0.7	50	CRagged	597.9	517.94	517.94	8.79	44	>cont|000023| gi|494360|pdb|1MCT|A Chain A, Trypsin (E.C.3.4.21.4) Complexed With Inhibitor From Bitter Gourd [Sus scrofa (Contaminant)]	4555	Locus:1.1.1.2612.2 File:"CT1M.wiff"	1	25.1667
00891:3	1	R.LGEHNIDVLEGNEQFINAA.K			695.008	3	2083.01	2083.01	0	0.5	50	CRagged	390.33	390.33	390.33	7.24	44	>cont|000023| gi|494360|pdb|1MCT|A Chain A, Trypsin (E.C.3.4.21.4) Complexed With Inhibitor From Bitter Gourd [Sus scrofa (Contaminant)]	4555	Locus:1.1.1.2623.7 File:"CT1M.wiff"	1	25.8
00866:3	1	R.LGEHNIDVLEGNEQFINAA.K			695.008	3	2083.01	2083.01	0	0.5	50	CRagged	473.64	466.16	466.16	7.29	44	>cont|000023| gi|494360|pdb|1MCT|A Chain A, Trypsin (E.C.3.4.21.4) Complexed With Inhibitor From Bitter Gourd [Sus scrofa (Contaminant)]	4555	Locus:1.1.1.2619.2 File:"CT1M.wiff"	1	25.5667
00843:3	1	R.LGEHNIDVLEGNEQFINAA.K			695.008	3	2083.01	2083.01	0	0.5	50	CRagged	543.84	524.96	524.96	7.88	44	>cont|000023| gi|494360|pdb|1MCT|A Chain A, Trypsin (E.C.3.4.21.4) Complexed With Inhibitor From Bitter Gourd [Sus scrofa (Contaminant)]	4555	Locus:1.1.1.2615.4 File:"CT1M.wiff"	1	25.35
00858:2	1	R.LGEHNIDVLEGNEQFINAA.K			1042.01	2	2083.01	2083.01	0	0.8	50	CRagged	681.42	592.34	592.34	11.03	44	>cont|000023| gi|494360|pdb|1MCT|A Chain A, Trypsin (E.C.3.4.21.4) Complexed With Inhibitor From Bitter Gourd [Sus scrofa (Contaminant)]	4555	Locus:1.1.1.2616.14 File:"CT1M.wiff"	1	25.4333
00976:3	1	R.LGEHN[+0.984]IDVLEGNEQFINAA.K		N[+1]	695.338	3	2084	2083.99	0	2.5	50	CRagged	312.65	312.65	165.71	5.79	44	>cont|000023| gi|494360|pdb|1MCT|A Chain A, Trypsin (E.C.3.4.21.4) Complexed With Inhibitor From Bitter Gourd [Sus scrofa (Contaminant)]	4555	Locus:1.1.1.2637.4 File:"CT1M.wiff"	1	26.5833
00914:3	1	R.LGEHNIDVLEGNEQFIN[+0.984]AA.K		N[+1]	695.338	3	2084	2083.99	0	2.8	50	CRagged	414.95	404.92	30.97	7.24	44	>cont|000023| gi|494360|pdb|1MCT|A Chain A, Trypsin (E.C.3.4.21.4) Complexed With Inhibitor From Bitter Gourd [Sus scrofa (Contaminant)]	4555	Locus:1.1.1.2627.7 File:"CT1M.wiff"	1	26.0167
00998:3	1	R.LGEHNIDVLEGN[+0.984]EQFINAA.K		N[+1]	695.338	3	2084	2083.99	0	2.5	50	CRagged	419.46	378.77	2.13	7.24	44	>cont|000023| gi|494360|pdb|1MCT|A Chain A, Trypsin (E.C.3.4.21.4) Complexed With Inhibitor From Bitter Gourd [Sus scrofa (Contaminant)]	4555	Locus:1.1.1.2641.4 File:"CT1M.wiff"	1	26.8
00544:3	1	R.LGEHNIDVLEGNEQFINAAK.I			737.707	3	2211.1	2211.1	0	0.4	50	Specific	822.47	740.25	740.25	14.49	44	>cont|000023| gi|494360|pdb|1MCT|A Chain A, Trypsin (E.C.3.4.21.4) Complexed With Inhibitor From Bitter Gourd [Sus scrofa (Contaminant)]	4555	Locus:1.1.1.2568.12 File:"CT1M.wiff"	1	22.7333
00121:2	1	K.IITHPNFN[+0.984]GN.T		N[+1]	564.277	2	1127.55	1127.55	0	-1.7	70	CRagged	401.17	308.81	89.69	5.19	44	>cont|000023| gi|494360|pdb|1MCT|A Chain A, Trypsin (E.C.3.4.21.4) Complexed With Inhibitor From Bitter Gourd [Sus scrofa (Contaminant)]	4555	Locus:1.1.1.2451.3 File:"CT1M.wiff"	1	16.7667
00825:3	1	K.IITHPNFNGNTLDNDIMLIK.L			761.732	3	2283.18	2283.18	0	0.4	70	Specific	613.15	423.11	423.11	10.49	44	>cont|000023| gi|494360|pdb|1MCT|A Chain A, Trypsin (E.C.3.4.21.4) Complexed With Inhibitor From Bitter Gourd [Sus scrofa (Contaminant)]	4555	Locus:1.1.1.2612.4 File:"CT1M.wiff"	1	25.1833
00897:3	1	K.IITHPNFN[+0.984]GNTLDNDIMLIK.L		N[+1]	762.059	3	2284.16	2284.16	0	-1	70	Specific	646.64	586.83	42	10.15	44	>cont|000023| gi|494360|pdb|1MCT|A Chain A, Trypsin (E.C.3.4.21.4) Complexed With Inhibitor From Bitter Gourd [Sus scrofa (Contaminant)]	4555	Locus:1.1.1.2624.5 File:"CT1M.wiff"	1	25.85
00949:3	1	K.IITHPNFN[+0.984]GNTLDNDIMLIK.L		N[+1]	762.059	3	2284.16	2284.16	0	-1	70	Specific	717.33	579.35	26.03	12.15	44	>cont|000023| gi|494360|pdb|1MCT|A Chain A, Trypsin (E.C.3.4.21.4) Complexed With Inhibitor From Bitter Gourd [Sus scrofa (Contaminant)]	4555	Locus:1.1.1.2633.6 File:"CT1M.wiff"	1	26.3667
00838:3	1	K.IITHPNFN[+0.984]GNTLDNDIM[+15.995]LIK.L		M[+16], N[+1]	767.393	3	2300.16	2300.16	0	1.7	70	Specific	487.19	457.7	24.19	8.73	44	>cont|000023| gi|494360|pdb|1MCT|A Chain A, Trypsin (E.C.3.4.21.4) Complexed With Inhibitor From Bitter Gourd [Sus scrofa (Contaminant)]	4555	Locus:1.1.1.2614.5 File:"CT1M.wiff"	1	25.3
00880:2	1	N.FNGNTLDNDIMLIK.L			804.409	2	1607.81	1607.81	0	0.3	76	NRagged	614.29	560.45	560.45	9.4	44	>cont|000023| gi|494360|pdb|1MCT|A Chain A, Trypsin (E.C.3.4.21.4) Complexed With Inhibitor From Bitter Gourd [Sus scrofa (Contaminant)]	4555	Locus:1.1.1.2621.6 File:"CT1M.wiff"	1	25.7
01085:2	1	N.FN[+0.984]GNTLDNDIMLIK.L		N[+1]	804.902	2	1608.8	1608.79	0	1.7	76	NRagged	115.44	115.44	19.27	2.5	44	>cont|000023| gi|494360|pdb|1MCT|A Chain A, Trypsin (E.C.3.4.21.4) Complexed With Inhibitor From Bitter Gourd [Sus scrofa (Contaminant)]	4555	Locus:1.1.1.2658.3 File:"CT1M.wiff"	1	27.7667
00965:2	1	N.FNGN[+0.984]TLDNDIMLIK.L		N[+1]	804.903	2	1608.8	1608.79	0	2.4	76	NRagged	183.93	183.93	46.43	2.81	44	>cont|000023| gi|494360|pdb|1MCT|A Chain A, Trypsin (E.C.3.4.21.4) Complexed With Inhibitor From Bitter Gourd [Sus scrofa (Contaminant)]	4555	Locus:1.1.1.2635.11 File:"CT1M.wiff"	1	26.4833
01080:2	1	N.FNGN[+0.984]TLDNDIMLIK.L		N[+1]	804.902	2	1608.8	1608.79	0	1.7	76	NRagged	206.18	206.18	0	4.3	44	>cont|000023| gi|494360|pdb|1MCT|A Chain A, Trypsin (E.C.3.4.21.4) Complexed With Inhibitor From Bitter Gourd [Sus scrofa (Contaminant)]	4555	Locus:1.1.1.2657.5 File:"CT1M.wiff"	1	27.7167
00720:2	1	N.FNGNTLDNDIM[+15.995]LIK.L		M[+16]	812.404	2	1623.8	1623.8	0	-2.1	76	NRagged	208.04	208.04	208.04	2.55	44	>cont|000023| gi|494360|pdb|1MCT|A Chain A, Trypsin (E.C.3.4.21.4) Complexed With Inhibitor From Bitter Gourd [Sus scrofa (Contaminant)]	4555	Locus:1.1.1.2594.8 File:"CT1M.wiff"	1	24.1833
00839:2	1	N.FNGNTLDN[+0.984]DIMLIK.L		N[+1]	804.899	2	1608.79	1608.79	0	-1.7	76	NRagged	475.7	436.7	314.49	6.78	44	>cont|000023| gi|494360|pdb|1MCT|A Chain A, Trypsin (E.C.3.4.21.4) Complexed With Inhibitor From Bitter Gourd [Sus scrofa (Contaminant)]	4555	Locus:1.1.1.2614.6 File:"CT1M.wiff"	1	25.3
01007:2	1	N.FN[+0.984]GNTLDNDIMLIK.L		N[+1]	804.903	2	1608.8	1608.79	0	2.4	76	NRagged	706.57	491.01	92.57	11.36	44	>cont|000023| gi|494360|pdb|1MCT|A Chain A, Trypsin (E.C.3.4.21.4) Complexed With Inhibitor From Bitter Gourd [Sus scrofa (Contaminant)]	4555	Locus:1.1.1.2642.5 File:"CT1M.wiff"	1	26.8667
01067:2	1	N.FN[+0.984]GNTLDNDIMLIK.L		N[+1]	804.902	2	1608.8	1608.79	0	1.7	76	NRagged	707.16	588.47	63.79	11.61	44	>cont|000023| gi|494360|pdb|1MCT|A Chain A, Trypsin (E.C.3.4.21.4) Complexed With Inhibitor From Bitter Gourd [Sus scrofa (Contaminant)]	4555	Locus:1.1.1.2653.6 File:"CT1M.wiff"	1	27.5
00898:2	1	N.FNGN[+0.984]TLDNDIM[+15.995]LIK.L		M[+16], N[+1]	812.901	2	1624.79	1624.79	0	3.2	76	NRagged	395.99	308.52	20.96	6.04	44	>cont|000023| gi|494360|pdb|1MCT|A Chain A, Trypsin (E.C.3.4.21.4) Complexed With Inhibitor From Bitter Gourd [Sus scrofa (Contaminant)]	4555	Locus:1.1.1.2624.6 File:"CT1M.wiff"	1	25.85
01043:2	1	F.NGN[+0.984]TLDNDIMLIK.L		N[+1]	731.365	2	1461.72	1461.73	0	-1.5	77	NRagged	262.4	178.88	0	2.78	44	>cont|000023| gi|494360|pdb|1MCT|A Chain A, Trypsin (E.C.3.4.21.4) Complexed With Inhibitor From Bitter Gourd [Sus scrofa (Contaminant)]	4555	Locus:1.1.1.2648.6 File:"CT1M.wiff"	1	27.2167
00690:2	1	N.GNTLDNDIMLIK.L			673.853	2	1346.7	1346.7	0	-0.4	78	NRagged	749.8	524.75	524.75	11.21	44	>cont|000023| gi|494360|pdb|1MCT|A Chain A, Trypsin (E.C.3.4.21.4) Complexed With Inhibitor From Bitter Gourd [Sus scrofa (Contaminant)]	4555	Locus:1.1.1.2589.5 File:"CT1M.wiff"	1	23.8833
00787:2	1	N.TLDN[+0.984]DIMLIK.L		N[+1]	588.813	2	1176.62	1176.62	0	1.1	80	NRagged	280.64	109.01	109.01	4.56	44	>cont|000023| gi|494360|pdb|1MCT|A Chain A, Trypsin (E.C.3.4.21.4) Complexed With Inhibitor From Bitter Gourd [Sus scrofa (Contaminant)]	4555	Locus:1.1.1.2606.11 File:"CT1M.wiff"	1	24.85
00119:2	1	K.LSSPATLN.S			401.72	2	802.432	802.431	0	1.8	90	CRagged	467.41	85.9	85.9	2.89	44	>cont|000023| gi|494360|pdb|1MCT|A Chain A, Trypsin (E.C.3.4.21.4) Complexed With Inhibitor From Bitter Gourd [Sus scrofa (Contaminant)]	4555	Locus:1.1.1.2450.2 File:"CT1M.wiff"	1	16.7167
00059:2	1	K.LSSPATLNSR.V			523.285	2	1045.56	1045.56	0	-0.3	90	Specific	94.14	39.15	39.15	1	44	>cont|000023| gi|494360|pdb|1MCT|A Chain A, Trypsin (E.C.3.4.21.4) Complexed With Inhibitor From Bitter Gourd [Sus scrofa (Contaminant)]	4555	Locus:1.1.1.2359.2 File:"CT1M.wiff"	1	14.5833
00056:2	1	K.LSSPATLNSR.V			523.285	2	1045.56	1045.56	0	-0.3	90	Specific	584.24	222.95	222.95	5.16	44	>cont|000023| gi|494360|pdb|1MCT|A Chain A, Trypsin (E.C.3.4.21.4) Complexed With Inhibitor From Bitter Gourd [Sus scrofa (Contaminant)]	4555	Locus:1.1.1.2345.2 File:"CT1M.wiff"	1	14.3833
00067:2	1	K.LSSPATLN[+0.984]SR.V		N[+1]	523.778	2	1046.55	1046.55	0	0.4	90	Specific	489.46	176.68	176.68	4.03	44	>cont|000023| gi|494360|pdb|1MCT|A Chain A, Trypsin (E.C.3.4.21.4) Complexed With Inhibitor From Bitter Gourd [Sus scrofa (Contaminant)]	4555	Locus:1.1.1.2381.3 File:"CT1M.wiff"	1	15
00037:2	1	L.SSPATLNSR.V			466.743	2	932.479	932.48	0	-0.7	91	NRagged	169.93	88.95	88.95	2.47	44	>cont|000023| gi|494360|pdb|1MCT|A Chain A, Trypsin (E.C.3.4.21.4) Complexed With Inhibitor From Bitter Gourd [Sus scrofa (Contaminant)]	4555	Locus:1.1.1.2276.2 File:"CT1M.wiff"	1	13.2
00153:2	1	R.VATVSLPR.S			421.759	2	842.511	842.509	0	1.8	100	Specific	322.66	124.23	124.23	5.13	44	>cont|000023| gi|494360|pdb|1MCT|A Chain A, Trypsin (E.C.3.4.21.4) Complexed With Inhibitor From Bitter Gourd [Sus scrofa (Contaminant)]	4555	Locus:1.1.1.2477.2 File:"CT1M.wiff"	1	17.7667
00142:2	1	R.VATVSLPR.S			421.759	2	842.511	842.509	0	1.8	100	Specific	373.2	186.44	186.44	5.84	44	>cont|000023| gi|494360|pdb|1MCT|A Chain A, Trypsin (E.C.3.4.21.4) Complexed With Inhibitor From Bitter Gourd [Sus scrofa (Contaminant)]	4555	Locus:1.1.1.2470.2 File:"CT1M.wiff"	1	17.45
00122:2	1	R.VATVSLPR.S			421.759	2	842.511	842.509	0	1.8	100	Specific	432.49	170.2	170.2	5.88	44	>cont|000023| gi|494360|pdb|1MCT|A Chain A, Trypsin (E.C.3.4.21.4) Complexed With Inhibitor From Bitter Gourd [Sus scrofa (Contaminant)]	4555	Locus:1.1.1.2452.2 File:"CT1M.wiff"	1	16.8
00084:2	1	R.VATVSLPR.S			421.759	2	842.511	842.509	0	1.8	100	Specific	436.89	172.19	172.19	5.88	44	>cont|000023| gi|494360|pdb|1MCT|A Chain A, Trypsin (E.C.3.4.21.4) Complexed With Inhibitor From Bitter Gourd [Sus scrofa (Contaminant)]	4555	Locus:1.1.1.2435.2 File:"CT1M.wiff"	1	15.9167
00133:2	1	R.VATVSLPR.S			421.759	2	842.511	842.509	0	1.8	100	Specific	441.33	166.59	166.59	5.89	44	>cont|000023| gi|494360|pdb|1MCT|A Chain A, Trypsin (E.C.3.4.21.4) Complexed With Inhibitor From Bitter Gourd [Sus scrofa (Contaminant)]	4555	Locus:1.1.1.2466.2 File:"CT1M.wiff"	1	17.2167
00117:2	1	R.VATVSLPR.S			421.759	2	842.511	842.509	0	1.8	100	Specific	508.2	191.42	191.42	6.22	44	>cont|000023| gi|494360|pdb|1MCT|A Chain A, Trypsin (E.C.3.4.21.4) Complexed With Inhibitor From Bitter Gourd [Sus scrofa (Contaminant)]	4555	Locus:1.1.1.2448.2 File:"CT1M.wiff"	1	16.6
00127:2	1	R.VATVSLPR.S			421.759	2	842.511	842.509	0	1.8	100	Specific	509.16	141.06	141.06	5.9	44	>cont|000023| gi|494360|pdb|1MCT|A Chain A, Trypsin (E.C.3.4.21.4) Complexed With Inhibitor From Bitter Gourd [Sus scrofa (Contaminant)]	4555	Locus:1.1.1.2461.2 File:"CT1M.wiff"	1	17.0167
00108:2	1	R.VATVSLPR.S			421.759	2	842.511	842.509	0	1.8	100	Specific	537.08	198.32	198.32	6.48	44	>cont|000023| gi|494360|pdb|1MCT|A Chain A, Trypsin (E.C.3.4.21.4) Complexed With Inhibitor From Bitter Gourd [Sus scrofa (Contaminant)]	4555	Locus:1.1.1.2444.2 File:"CT1M.wiff"	1	16.35
00096:2	1	R.VATVSLPR.S			421.759	2	842.511	842.509	0	1.8	100	Specific	554.69	208.56	208.56	6.66	44	>cont|000023| gi|494360|pdb|1MCT|A Chain A, Trypsin (E.C.3.4.21.4) Complexed With Inhibitor From Bitter Gourd [Sus scrofa (Contaminant)]	4555	Locus:1.1.1.2440.2 File:"CT1M.wiff"	1	16.1167
01299:2	1	C.NYVNWIQQTIAAN.-			767.887	2	1534.77	1534.76	0	0.8	211	Non	564.17	556.07	556.07	8.36	44	>cont|000023| gi|494360|pdb|1MCT|A Chain A, Trypsin (E.C.3.4.21.4) Complexed With Inhibitor From Bitter Gourd [Sus scrofa (Contaminant)]	4555	Locus:1.1.1.2710.7 File:"CT1M.wiff"	1	30.3667
01334:2	1	C.NYVNWIQQ[+0.984]TIAAN.-		Q[+1]	768.378	2	1535.75	1535.75	0	0.3	211	Non	497.93	446.05	57.37	7.2	44	>cont|000023| gi|494360|pdb|1MCT|A Chain A, Trypsin (E.C.3.4.21.4) Complexed With Inhibitor From Bitter Gourd [Sus scrofa (Contaminant)]	4555	Locus:1.1.1.2728.2 File:"CT1M.wiff"	1	31.2
01377:2	1	C.NYVNWIQ[+0.984]QTIAAN.-		Q[+1]	768.382	2	1535.76	1535.75	0	4.6	211	Non	525.66	435.11	60.89	6.43	44	>cont|000023| gi|494360|pdb|1MCT|A Chain A, Trypsin (E.C.3.4.21.4) Complexed With Inhibitor From Bitter Gourd [Sus scrofa (Contaminant)]	4555	Locus:1.1.1.2773.2 File:"CT1M.wiff"	1	32.5333
01208:2	1	N.YVNWIQQTIAAN.-			710.865	2	1420.72	1420.72	0	1.1	212	Non	496.21	426.34	426.34	7.21	44	>cont|000023| gi|494360|pdb|1MCT|A Chain A, Trypsin (E.C.3.4.21.4) Complexed With Inhibitor From Bitter Gourd [Sus scrofa (Contaminant)]	4555	Locus:1.1.1.2684.2 File:"CT1M.wiff"	1	29.15
01191:2	1	N.YVNWIQQTIAAN.-			710.865	2	1420.72	1420.72	0	1.1	212	Non	559.65	453.74	453.74	7.47	44	>cont|000023| gi|494360|pdb|1MCT|A Chain A, Trypsin (E.C.3.4.21.4) Complexed With Inhibitor From Bitter Gourd [Sus scrofa (Contaminant)]	4555	Locus:1.1.1.2679.3 File:"CT1M.wiff"	1	28.9167
01181:2	1	N.YVNWIQQTIAAN.-			710.865	2	1420.72	1420.72	0	1.1	212	Non	612.79	484.24	484.24	9.17	44	>cont|000023| gi|494360|pdb|1MCT|A Chain A, Trypsin (E.C.3.4.21.4) Complexed With Inhibitor From Bitter Gourd [Sus scrofa (Contaminant)]	4555	Locus:1.1.1.2675.4 File:"CT1M.wiff"	1	28.7
01120:2	1	N.YVNWIQQTIAAN.-			710.865	2	1420.72	1420.72	0	1.1	212	Non	640.85	463.5	463.5	9.17	44	>cont|000023| gi|494360|pdb|1MCT|A Chain A, Trypsin (E.C.3.4.21.4) Complexed With Inhibitor From Bitter Gourd [Sus scrofa (Contaminant)]	4555	Locus:1.1.1.2666.5 File:"CT1M.wiff"	1	28.2333
01160:2	1	N.YVNWIQQTIAAN.-			710.865	2	1420.72	1420.72	0	1.1	212	Non	664.31	468.89	468.89	10.17	44	>cont|000023| gi|494360|pdb|1MCT|A Chain A, Trypsin (E.C.3.4.21.4) Complexed With Inhibitor From Bitter Gourd [Sus scrofa (Contaminant)]	4555	Locus:1.1.1.2670.4 File:"CT1M.wiff"	1	28.45
01094:2	1	N.YVN[+0.984]WIQQTIAAN.-		N[+1]	711.358	2	1421.71	1421.71	0	1.7	212	Non	293.74	226.16	73.24	5.09	44	>cont|000023| gi|494360|pdb|1MCT|A Chain A, Trypsin (E.C.3.4.21.4) Complexed With Inhibitor From Bitter Gourd [Sus scrofa (Contaminant)]	4555	Locus:1.1.1.2660.4 File:"CT1M.wiff"	1	27.9
01286:2	1	N.YVNWIQ[+0.984]QTIAAN.-		Q[+1]	711.358	2	1421.71	1421.71	0	1.7	212	Non	447	377.47	49.79	6.88	44	>cont|000023| gi|494360|pdb|1MCT|A Chain A, Trypsin (E.C.3.4.21.4) Complexed With Inhibitor From Bitter Gourd [Sus scrofa (Contaminant)]	4555	Locus:1.1.1.2700.3 File:"CT1M.wiff"	1	30.0333
01073:2	1	N.YVN[+0.984]WIQQTIAAN.-		N[+1]	711.358	2	1421.71	1421.71	0	1.7	212	Non	551.3	393.66	156.67	7.47	44	>cont|000023| gi|494360|pdb|1MCT|A Chain A, Trypsin (E.C.3.4.21.4) Complexed With Inhibitor From Bitter Gourd [Sus scrofa (Contaminant)]	4555	Locus:1.1.1.2656.3 File:"CT1M.wiff"	1	27.65
01260:2	1	N.YVNWIQ[+0.984]QTIAAN.-		Q[+1]	711.358	2	1421.71	1421.71	0	1.7	212	Non	620.09	409.24	57.48	9.17	44	>cont|000023| gi|494360|pdb|1MCT|A Chain A, Trypsin (E.C.3.4.21.4) Complexed With Inhibitor From Bitter Gourd [Sus scrofa (Contaminant)]	4555	Locus:1.1.1.2692.8 File:"CT1M.wiff"	1	29.6
01271:2	1	N.YVNWIQ[+0.984]QTIAAN.-		Q[+1]	711.358	2	1421.71	1421.71	0	1.7	212	Non	648.75	540.93	51.01	9.17	44	>cont|000023| gi|494360|pdb|1MCT|A Chain A, Trypsin (E.C.3.4.21.4) Complexed With Inhibitor From Bitter Gourd [Sus scrofa (Contaminant)]	4555	Locus:1.1.1.2696.2 File:"CT1M.wiff"	1	29.8167
01234:2	1	N.YVNWIQQ[+0.984]TIAAN.-		Q[+1]	711.358	2	1421.71	1421.71	0	1.7	212	Non	742.41	482.05	63.44	11.17	44	>cont|000023| gi|494360|pdb|1MCT|A Chain A, Trypsin (E.C.3.4.21.4) Complexed With Inhibitor From Bitter Gourd [Sus scrofa (Contaminant)]	4555	Locus:1.1.1.2688.6 File:"CT1M.wiff"	1	29.3667
01307:2	1	N.YVNWIQ[+0.984]QTIAAN[+0.984].-		N[+1], Q[+1]	711.851	2	1422.69	1422.69	0	3.3	212	Non	456.32	319.19	35.25	5.65	44	>cont|000023| gi|494360|pdb|1MCT|A Chain A, Trypsin (E.C.3.4.21.4) Complexed With Inhibitor From Bitter Gourd [Sus scrofa (Contaminant)]	4555	Locus:1.1.1.2712.4 File:"CT1M.wiff"	1	30.4833
01292:2	1	N.YVNWIQQ[+0.984]TIAAN[+0.984].-		N[+1], Q[+1]	711.851	2	1422.69	1422.69	0	3.3	212	Non	521.41	354.44	64.68	6.31	44	>cont|000023| gi|494360|pdb|1MCT|A Chain A, Trypsin (E.C.3.4.21.4) Complexed With Inhibitor From Bitter Gourd [Sus scrofa (Contaminant)]	4555	Locus:1.1.1.2708.2 File:"CT1M.wiff"	1	30.2667
00931:2	1	Y.VNWIQQTIAAN.-			629.334	2	1257.66	1257.66	0	1	213	Non	659.92	549.92	549.92	10.17	44	>cont|000023| gi|494360|pdb|1MCT|A Chain A, Trypsin (E.C.3.4.21.4) Complexed With Inhibitor From Bitter Gourd [Sus scrofa (Contaminant)]	4555	Locus:1.1.1.2630.4 File:"CT1M.wiff"	1	26.2
01058:2	1	Y.VNWIQQ[+0.984]TIAAN.-		Q[+1]	629.826	2	1258.64	1258.64	0	1.5	213	Non	545.98	399.82	51.39	7.47	44	>cont|000023| gi|494360|pdb|1MCT|A Chain A, Trypsin (E.C.3.4.21.4) Complexed With Inhibitor From Bitter Gourd [Sus scrofa (Contaminant)]	4555	Locus:1.1.1.2652.2 File:"CT1M.wiff"	1	27.4167
00305:2	1	N.WIQQTIAAN.-			522.778	2	1044.55	1044.55	0	1.6	215	Non	461.3	316.64	316.64	5.9	44	>cont|000023| gi|494360|pdb|1MCT|A Chain A, Trypsin (E.C.3.4.21.4) Complexed With Inhibitor From Bitter Gourd [Sus scrofa (Contaminant)]	4555	Locus:1.1.1.2524.3 File:"CT1M.wiff"	1	20.2333
00287:2	1	N.WIQQTIAAN.-			522.778	2	1044.55	1044.55	0	1.6	215	Non	559.42	262.62	262.62	6.32	44	>cont|000023| gi|494360|pdb|1MCT|A Chain A, Trypsin (E.C.3.4.21.4) Complexed With Inhibitor From Bitter Gourd [Sus scrofa (Contaminant)]	4555	Locus:1.1.1.2520.2 File:"CT1M.wiff"	1	20
00244:2	2	R.SGGGFSSGSAGIINYQR.R			829.398	2	1657.79	1657.79	0	-2.7	13	Specific	780.48	720.33	720.33	12.99	21	>cont|000134| rf|NP_006112.2| keratin 1 [Homo sapiens (contaminant)]	4666	Locus:1.1.1.2501.6 File:"CT1M.wiff"	1	19.1167
00354:3	2	R.SLVNLGGSKSISISVAR.G			563.33	3	1687.98	1687.97	0	3.5	66	Specific	644.68	499.86	499.86	9.67	21	>cont|000134| rf|NP_006112.2| keratin 1 [Homo sapiens (contaminant)]	4666	Locus:1.1.1.2537.4 File:"CT1M.wiff"	1	20.9667
00099:2	2	K.SISISVAR.G			416.746	2	832.484	832.489	0	-5.2	75	Specific	483.22	59.41	59.41	3.52	21	>cont|000134| rf|NP_006112.2| keratin 1 [Homo sapiens (contaminant)]	4666	Locus:1.1.1.2441.2 File:"CT1M.wiff"	1	16.1833
00671:2	2	K.SLNNQFASFIDK.V			692.348	2	1383.69	1383.69	0	-0.6	186	Specific	648.24	431.28	431.28	9.46	21	>cont|000134| rf|NP_006112.2| keratin 1 [Homo sapiens (contaminant)]	4666	Locus:1.1.1.2586.13 File:"CT1M.wiff"	1	23.7333
00741:3	2	K.SLNNQFASFIDKVR.F			546.959	3	1638.86	1638.86	0	1.4	186	Specific	336.53	311.13	311.13	5.67	21	>cont|000134| rf|NP_006112.2| keratin 1 [Homo sapiens (contaminant)]	4666	Locus:1.1.1.2600.3 File:"CT1M.wiff"	1	24.5
00151:2	2	R.FLEQQNQVLQTK.W			738.396	2	1475.78	1475.79	0	-0.9	200	Specific	849.18	587.95	587.95	13.13	21	>cont|000134| rf|NP_006112.2| keratin 1 [Homo sapiens (contaminant)]	4666	Locus:1.1.1.2474.6 File:"CT1M.wiff"	1	17.65
00649:2	2	K.WELLQQVDTSTR.T			738.379	2	1475.75	1475.75	0	1	212	Specific	705.9	20	20	9	21	>cont|000134| rf|NP_006112.2| keratin 1 [Homo sapiens (contaminant)]	4666	Locus:1.1.1.2583.6 File:"CT1M.wiff"	1	23.5667
00798:2	2	R.THNLEPYFESF.I			692.315	2	1383.62	1383.62	0	0.7	224	CRagged	443.14	429.33	429.33	6.72	21	>cont|000134| rf|NP_006112.2| keratin 1 [Homo sapiens (contaminant)]	4666	Locus:1.1.1.2608.4 File:"CT1M.wiff"	1	24.95
00198:2	2	R.TNAENEFVTIK.K			633.321	2	1265.63	1265.64	0	-2.4	278	Specific	572.52	238.06	238.06	5.37	21	>cont|000134| rf|NP_006112.2| keratin 1 [Homo sapiens (contaminant)]	4666	Locus:1.1.1.2487.4 File:"CT1M.wiff"	1	18.3167
00069:3	2	R.TNAENEFVTIKK.D			465.249	3	1393.73	1393.73	0	0.6	278	Specific	520.95	380.33	380.33	6.99	21	>cont|000134| rf|NP_006112.2| keratin 1 [Homo sapiens (contaminant)]	4666	Locus:1.1.1.2396.2 File:"CT1M.wiff"	1	15.2
01269:2	2	R.SLDLDSIIAEVK.A			651.861	2	1302.71	1302.72	0	-0.2	344	Specific	719.28	547.94	547.94	11.46	21	>cont|000134| rf|NP_006112.2| keratin 1 [Homo sapiens (contaminant)]	4666	Locus:1.1.1.2694.3 File:"CT1M.wiff"	1	29.7167
01250:2	2	R.SLDLDSIIAEVK.A			651.861	2	1302.71	1302.72	0	-0.2	344	Specific	923.62	666.34	666.34	15.46	21	>cont|000134| rf|NP_006112.2| keratin 1 [Homo sapiens (contaminant)]	4666	Locus:1.1.1.2690.6 File:"CT1M.wiff"	1	29.4833
01406:3	2	R.SLDLDSIIAEVKAQYEDIAQK.S			783.747	3	2349.23	2349.22	0	3.2	344	Specific	621.33	568.15	568.15	9.26	21	>cont|000134| rf|NP_006112.2| keratin 1 [Homo sapiens (contaminant)]	4666	Locus:1.1.1.2900.2 File:"CT1M.wiff"	1	34.4
01249:2	2	S.LDLDSIIAEVK.A			608.346	2	1215.68	1215.68	0	0.5	345	NRagged	432.42	164.49	164.49	5.42	21	>cont|000134| rf|NP_006112.2| keratin 1 [Homo sapiens (contaminant)]	4666	Locus:1.1.1.2690.5 File:"CT1M.wiff"	1	29.4833
00253:4	2	K.SKAEAESLYQSKYEELQITAGR.H			626.068	4	2501.25	2501.25	0	-0.8	365	Specific	543.72	543.72	543.72	8.24	21	>cont|000134| rf|NP_006112.2| keratin 1 [Homo sapiens (contaminant)]	4666	Locus:1.1.1.2505.3 File:"CT1M.wiff"	1	19.3333
00359:3	2	K.AEAESLYQSKYEELQITAGR.H			762.713	3	2286.12	2286.12	0	0	367	Specific	405.06	405.06	405.06	7.41	21	>cont|000134| rf|NP_006112.2| keratin 1 [Homo sapiens (contaminant)]	4666	Locus:1.1.1.2537.9 File:"CT1M.wiff"	1	20.9833
00162:2	2	K.YEELQITAGR.H			590.304	2	1179.6	1179.6	0	0.2	377	Specific	832.15	39.23	39.23	10.79	21	>cont|000134| rf|NP_006112.2| keratin 1 [Homo sapiens (contaminant)]	4666	Locus:1.1.1.2479.5 File:"CT1M.wiff"	1	17.8667
00143:2	2	K.IEISELNR.V			487.269	2	973.53	973.531	0	-1	396	Specific	424.77	60.08	60.08	2.84	21	>cont|000134| rf|NP_006112.2| keratin 1 [Homo sapiens (contaminant)]	4666	Locus:1.1.1.2470.3 File:"CT1M.wiff"	1	17.4833
00251:3	2	K.QISNLQQSISDAEQR.G			572.954	3	1716.85	1716.85	0	-1.6	418	Specific	603.66	513.39	513.39	9.07	21	>cont|000134| rf|NP_006112.2| keratin 1 [Homo sapiens (contaminant)]	4666	Locus:1.1.1.2504.3 File:"CT1M.wiff"	1	19.2833
00409:3	2	K.NKLNDLEDALQQAK.E			533.95	3	1599.84	1599.83	0	1.5	442	Specific	474.95	437.2	437.2	6.8	21	>cont|000134| rf|NP_006112.2| keratin 1 [Homo sapiens (contaminant)]	4666	Locus:1.1.1.2546.4 File:"CT1M.wiff"	1	21.4667
00376:2	2	K.LNDLEDALQQAK.E			679.353	2	1357.7	1357.7	0	1.6	444	Specific	782.55	515.76	515.76	12.67	21	>cont|000134| rf|NP_006112.2| keratin 1 [Homo sapiens (contaminant)]	4666	Locus:1.1.1.2541.4 File:"CT1M.wiff"	1	21.2167
00923:2	2	K.LALDLEIATYR.T			639.359	2	1277.71	1277.71	0	0.3	473	Specific	425.82	298.73	298.73	6.18	21	>cont|000134| rf|NP_006112.2| keratin 1 [Homo sapiens (contaminant)]	4666	Locus:1.1.1.2628.4 File:"CT1M.wiff"	1	26.0667
00896:2	2	K.LALDLEIATYR.T			639.359	2	1277.71	1277.71	0	0.3	473	Specific	832.97	542.18	542.18	13.46	21	>cont|000134| rf|NP_006112.2| keratin 1 [Homo sapiens (contaminant)]	4666	Locus:1.1.1.2624.4 File:"CT1M.wiff"	1	25.85
00406:2	3	K.GSLGGGFSSGGFSGGSFSR.G			854.39	2	1707.77	1707.77	0	0.8	41	Specific	740.01	674.76	674.76	12.69	17	>cont|000122| spt|P13645| Keratin, type I cytoskeletal 10 (Cytokeratin 10) (K10) (CK 10) [Homo sapiens (contaminant)]	4654	Locus:1.1.1.2545.8 File:"CT1M.wiff"	1	21.4333
00080:3	3	R.LASYLDKVR.A			355.543	3	1064.61	1064.61	0	2.9	157	Specific	291.66	179.59	179.59	4.39	17	>cont|000122| spt|P13645| Keratin, type I cytoskeletal 10 (Cytokeratin 10) (K10) (CK 10) [Homo sapiens (contaminant)]	4654	Locus:1.1.1.2408.2 File:"CT1M.wiff"	1	15.5667
00275:2	3	N.ILLQIDNAR.L			528.315	2	1055.62	1055.62	0	1.5	220	NRagged	615.14	277.19	277.19	8.27	17	>cont|000122| spt|P13645| Keratin, type I cytoskeletal 10 (Cytokeratin 10) (K10) (CK 10) [Homo sapiens (contaminant)]	4654	Locus:1.1.1.2515.2 File:"CT1M.wiff"	1	19.7333
00077:3	3	R.LKYENEVALR.Q			412.232	3	1234.68	1234.68	0	2.2	236	Specific	534.16	341.22	341.22	6.03	17	>cont|000122| spt|P13645| Keratin, type I cytoskeletal 10 (Cytokeratin 10) (K10) (CK 10) [Homo sapiens (contaminant)]	4654	Locus:1.1.1.2403.2 File:"CT1M.wiff"	1	15.45
00203:2	3	R.QSVEADINGLR.R			601.312	2	1201.62	1201.62	0	-0.2	246	Specific	650.15	384.2	384.2	10.46	17	>cont|000122| spt|P13645| Keratin, type I cytoskeletal 10 (Cytokeratin 10) (K10) (CK 10) [Homo sapiens (contaminant)]	4654	Locus:1.1.1.2489.2 File:"CT1M.wiff"	1	18.45
00105:3	3	R.QSVEADINGLRR.V			453.245	3	1357.72	1357.72	0	0.5	246	Specific	351.21	190.83	190.83	4.75	17	>cont|000122| spt|P13645| Keratin, type I cytoskeletal 10 (Cytokeratin 10) (K10) (CK 10) [Homo sapiens (contaminant)]	4654	Locus:1.1.1.2443.2 File:"CT1M.wiff"	1	16.2833
00128:3	3	R.QSVEADIN[+0.984]GLRR.V		N[+1]	453.573	3	1358.7	1358.7	0	0.7	246	Specific	220.26	220.26	220.26	3.61	17	>cont|000122| spt|P13645| Keratin, type I cytoskeletal 10 (Cytokeratin 10) (K10) (CK 10) [Homo sapiens (contaminant)]	4654	Locus:1.1.1.2463.2 File:"CT1M.wiff"	1	17.0667
00304:2	3	R.VLDELTLTK.A			516.303	2	1031.6	1031.6	0	-0.2	258	Specific	641.69	308.88	308.88	8.49	17	>cont|000122| spt|P13645| Keratin, type I cytoskeletal 10 (Cytokeratin 10) (K10) (CK 10) [Homo sapiens (contaminant)]	4654	Locus:1.1.1.2524.2 File:"CT1M.wiff"	1	20.2167
01413:3	3	K.ADLEM[+15.995]QIESLTEELAYLK.K		M[+16]	704.689	3	2112.05	2112.04	0	5.7	267	Specific	418.26	418.26	418.26	6.79	17	>cont|000122| spt|P13645| Keratin, type I cytoskeletal 10 (Cytokeratin 10) (K10) (CK 10) [Homo sapiens (contaminant)]	4654	Locus:1.1.1.2926.2 File:"CT1M.wiff"	1	34.7833
01315:3	3	R.NVSTGDVNVEM[+15.995]NAAPGVDLTQLLNNMR.S		M[+16]	963.47	3	2888.39	2888.39	0	2.2	296	Specific	528.54	338.13	338.13	6.81	17	>cont|000122| spt|P13645| Keratin, type I cytoskeletal 10 (Cytokeratin 10) (K10) (CK 10) [Homo sapiens (contaminant)]	4654	Locus:1.1.1.2714.5 File:"CT1M.wiff"	1	30.6
00379:4	3	R.SQYEQLAEQNRKDAEAWFNEK.S			646.809	4	2584.21	2584.21	0	3.2	323	Specific	117.22	117.22	117.22	2.77	17	>cont|000122| spt|P13645| Keratin, type I cytoskeletal 10 (Cytokeratin 10) (K10) (CK 10) [Homo sapiens (contaminant)]	4654	Locus:1.1.1.2542.4 File:"CT1M.wiff"	1	21.2667
00334:2	3	K.DAEAWFNEK.S			555.248	2	1109.49	1109.49	0	-0.6	335	Specific	480.02	232.72	232.72	6.19	17	>cont|000122| spt|P13645| Keratin, type I cytoskeletal 10 (Cytokeratin 10) (K10) (CK 10) [Homo sapiens (contaminant)]	4654	Locus:1.1.1.2533.2 File:"CT1M.wiff"	1	20.7333
00590:3	3	K.SKELTTEIDNNIEQISSYK.S			738.038	3	2212.1	2212.1	0	0	344	Specific	249.05	125.05	125.05	2.77	17	>cont|000122| spt|P13645| Keratin, type I cytoskeletal 10 (Cytokeratin 10) (K10) (CK 10) [Homo sapiens (contaminant)]	4654	Locus:1.1.1.2575.10 File:"CT1M.wiff"	1	23.1167
00837:3	3	K.ELTTEIDNNIEQISSYK.S			666.329	3	1996.97	1996.97	0	0.4	346	Specific	248.83	248.83	248.83	6	17	>cont|000122| spt|P13645| Keratin, type I cytoskeletal 10 (Cytokeratin 10) (K10) (CK 10) [Homo sapiens (contaminant)]	4654	Locus:1.1.1.2614.4 File:"CT1M.wiff"	1	25.2833
01176:3	3	R.NVQALEIELQSQLALK.Q			599.677	3	1797.01	1797.01	0	1.8	371	Specific	482.24	408.89	408.89	7.66	17	>cont|000122| spt|P13645| Keratin, type I cytoskeletal 10 (Cytokeratin 10) (K10) (CK 10) [Homo sapiens (contaminant)]	4654	Locus:1.1.1.2674.3 File:"CT1M.wiff"	1	28.6167
00532:2	3	Q.ISALEEQLQQIR.A			714.396	2	1427.78	1427.79	0	-0.9	411	NRagged	373.36	300.06	300.06	5.55	17	>cont|000122| spt|P13645| Keratin, type I cytoskeletal 10 (Cytokeratin 10) (K10) (CK 10) [Homo sapiens (contaminant)]	4654	Locus:1.1.1.2567.9 File:"CT1M.wiff"	1	22.6667
00134:3	3	K.IRLENEIQTYR.S			478.929	3	1434.77	1434.77	0	2.2	440	Specific	390.87	382.83	382.83	6.3	17	>cont|000122| spt|P13645| Keratin, type I cytoskeletal 10 (Cytokeratin 10) (K10) (CK 10) [Homo sapiens (contaminant)]	4654	Locus:1.1.1.2466.3 File:"CT1M.wiff"	1	17.2333
01407:4	4	R.VTAERDPANLKWDEVGVDVVAEATGLFLTDETAR.K			922.723	4	3687.87	3687.85	0	5	74	Specific	266.78	266.78	266.78	4.14	12	>sp|P0A9B2|G3P1_ECOLI Glyceraldehyde-3-phosphate dehydrogenase A OS=Escherichia coli (strain K12) OX=83333 GN=gapA PE=1 SV=2	638	Locus:1.1.1.2902.2 File:"CT1M.wiff"	1	34.45
01414:3	4	K.WDEVGVDVVAEATGLFLTDETAR.K			831.749	3	2493.23	2493.21	0	7	85	Specific	706.12	706.12	706.12	10.75	12	>sp|P0A9B2|G3P1_ECOLI Glyceraldehyde-3-phosphate dehydrogenase A OS=Escherichia coli (strain K12) OX=83333 GN=gapA PE=1 SV=2	638	Locus:1.1.1.2926.3 File:"CT1M.wiff"	1	34.8
01335:2	4	K.VINDNFGIIEGL.M			652.35	2	1303.69	1303.69	0	2.8	161	CRagged	372.47	238.72	238.72	4.86	12	>sp|P0A9B2|G3P1_ECOLI Glyceraldehyde-3-phosphate dehydrogenase A OS=Escherichia coli (strain K12) OX=83333 GN=gapA PE=1 SV=2	638	Locus:1.1.1.2729.2 File:"CT1M.wiff"	1	31.2333
00071:2	4	R.GASQNIIPSSTGAAK.A			701.369	2	1401.73	1401.73	0	-2.4	199	Specific	388.25	268.15	268.15	5.68	12	>sp|P0A9B2|G3P1_ECOLI Glyceraldehyde-3-phosphate dehydrogenase A OS=Escherichia coli (strain K12) OX=83333 GN=gapA PE=1 SV=2	638	Locus:1.1.1.2400.2 File:"CT1M.wiff"	1	15.3167
00398:3	4	F.RVPTPNVSVVDLTVR.L			551.322	3	1651.95	1651.95	0	0.9	232	NRagged	512.47	512.47	512.47	7.65	12	>sp|P0A9B2|G3P1_ECOLI Glyceraldehyde-3-phosphate dehydrogenase A OS=Escherichia coli (strain K12) OX=83333 GN=gapA PE=1 SV=2	638	Locus:1.1.1.2544.9 File:"CT1M.wiff"	1	21.3833
00683:2	4	R.VPTPNVSVVDLTVR.L			748.427	2	1495.85	1495.85	0	-1	233	Specific	486.83	483.04	483.04	7.36	12	>sp|P0A9B2|G3P1_ECOLI Glyceraldehyde-3-phosphate dehydrogenase A OS=Escherichia coli (strain K12) OX=83333 GN=gapA PE=1 SV=2	638	Locus:1.1.1.2587.12 File:"CT1M.wiff"	1	23.8
00322:2	4	N.VSVVDLTVR.L			494.295	2	987.583	987.583	0	-0.6	238	NRagged	690.33	319.25	319.25	9.23	12	>sp|P0A9B2|G3P1_ECOLI Glyceraldehyde-3-phosphate dehydrogenase A OS=Escherichia coli (strain K12) OX=83333 GN=gapA PE=1 SV=2	638	Locus:1.1.1.2529.2 File:"CT1M.wiff"	1	20.5
00338:2	4	K.AGIALNDNFVK.L			581.317	2	1161.63	1161.63	0	0.1	297	Specific	390.09	221.19	221.19	5.81	12	>sp|P0A9B2|G3P1_ECOLI Glyceraldehyde-3-phosphate dehydrogenase A OS=Escherichia coli (strain K12) OX=83333 GN=gapA PE=1 SV=2	638	Locus:1.1.1.2534.3 File:"CT1M.wiff"	1	20.8
00326:2	4	K.AGIALNDNFVK.L			581.317	2	1161.63	1161.63	0	0.1	297	Specific	633.49	375.72	375.72	9.46	12	>sp|P0A9B2|G3P1_ECOLI Glyceraldehyde-3-phosphate dehydrogenase A OS=Escherichia coli (strain K12) OX=83333 GN=gapA PE=1 SV=2	638	Locus:1.1.1.2530.2 File:"CT1M.wiff"	1	20.5667
00427:2	4	K.AGIALN[+0.984]DNFVK.L		N[+1]	581.81	2	1162.61	1162.61	0	2.3	297	Specific	487.05	247.52	24.39	6.31	12	>sp|P0A9B2|G3P1_ECOLI Glyceraldehyde-3-phosphate dehydrogenase A OS=Escherichia coli (strain K12) OX=83333 GN=gapA PE=1 SV=2	638	Locus:1.1.1.2548.4 File:"CT1M.wiff"	1	21.5833
00303:2	4	K.LVSWYDNETGYSNK.V			838.381	2	1675.76	1675.76	0	-2.8	308	Specific	734.77	734.77	734.77	11.16	12	>sp|P0A9B2|G3P1_ECOLI Glyceraldehyde-3-phosphate dehydrogenase A OS=Escherichia coli (strain K12) OX=83333 GN=gapA PE=1 SV=2	638	Locus:1.1.1.2523.6 File:"CT1M.wiff"	1	20.2
00292:2	4	K.VLDLIAH.I			390.734	2	780.462	780.461	0	0.1	322	CRagged	389.65	70.62	70.62	3.95	12	>sp|P0A9B2|G3P1_ECOLI Glyceraldehyde-3-phosphate dehydrogenase A OS=Escherichia coli (strain K12) OX=83333 GN=gapA PE=1 SV=2	638	Locus:1.1.1.2521.3 File:"CT1M.wiff"	1	20.0667
00329:3	4	K.VLDLIAHISK.-			370.23	3	1108.68	1108.67	0	2.7	322	Specific	386.3	311.07	311.07	6.1	12	>sp|P0A9B2|G3P1_ECOLI Glyceraldehyde-3-phosphate dehydrogenase A OS=Escherichia coli (strain K12) OX=83333 GN=gapA PE=1 SV=2	638	Locus:1.1.1.2531.2 File:"CT1M.wiff"	1	20.6167
00725:2	5	K.TQVVVLGAGPAGY.S			616.338	2	1231.67	1231.67	0	0.7	7	CRagged	550.16	478.5	478.5	7.26	10	>sp|P0A9P0|DLDH_ECOLI Dihydrolipoyl dehydrogenase OS=Escherichia coli (strain K12) OX=83333 GN=lpdA PE=1 SV=2	2053	Locus:1.1.1.2596.3 File:"CT1M.wiff"	1	24.2833
00154:3	5	K.ALAEHGIVFGEPK.T			456.583	3	1367.73	1367.73	0	1.7	68	Specific	479.34	310.4	310.4	6.6	10	>sp|P0A9P0|DLDH_ECOLI Dihydrolipoyl dehydrogenase OS=Escherichia coli (strain K12) OX=83333 GN=lpdA PE=1 SV=2	2053	Locus:1.1.1.2478.2 File:"CT1M.wiff"	1	17.7833
00388:2	5	K.VINQLTGGLAGMAK.G			686.885	2	1372.76	1372.76	0	0	93	Specific	508.88	322.75	322.75	6.79	10	>sp|P0A9P0|DLDH_ECOLI Dihydrolipoyl dehydrogenase OS=Escherichia coli (strain K12) OX=83333 GN=lpdA PE=1 SV=2	2053	Locus:1.1.1.2543.10 File:"CT1M.wiff"	1	21.3167
00612:2	5	R.IWDSTDALELK.E			645.833	2	1290.66	1290.66	0	1	162	Specific	577.65	255.55	255.55	7.52	10	>sp|P0A9P0|DLDH_ECOLI Dihydrolipoyl dehydrogenase OS=Escherichia coli (strain K12) OX=83333 GN=lpdA PE=1 SV=2	2053	Locus:1.1.1.2578.8 File:"CT1M.wiff"	1	23.2833
00435:2	5	K.FNLMLETK.V			498.266	2	995.524	995.523	0	1.1	230	Specific	497.94	227.08	227.08	4.7	10	>sp|P0A9P0|DLDH_ECOLI Dihydrolipoyl dehydrogenase OS=Escherichia coli (strain K12) OX=83333 GN=lpdA PE=1 SV=2	2053	Locus:1.1.1.2551.2 File:"CT1M.wiff"	1	21.7333
00489:2	5	R.YDAVLVAIGR.V			538.808	2	1076.61	1076.61	0	-0.1	264	Specific	684.58	435.82	435.82	10.46	10	>sp|P0A9P0|DLDH_ECOLI Dihydrolipoyl dehydrogenase OS=Escherichia coli (strain K12) OX=83333 GN=lpdA PE=1 SV=2	2053	Locus:1.1.1.2562.4 File:"CT1M.wiff"	1	22.3667
00313:2	5	R.TNVPHIF.A			414.225	2	827.442	827.441	0	1.8	303	CRagged	351.46	257.24	257.24	5.42	10	>sp|P0A9P0|DLDH_ECOLI Dihydrolipoyl dehydrogenase OS=Escherichia coli (strain K12) OX=83333 GN=lpdA PE=1 SV=2	2053	Locus:1.1.1.2526.2 File:"CT1M.wiff"	1	20.3333
00283:3	5	F.AIGDIVGQPMLAHK.G			483.935	3	1449.79	1449.79	0	0.5	310	NRagged	547.18	427.01	427.01	7.7	10	>sp|P0A9P0|DLDH_ECOLI Dihydrolipoyl dehydrogenase OS=Escherichia coli (strain K12) OX=83333 GN=lpdA PE=1 SV=2	2053	Locus:1.1.1.2519.2 File:"CT1M.wiff"	1	19.95
00050:3	5	K.GVHEGHVAAEVIAGK.K			491.933	3	1473.78	1473.78	0	2.6	324	Specific	334.83	334.83	334.83	5.04	10	>sp|P0A9P0|DLDH_ECOLI Dihydrolipoyl dehydrogenase OS=Escherichia coli (strain K12) OX=83333 GN=lpdA PE=1 SV=2	2053	Locus:1.1.1.2307.3 File:"CT1M.wiff"	1	13.8833
01284:3	5	K.VIPSIAYTEPEVAWVGLTEK.E			734.729	3	2202.17	2202.17	0	1.6	346	Specific	520.03	520.03	520.03	8.75	10	>sp|P0A9P0|DLDH_ECOLI Dihydrolipoyl dehydrogenase OS=Escherichia coli (strain K12) OX=83333 GN=lpdA PE=1 SV=2	2053	Locus:1.1.1.2699.5 File:"CT1M.wiff"	1	30
00712:3	6	G.GSGFGGGSGFGGGSGFSGGGFGGGGFGGGR.F			800.345	3	2399.02	2399.02	0	0.6	99	NRagged	76.78	76.78	76.78	1.34	8	>cont|000189| P35908 SWISS-PROT:P35908 Tax_Id=9606 Gene_Symbol=KRT2 Keratin, type II cytoskeletal 2 epidermal	4721	Locus:1.1.1.2593.8 File:"CT1M.wiff"	1	24.1333
00192:3	6	K.FASFIDKVR.F			361.539	3	1082.6	1082.6	0	4	195	Specific	195.46	195.46	195.46	2.49	8	>cont|000189| P35908 SWISS-PROT:P35908 Tax_Id=9606 Gene_Symbol=KRT2 Keratin, type II cytoskeletal 2 epidermal	4721	Locus:1.1.1.2486.2 File:"CT1M.wiff"	1	18.25
00160:2	6	R.YLDGLTAER.T			519.267	2	1037.53	1037.53	0	0.3	245	Specific	552.07	255.19	255.19	4.62	8	>cont|000189| P35908 SWISS-PROT:P35908 Tax_Id=9606 Gene_Symbol=KRT2 Keratin, type II cytoskeletal 2 epidermal	4721	Locus:1.1.1.2479.3 File:"CT1M.wiff"	1	17.85
01204:2	6	K.VDLLNQEIEFLK.V			730.904	2	1460.8	1460.8	0	0.7	309	Specific	736.64	541.54	541.54	11.46	8	>cont|000189| P35908 SWISS-PROT:P35908 Tax_Id=9606 Gene_Symbol=KRT2 Keratin, type II cytoskeletal 2 epidermal	4721	Locus:1.1.1.2681.7 File:"CT1M.wiff"	1	29.0333
01232:2	6	R.NLDLDSIIAEVK.A			665.367	2	1329.73	1329.73	0	0.7	348	Specific	749.88	412.06	412.06	11.46	8	>cont|000189| P35908 SWISS-PROT:P35908 Tax_Id=9606 Gene_Symbol=KRT2 Keratin, type II cytoskeletal 2 epidermal	4721	Locus:1.1.1.2688.4 File:"CT1M.wiff"	1	29.35
00197:2	6	K.YEELQVTVGR.H			597.311	2	1193.61	1193.62	0	-1.6	381	Specific	736.96	286.72	286.72	10.15	8	>cont|000189| P35908 SWISS-PROT:P35908 Tax_Id=9606 Gene_Symbol=KRT2 Keratin, type II cytoskeletal 2 epidermal	4721	Locus:1.1.1.2487.3 File:"CT1M.wiff"	1	18.3
00452:2	6	K.LNDLEEALQQAK.E			686.358	2	1371.71	1371.71	0	-1.5	448	Specific	661.01	450.24	450.24	10.13	8	>cont|000189| P35908 SWISS-PROT:P35908 Tax_Id=9606 Gene_Symbol=KRT2 Keratin, type II cytoskeletal 2 epidermal	4721	Locus:1.1.1.2554.4 File:"CT1M.wiff"	1	21.9333
00709:2	6	K.LALDVEIATYR.K			632.351	2	1263.69	1263.69	0	-0.5	477	Specific	684.8	132.52	132.52	8.65	8	>cont|000189| P35908 SWISS-PROT:P35908 Tax_Id=9606 Gene_Symbol=KRT2 Keratin, type II cytoskeletal 2 epidermal	4721	Locus:1.1.1.2593.5 File:"CT1M.wiff"	1	24.1167
00337:3	7	K.SLHTLFGDELC[+57.021]K.V		C[+57]	473.903	3	1419.69	1419.69	0	0.3	89	Specific	516.67	485.03	485.03	7.5	7	>cont|000017| gi|418694|pir||ABBOS serum albumin precursor (validated) - bovine [Bos taurus (contaminant)]	4549	Locus:1.1.1.2534.2 File:"CT1M.wiff"	1	20.7833
00140:4	7	R.LSQKFPKAEFVEVTK.L			438.5	4	1750.98	1750.97	0	2	242	Specific	347.92	347.92	347.92	6.37	7	>cont|000017| gi|418694|pir||ABBOS serum albumin precursor (validated) - bovine [Bos taurus (contaminant)]	4549	Locus:1.1.1.2469.3 File:"CT1M.wiff"	1	17.4
00172:3	7	R.RHPEYAVSVLLR.L			480.609	3	1439.81	1439.81	0	-0.4	360	Specific	544.07	544.07	544.07	6.55	7	>cont|000017| gi|418694|pir||ABBOS serum albumin precursor (validated) - bovine [Bos taurus (contaminant)]	4549	Locus:1.1.1.2482.3 File:"CT1M.wiff"	1	18.0167
00145:4	7	R.YTRKVPQVSTPTLVEVSR.S			515.793	4	2060.15	2060.15	0	0.1	434	Specific	314.99	314.99	314.99	6.6	7	>cont|000017| gi|418694|pir||ABBOS serum albumin precursor (validated) - bovine [Bos taurus (contaminant)]	4549	Locus:1.1.1.2471.3 File:"CT1M.wiff"	1	17.5333
00218:3	7	R.KVPQVSTPTLVEVSR.S			547.318	3	1639.94	1639.94	0	1.6	437	Specific	609.02	594.97	594.97	9.86	7	>cont|000017| gi|418694|pir||ABBOS serum albumin precursor (validated) - bovine [Bos taurus (contaminant)]	4549	Locus:1.1.1.2494.3 File:"CT1M.wiff"	1	18.7
00584:2	7	K.QTALVELLK.H			507.813	2	1014.62	1014.62	0	0.3	549	Specific	177.75	155.85	155.85	2.72	7	>cont|000017| gi|418694|pir||ABBOS serum albumin precursor (validated) - bovine [Bos taurus (contaminant)]	4549	Locus:1.1.1.2575.4 File:"CT1M.wiff"	1	23.1
00345:2	7	K.LVVSTQTALA.-			501.796	2	1002.58	1002.58	0	1.9	598	CRagged	512.76	249.3	249.3	6.32	7	>cont|000017| gi|418694|pir||ABBOS serum albumin precursor (validated) - bovine [Bos taurus (contaminant)]	4549	Locus:1.1.1.2536.4 File:"CT1M.wiff"	1	20.9
01106:2	8	K.QYDINEAIALLK.E			695.885	2	1390.76	1390.76	0	2.9	20	Specific	528.06	502.98	502.98	7.72	5	>sp|P0A7L0|RL1_ECOLI 50S ribosomal protein L1 OS=Escherichia coli (strain K12) OX=83333 GN=rplA PE=1 SV=2	3177	Locus:1.1.1.2663.4 File:"CT1M.wiff"	1	28.05
00979:2	8	K.AAGAELVGMEDLADQIK.K			865.937	2	1730.87	1730.86	0	2.1	89	Specific	527.47	473.21	473.21	8.99	5	>sp|P0A7L0|RL1_ECOLI 50S ribosomal protein L1 OS=Escherichia coli (strain K12) OX=83333 GN=rplA PE=1 SV=2	3177	Locus:1.1.1.2637.7 File:"CT1M.wiff"	1	26.6
00618:3	8	K.KGEMNFDVVIASPDAMR.V			627.306	3	1879.9	1879.9	0	-0.7	106	Specific	328.27	280.04	280.04	5.6	5	>sp|P0A7L0|RL1_ECOLI 50S ribosomal protein L1 OS=Escherichia coli (strain K12) OX=83333 GN=rplA PE=1 SV=2	3177	Locus:1.1.1.2579.6 File:"CT1M.wiff"	1	23.35
00285:2	8	R.VVGQLGQVLGPR.G			611.866	2	1222.72	1222.73	0	-2.2	123	Specific	609.3	508.73	508.73	9.13	5	>sp|P0A7L0|RL1_ECOLI 50S ribosomal protein L1 OS=Escherichia coli (strain K12) OX=83333 GN=rplA PE=1 SV=2	3177	Locus:1.1.1.2519.4 File:"CT1M.wiff"	1	19.9667
00132:2	8	K.VGTVTPNVAEAVK.N			642.86	2	1284.71	1284.72	0	-2.5	142	Specific	235.27	155.56	155.56	3.4	5	>sp|P0A7L0|RL1_ECOLI 50S ribosomal protein L1 OS=Escherichia coli (strain K12) OX=83333 GN=rplA PE=1 SV=2	3177	Locus:1.1.1.2465.3 File:"CT1M.wiff"	1	17.2
00815:2	9	R.ASLPTIELALK.Q			578.353	2	1155.7	1155.7	0	0.1	39	Specific	370.72	216.37	216.37	5.81	6	>sp|P0A799|PGK_ECOLI Phosphoglycerate kinase OS=Escherichia coli (strain K12) OX=83333 GN=pgk PE=1 SV=2	1847	Locus:1.1.1.2610.5 File:"CT1M.wiff"	1	25.0667
00264:2	9	L.LAAELDALGK.A			500.787	2	1000.57	1000.57	0	-0.2	167	NRagged	417.96	70.27	70.27	2.89	6	>sp|P0A799|PGK_ECOLI Phosphoglycerate kinase OS=Escherichia coli (strain K12) OX=83333 GN=pgk PE=1 SV=2	1847	Locus:1.1.1.2512.2 File:"CT1M.wiff"	1	19.55
00100:4	9	K.ALKEPARPMVAIVGGSK.V			431.752	4	1723.98	1723.99	0	-2.2	177	Specific	156.54	153.34	153.34	2.67	6	>sp|P0A799|PGK_ECOLI Phosphoglycerate kinase OS=Escherichia coli (strain K12) OX=83333 GN=pgk PE=1 SV=2	1847	Locus:1.1.1.2441.3 File:"CT1M.wiff"	1	16.2
00360:2	9	K.LTVLDSLSK.I			488.29	2	975.573	975.572	0	1.5	198	Specific	535.52	155.94	155.94	6.15	6	>sp|P0A799|PGK_ECOLI Phosphoglycerate kinase OS=Escherichia coli (strain K12) OX=83333 GN=pgk PE=1 SV=2	1847	Locus:1.1.1.2538.2 File:"CT1M.wiff"	1	21.0167
00215:2	9	R.VATEFSETAPATLK.S			732.882	2	1464.76	1464.76	0	-0.8	259	Specific	737.36	580.34	580.34	11.66	6	>sp|P0A799|PGK_ECOLI Phosphoglycerate kinase OS=Escherichia coli (strain K12) OX=83333 GN=pgk PE=1 SV=2	1847	Locus:1.1.1.2493.2 File:"CT1M.wiff"	1	18.65
00842:2	9	K.VLPAVAMLEER.A			614.34	2	1227.67	1227.68	0	-3.1	374	Specific	567.62	318.27	318.27	6.99	6	>sp|P0A799|PGK_ECOLI Phosphoglycerate kinase OS=Escherichia coli (strain K12) OX=83333 GN=pgk PE=1 SV=2	1847	Locus:1.1.1.2615.3 File:"CT1M.wiff"	1	25.35
00111:2	10	R.QFSSSYLSR.S			537.764	2	1074.52	1074.52	0	-0.1	5	Specific	363.8	258.61	258.61	4.68	7	>cont|000191| P35527 SWISS-PROT:P35527 Tax_Id=9606 Gene_Symbol=KRT9 Keratin, type I cytoskeletal 9	4723	Locus:1.1.1.2445.2 File:"CT1M.wiff"	1	16.4333
00695:3	10	R.LASYLDKVQALEEANNDLENK.I			793.067	3	2377.18	2377.19	0	-1.4	164	Specific	350.92	331.86	331.86	5.61	7	>cont|000191| P35527 SWISS-PROT:P35527 Tax_Id=9606 Gene_Symbol=KRT9 Keratin, type I cytoskeletal 9	4723	Locus:1.1.1.2589.10 File:"CT1M.wiff"	1	23.9
00265:2	10	K.TLLDIDNTR.M			530.784	2	1060.56	1060.56	0	-2.3	225	Specific	489.61	140.6	140.6	5.2	7	>cont|000191| P35527 SWISS-PROT:P35527 Tax_Id=9606 Gene_Symbol=KRT9 Keratin, type I cytoskeletal 9	4723	Locus:1.1.1.2512.3 File:"CT1M.wiff"	1	19.5667
00064:3	10	R.IKFEM[+15.995]EQNLR.Q		M[+16]	441.897	3	1323.68	1323.67	0	2.5	241	Specific	190.78	165.61	165.61	2.57	7	>cont|000191| P35527 SWISS-PROT:P35527 Tax_Id=9606 Gene_Symbol=KRT9 Keratin, type I cytoskeletal 9	4723	Locus:1.1.1.2369.2 File:"CT1M.wiff"	1	14.8333
00630:3	10	K.TLNDMRQEYEQLIAK.N			617.981	3	1851.93	1851.93	0	0.3	322	Specific	376.38	284.57	284.57	5.56	7	>cont|000191| P35527 SWISS-PROT:P35527 Tax_Id=9606 Gene_Symbol=KRT9 Keratin, type I cytoskeletal 9	4723	Locus:1.1.1.2581.9 File:"CT1M.wiff"	1	23.45
00262:3	10	K.TLNDM[+15.995]RQEYEQLIAK.N		M[+16]	623.312	3	1867.92	1867.92	0	-0.9	322	Specific	118.28	90.73	90.73	0.99	7	>cont|000191| P35527 SWISS-PROT:P35527 Tax_Id=9606 Gene_Symbol=KRT9 Keratin, type I cytoskeletal 9	4723	Locus:1.1.1.2507.4 File:"CT1M.wiff"	1	19.45
00249:3	10	K.TLNDM[+15.995]RQEYEQLIAK.N		M[+16]	623.312	3	1867.92	1867.92	0	-0.9	322	Specific	311.75	311.75	311.75	4.8	7	>cont|000191| P35527 SWISS-PROT:P35527 Tax_Id=9606 Gene_Symbol=KRT9 Keratin, type I cytoskeletal 9	4723	Locus:1.1.1.2503.4 File:"CT1M.wiff"	1	19.2333
00129:2	10	R.QEYEQLIAK.N			561.296	2	1121.58	1121.58	0	0.7	328	Specific	305.16	288.34	288.34	5.72	7	>cont|000191| P35527 SWISS-PROT:P35527 Tax_Id=9606 Gene_Symbol=KRT9 Keratin, type I cytoskeletal 9	4723	Locus:1.1.1.2463.3 File:"CT1M.wiff"	1	17.0833
00454:2	11	K.TQLIDVIAEK.A			565.325	2	1129.64	1129.65	0	-2.8	4	Specific	602.61	358.45	358.45	8.06	2	>sp|P0ACF0|DBHA_ECOLI DNA-binding protein HU-alpha OS=Escherichia coli (strain K12) OX=83333 GN=hupA PE=1 SV=1	4428	Locus:1.1.1.2555.2 File:"CT1M.wiff"	1	21.9833
00296:2	11	K.IAAANVPAFVSGK.A			622.853	2	1244.7	1244.7	0	-0.5	71	Specific	751.67	427.35	427.35	12.66	2	>sp|P0ACF0|DBHA_ECOLI DNA-binding protein HU-alpha OS=Escherichia coli (strain K12) OX=83333 GN=hupA PE=1 SV=1	4428	Locus:1.1.1.2522.3 File:"CT1M.wiff"	1	20.1167
00173:4	12	R.GYKHTLNQIDSVKVWPR.R			511.03	4	2041.1	2041.1	0	-0.2	55	Specific	428.1	372.03	372.03	6.83	4	>cont|000249| P12763 SWISS-PROT:P12763 (Bos taurus) Alpha-2-HS-glycoprotein precursor	4781	Locus:1.1.1.2482.4 File:"CT1M.wiff"	1	18.0333
01415:3	12	R.AQFVPLPVSVSVEFAVAATDC[+57.021]IAK.E		C[+57]	840.453	3	2519.34	2519.32	0	9.4	188	Specific	485.16	485.16	485.16	7.87	4	>cont|000249| P12763 SWISS-PROT:P12763 (Bos taurus) Alpha-2-HS-glycoprotein precursor	4781	Locus:1.1.1.2926.4 File:"CT1M.wiff"	1	34.8
00065:3	12	K.QYGFC[+57.021]KGSVIQK.A		C[+57]	472.244	3	1414.72	1414.71	0	1.7	226	Specific	283.64	278.55	278.55	4.98	4	>cont|000249| P12763 SWISS-PROT:P12763 (Bos taurus) Alpha-2-HS-glycoprotein precursor	4781	Locus:1.1.1.2380.2 File:"CT1M.wiff"	1	14.95
00131:2	12	R.IRYFKI.-			420.261	2	839.515	839.514	0	1.1	354	CRagged	337.57	157.28	157.28	2.62	4	>cont|000249| P12763 SWISS-PROT:P12763 (Bos taurus) Alpha-2-HS-glycoprotein precursor	4781	Locus:1.1.1.2465.2 File:"CT1M.wiff"	1	17.1833
00929:2	13	K.TLN[+0.984]NDIML.I		N[+1]	467.732	2	934.456	934.455	0	1	103	CRagged	353.75	36.67	22.42	2.54	3	>cont|000317| P07477 SWISS-PROT:P07477 Tax_Id=9606 Gene_Symbol=PRSS1 Trypsin-1 precursor	4849	Locus:1.1.1.2630.2 File:"CT1M.wiff"	1	26.1833
00642:2	13	K.TLN[+0.984]NDIMLIK.L		N[+1]	588.321	2	1175.63	1175.63	0	0.4	103	Specific	587.13	20	20	5.79	3	>cont|000317| P07477 SWISS-PROT:P07477 Tax_Id=9606 Gene_Symbol=PRSS1 Trypsin-1 precursor	4849	Locus:1.1.1.2582.10 File:"CT1M.wiff"	1	23.5167
00611:2	13	K.TLN[+0.984]NDIMLIK.L		N[+1]	588.321	2	1175.63	1175.63	0	0.4	103	Specific	790.4	20	20	9.79	3	>cont|000317| P07477 SWISS-PROT:P07477 Tax_Id=9606 Gene_Symbol=PRSS1 Trypsin-1 precursor	4849	Locus:1.1.1.2578.7 File:"CT1M.wiff"	1	23.2833
00411:2	13	K.TLN[+0.984]NDIM[+15.995]LIK.L		M[+16], N[+1]	596.318	2	1191.63	1191.63	0	0.5	103	Specific	283.14	20	20	2.92	3	>cont|000317| P07477 SWISS-PROT:P07477 Tax_Id=9606 Gene_Symbol=PRSS1 Trypsin-1 precursor	4849	Locus:1.1.1.2546.6 File:"CT1M.wiff"	1	21.4667
00378:2	13	K.TLN[+0.984]NDIM[+15.995]LIK.L		M[+16], N[+1]	596.318	2	1191.63	1191.63	0	0.5	103	Specific	639.14	20	20	6.79	3	>cont|000317| P07477 SWISS-PROT:P07477 Tax_Id=9606 Gene_Symbol=PRSS1 Trypsin-1 precursor	4849	Locus:1.1.1.2542.3 File:"CT1M.wiff"	1	21.25
00412:2	14	K.GFGFITPADGSK.D			598.802	2	1196.6	1196.59	0	1.8	16	Specific	670.8	447.48	447.48	10.67	4	>sp|P0A9Y6|CSPC_ECOLI Cold shock-like protein CspC OS=Escherichia coli (strain K12) OX=83333 GN=cspC PE=1 SV=2	1761	Locus:1.1.1.2546.7 File:"CT1M.wiff"	1	21.4833
00706:2	14	K.DVFVHF.S			382.194	2	763.38	763.377	0	3.6	28	CRagged	281.92	108.48	108.48	2.83	4	>sp|P0A9Y6|CSPC_ECOLI Cold shock-like protein CspC OS=Escherichia coli (strain K12) OX=83333 GN=cspC PE=1 SV=2	1761	Locus:1.1.1.2593.2 File:"CT1M.wiff"	1	24.1
00308:3	14	K.TLAEGQNVEFEIQDGQK.G			635.977	3	1905.92	1905.92	0	-0.5	43	Specific	326.84	281.31	281.31	4.94	4	>sp|P0A9Y6|CSPC_ECOLI Cold shock-like protein CspC OS=Escherichia coli (strain K12) OX=83333 GN=cspC PE=1 SV=2	1761	Locus:1.1.1.2524.6 File:"CT1M.wiff"	1	20.25
00425:2	14	K.GPAAVNVTAI.-			456.762	2	912.518	912.515	0	3.1	60	CRagged	297.79	122.4	122.4	3.1	4	>sp|P0A9Y6|CSPC_ECOLI Cold shock-like protein CspC OS=Escherichia coli (strain K12) OX=83333 GN=cspC PE=1 SV=2	1761	Locus:1.1.1.2548.2 File:"CT1M.wiff"	1	21.5667
00261:3	15	Y.GIDATGHIDYADLEK.Q			539.931	3	1617.78	1617.78	0	1.5	146	NRagged	415.72	301.97	301.97	6.33	4	>sp|P0A825|GLYA_ECOLI Serine hydroxymethyltransferase OS=Escherichia coli (strain K12) OX=83333 GN=glyA PE=1 SV=1	1153	Locus:1.1.1.2507.3 File:"CT1M.wiff"	1	19.4333
00319:2	15	F.SAYSGVVDWAK.M			591.793	2	1182.58	1182.58	0	-1	175	NRagged	464.49	395.47	395.47	6.58	4	>sp|P0A825|GLYA_ECOLI Serine hydroxymethyltransferase OS=Escherichia coli (strain K12) OX=83333 GN=glyA PE=1 SV=1	1153	Locus:1.1.1.2528.2 File:"CT1M.wiff"	1	20.45
00616:2	15	K.AMVEVFLER.G			547.293	2	1093.58	1093.57	0	6.3	297	Specific	142.09	142.09	142.09	1.61	4	>sp|P0A825|GLYA_ECOLI Serine hydroxymethyltransferase OS=Escherichia coli (strain K12) OX=83333 GN=glyA PE=1 SV=1	1153	Locus:1.1.1.2579.4 File:"CT1M.wiff"	1	23.3333
00924:3	15	K.VVSGGTDNHLFLVDLVDK.N			643.343	3	1928.02	1928.01	0	1.5	309	Specific	287.95	269.6	269.6	6.78	4	>sp|P0A825|GLYA_ECOLI Serine hydroxymethyltransferase OS=Escherichia coli (strain K12) OX=83333 GN=glyA PE=1 SV=1	1153	Locus:1.1.1.2628.5 File:"CT1M.wiff"	1	26.0833
00606:3	16	R.AFLPGSLVDVRPVR.D			509.3	3	1525.89	1525.88	0	1.3	129	Specific	263.69	229.88	229.88	5.47	3	>sp|P0AG67|RS1_ECOLI 30S ribosomal protein S1 OS=Escherichia coli (strain K12) OX=83333 GN=rpsA PE=1 SV=1	215	Locus:1.1.1.2578.2 File:"CT1M.wiff"	1	23.25
00587:3	16	K.KGDEIAAVVLQVDAER.E			571.645	3	1712.92	1712.92	0	1.9	411	Specific	372.35	234.6	234.6	6.21	3	>sp|P0AG67|RS1_ECOLI 30S ribosomal protein S1 OS=Escherichia coli (strain K12) OX=83333 GN=rpsA PE=1 SV=1	215	Locus:1.1.1.2575.7 File:"CT1M.wiff"	1	23.1
00765:2	16	K.GATVELADGVEGYLR.A			775.396	2	1549.79	1549.79	0	-0.2	465	Specific	536.78	447.97	447.97	7.96	3	>sp|P0AG67|RS1_ECOLI 30S ribosomal protein S1 OS=Escherichia coli (strain K12) OX=83333 GN=rpsA PE=1 SV=1	215	Locus:1.1.1.2603.4 File:"CT1M.wiff"	1	24.7
00479:2	17	R.SANIALVLYK.D			546.327	2	1091.65	1091.65	0	-0.2	88	Specific	602.1	387.67	387.67	9.46	2	>sp|P60422|RL2_ECOLI 50S ribosomal protein L2 OS=Escherichia coli (strain K12) OX=83333 GN=rplB PE=1 SV=2	3180	Locus:1.1.1.2561.2 File:"CT1M.wiff"	1	22.3
00169:2	17	R.SAGTYVQIVAR.D			582.822	2	1164.64	1164.64	0	-0.4	157	Specific	554.32	536.02	536.02	7.76	2	>sp|P60422|RL2_ECOLI 50S ribosomal protein L2 OS=Escherichia coli (strain K12) OX=83333 GN=rplB PE=1 SV=2	3180	Locus:1.1.1.2481.2 File:"CT1M.wiff"	1	17.9667
00331:2	18	K.INALETVTIASK.A			630.365	2	1259.72	1259.72	0	1.1	72	Specific	611.01	343	343	8.76	2	>sp|P0A7R1|RL9_ECOLI 50S ribosomal protein L9 OS=Escherichia coli (strain K12) OX=83333 GN=rplI PE=1 SV=1	213	Locus:1.1.1.2531.4 File:"CT1M.wiff"	1	20.6333
00694:2	18	R.DIADAVTAAGVEVAK.S			715.381	2	1429.75	1429.75	0	0.6	98	Specific	541.25	392	392	7.96	2	>sp|P0A7R1|RL9_ECOLI 50S ribosomal protein L9 OS=Escherichia coli (strain K12) OX=83333 GN=rplI PE=1 SV=1	213	Locus:1.1.1.2589.9 File:"CT1M.wiff"	1	23.9
00323:2	19	K.VEGGVVDLNTLK.A			622.347	2	1243.69	1243.69	0	-1.4	85	Specific	656.62	405.11	405.11	10.13	2	>sp|P02413|RL15_ECOLI 50S ribosomal protein L15 OS=Escherichia coli (strain K12) OX=83333 GN=rplO PE=1 SV=1	3162	Locus:1.1.1.2529.3 File:"CT1M.wiff"	1	20.5167
00441:2	19	K.VILAGEVTTPVTVR.G			727.933	2	1454.86	1454.86	0	0	110	Specific	438.14	262.75	262.75	6.21	2	>sp|P02413|RL15_ECOLI 50S ribosomal protein L15 OS=Escherichia coli (strain K12) OX=83333 GN=rplO PE=1 SV=1	3162	Locus:1.1.1.2551.8 File:"CT1M.wiff"	1	21.7667
00818:2	20	K.EAYELVAPILTK.I			673.883	2	1346.76	1346.76	0	0.8	147	Specific	445.31	432.49	432.49	7.38	4	>sp|P00350|6PGD_ECOLI 6-phosphogluconate dehydrogenase, decarboxylating OS=Escherichia coli (strain K12) OX=83333 GN=gnd PE=1 SV=2	363	Locus:1.1.1.2610.8 File:"CT1M.wiff"	1	25.0833
00118:3	20	K.VLSGPQAQPAGDKAEFIEK.V			662.349	3	1985.03	1985.03	0	-0.1	302	Specific	204.02	175.89	175.89	3.03	4	>sp|P00350|6PGD_ECOLI 6-phosphogluconate dehydrogenase, decarboxylating OS=Escherichia coli (strain K12) OX=83333 GN=gnd PE=1 SV=2	363	Locus:1.1.1.2449.2 File:"CT1M.wiff"	1	16.65
00432:2	20	R.AAVLPANLIQAQR.D			682.903	2	1364.8	1364.8	0	-1.4	433	Specific	458.68	281.08	281.08	5.88	4	>sp|P00350|6PGD_ECOLI 6-phosphogluconate dehydrogenase, decarboxylating OS=Escherichia coli (strain K12) OX=83333 GN=gnd PE=1 SV=2	363	Locus:1.1.1.2549.2 File:"CT1M.wiff"	1	21.6667
00595:3	20	R.IDKEGVFHTEWLD.-			530.26	3	1588.77	1588.76	0	1.5	456	CRagged	54.96	54.96	54.96	1.2	4	>sp|P00350|6PGD_ECOLI 6-phosphogluconate dehydrogenase, decarboxylating OS=Escherichia coli (strain K12) OX=83333 GN=gnd PE=1 SV=2	363	Locus:1.1.1.2576.4 File:"CT1M.wiff"	1	23.15
00250:2	21	R.VTVQSLDVVR.V			558.324	2	1115.64	1115.64	0	-1.6	170	Specific	610.58	229.58	229.58	7.82	2	>sp|P60438|RL3_ECOLI 50S ribosomal protein L3 OS=Escherichia coli (strain K12) OX=83333 GN=rplC PE=1 SV=1	155	Locus:1.1.1.2504.2 File:"CT1M.wiff"	1	19.2667
00182:3	21	K.GAVPGATGSDLIVKPAVK.A			560.661	3	1679.97	1679.97	0	-0.7	191	Specific	292.13	292.13	292.13	6.74	2	>sp|P60438|RL3_ECOLI 50S ribosomal protein L3 OS=Escherichia coli (strain K12) OX=83333 GN=rplC PE=1 SV=1	155	Locus:1.1.1.2483.6 File:"CT1M.wiff"	1	18.0833
00800:4	22	-.LGEHNIDVLEGNEQ[+0.984]FINAARIITHPN.F		Q[+1]	729.628	4	2915.49	2915.46	0	9	1	Non	286.3	286.3	17.93	4.53	7	>cont|000394|Trypa5|PromTArt5 Promega trypsin artifact 5 K to R mods (22391, 2914)(1987, 2003).	4926	Locus:1.1.1.2608.6 File:"CT1M.wiff"	1	24.9667
00982:4	22	-.LGEHNIDVLEGNEQ[+0.984]FINAARIITHPNFN.G		Q[+1]	794.907	4	3176.6	3176.58	0	9	1	Non	18.35	18.35	4.3	0.84	7	>cont|000394|Trypa5|PromTArt5 Promega trypsin artifact 5 K to R mods (22391, 2914)(1987, 2003).	4926	Locus:1.1.1.2638.4 File:"CT1M.wiff"	1	26.65
01245:4	22	-.LGEHNIDVLEGNEQ[+0.984]FINAARIITHPNFN[+0.984]GN.T		N[+1], Q[+1]	837.919	4	3348.65	3348.62	0	8.7	1	Non	189.36	157.28	15.74	2.77	7	>cont|000394|Trypa5|PromTArt5 Promega trypsin artifact 5 K to R mods (22391, 2914)(1987, 2003).	4926	Locus:1.1.1.2689.7 File:"CT1M.wiff"	1	29.4333
01267:4	22	-.LGEHNIDVLEGNEQ[+0.984]FINAARIITHPNFN[+0.984]GN.T		N[+1], Q[+1]	837.919	4	3348.65	3348.62	0	8.7	1	Non	257.91	257.91	6.92	4.05	7	>cont|000394|Trypa5|PromTArt5 Promega trypsin artifact 5 K to R mods (22391, 2914)(1987, 2003).	4926	Locus:1.1.1.2693.5 File:"CT1M.wiff"	1	29.6667
01320:4	22	-.LGEHNIDVLEGNEQFINAARIITHPNFNGNTLDNDIM.L			1038.26	4	4150.03	4149.01	1	4.2	1	Non	119.48	119.48	13.69	0.36	7	>cont|000394|Trypa5|PromTArt5 Promega trypsin artifact 5 K to R mods (22391, 2914)(1987, 2003).	4926	Locus:1.1.1.2717.3 File:"CT1M.wiff"	1	30.7667
01366:4	22	-.LGEHNIDVLEGNEQFINAARIITHPNFNGNTLDNDIML.I			1066.54	4	4263.12	4262.09	1	5.9	1	Non	150.65	150.65	150.65	0.56	7	>cont|000394|Trypa5|PromTArt5 Promega trypsin artifact 5 K to R mods (22391, 2914)(1987, 2003).	4926	Locus:1.1.1.2757.2 File:"CT1M.wiff"	1	32.2
01360:6	22	-.LGEHNIDVLEGNEQFINAARIITHPNFNGNTLDNDIMLIRLSSPATLNSR.-			927.319	6	5558.88	5557.82	1	9.3	1	NRagged	273.38	273.38	273.38	5.16	7	>cont|000394|Trypa5|PromTArt5 Promega trypsin artifact 5 K to R mods (22391, 2914)(1987, 2003).	4926	Locus:1.1.1.2751.3 File:"CT1M.wiff"	1	31.9
01173:3	22	N.FNGNTLDNDIMLIRLSSPATLN[+0.984]SR.-		N[+1]	888.461	3	2663.37	2663.35	0	8.9	27	NRagged	241.9	241.9	37.54	3.38	7	>cont|000394|Trypa5|PromTArt5 Promega trypsin artifact 5 K to R mods (22391, 2914)(1987, 2003).	4926	Locus:1.1.1.2671.11 File:"CT1M.wiff"	1	28.5167
00226:2	23	K.APVVVPAGVDVK.I			575.844	2	1150.68	1150.68	0	-1.7	7	Specific	592.54	421.34	421.34	8.13	2	>sp|P0AG55|RL6_ECOLI 50S ribosomal protein L6 OS=Escherichia coli (strain K12) OX=83333 GN=rplF PE=1 SV=2	1956	Locus:1.1.1.2496.4 File:"CT1M.wiff"	1	18.8167
00257:2	23	K.QVIGQVAADLR.A			585.335	2	1169.66	1169.66	0	-0.5	139	Specific	419.04	265.78	265.78	6.02	2	>sp|P0AG55|RL6_ECOLI 50S ribosomal protein L6 OS=Escherichia coli (strain K12) OX=83333 GN=rplF PE=1 SV=2	1956	Locus:1.1.1.2506.4 File:"CT1M.wiff"	1	19.3833
00333:2	24	F.FADSTLIIR.C			518.295	2	1035.58	1035.58	0	-1.2	81	NRagged	539.65	237.37	237.37	5.86	2	>sp|P0A9C5|GLN1B_ECOLI Glutamine synthetase OS=Escherichia coli (strain K12) OX=83333 GN=glnA PE=1 SV=2	571	Locus:1.1.1.2532.2 File:"CT1M.wiff"	1	20.7
00841:2	24	F.AALLMAGLDGIK.N			586.839	2	1172.67	1172.67	0	-0.2	373	NRagged	596.81	454.6	454.6	8.21	2	>sp|P0A9C5|GLN1B_ECOLI Glutamine synthetase OS=Escherichia coli (strain K12) OX=83333 GN=glnA PE=1 SV=2	571	Locus:1.1.1.2615.2 File:"CT1M.wiff"	1	25.3333
00428:2	25	K.AILAAAGIAEDVK.I			621.359	2	1241.71	1241.71	0	0.6	32	Specific	609.93	342.78	342.78	8.74	2	>sp|P0A7S9|RS13_ECOLI 30S ribosomal protein S13 OS=Escherichia coli (strain K12) OX=83333 GN=rpsM PE=1 SV=2	1892	Locus:1.1.1.2548.5 File:"CT1M.wiff"	1	21.5833
00434:3	25	K.ISELSEGQIDTLRDEVAK.F			668.347	3	2003.03	2003.03	0	-1	45	Specific	288.67	131.32	131.32	4.79	2	>sp|P0A7S9|RS13_ECOLI 30S ribosomal protein S13 OS=Escherichia coli (strain K12) OX=83333 GN=rpsM PE=1 SV=2	1892	Locus:1.1.1.2550.3 File:"CT1M.wiff"	1	21.7167
00487:2	26	K.TEFDVILK.A			482.772	2	964.537	964.535	0	1.6	53	Specific	402.58	143.29	143.29	4.27	2	>sp|P0A7K2|RL7_ECOLI 50S ribosomal protein L7/L12 OS=Escherichia coli (strain K12) OX=83333 GN=rplL PE=1 SV=2	748	Locus:1.1.1.2562.2 File:"CT1M.wiff"	1	22.3667
00256:2	26	K.DLVESAPAALK.E			557.311	2	1113.61	1113.62	0	-0.8	86	Specific	622.68	336.19	336.19	8.55	2	>sp|P0A7K2|RL7_ECOLI 50S ribosomal protein L7/L12 OS=Escherichia coli (strain K12) OX=83333 GN=rplL PE=1 SV=2	748	Locus:1.1.1.2506.3 File:"CT1M.wiff"	1	19.3667
00243:2	27	R.FTAEGVQEIDYK.D			700.341	2	1399.67	1399.67	0	-0.2	13	Specific	362.37	305.35	305.35	6.14	2	>sp|P0A7T7|RS18_ECOLI 30S ribosomal protein S18 OS=Escherichia coli (strain K12) OX=83333 GN=rpsR PE=1 SV=2	2664	Locus:1.1.1.2501.5 File:"CT1M.wiff"	1	19.1
00748:2	27	R.YLSLLPYTDR.H			620.832	2	1240.66	1240.66	0	0.4	64	Specific	473.27	351.69	351.69	6.26	2	>sp|P0A7T7|RS18_ECOLI 30S ribosomal protein S18 OS=Escherichia coli (strain K12) OX=83333 GN=rpsR PE=1 SV=2	2664	Locus:1.1.1.2601.3 File:"CT1M.wiff"	1	24.55
00141:2	28	R.ISISTSGGSFR.N			556.29	2	1111.57	1111.57	0	-0.8	74	Specific	692.4	356.6	356.6	9.55	2	>cont|000188| P13647 SWISS-PROT:P13647 Tax_Id=9606 Gene_Symbol=KRT5 Keratin, type II cytoskeletal 5	4720	Locus:1.1.1.2469.4 File:"CT1M.wiff"	1	17.4167
00289:2	28	K.WTLLQEQGTK.T			602.321	2	1203.63	1203.64	0	-1.7	200	Specific	350.51	55.2	55.2	2.65	2	>cont|000188| P13647 SWISS-PROT:P13647 Tax_Id=9606 Gene_Symbol=KRT5 Keratin, type II cytoskeletal 5	4720	Locus:1.1.1.2520.4 File:"CT1M.wiff"	1	20.0167
01118:2	29	G.NDARVKMLR.G			551.812	2	1102.62	1102.62	0	2.1	10	NRagged	100.7	82.25	82.25	0.45	3	>sp|P0A6F5|CH60_ECOLI 60 kDa chaperonin OS=Escherichia coli (strain K12) OX=83333 GN=groL PE=1 SV=2	4451	Locus:1.1.1.2666.3 File:"CT1M.wiff"	1	28.2167
00233:2	29	R.GVNVLADAVK.V			493.286	2	985.565	985.568	0	-2.4	19	Specific	408.56	260.44	260.44	5.52	3	>sp|P0A6F5|CH60_ECOLI 60 kDa chaperonin OS=Escherichia coli (strain K12) OX=83333 GN=groL PE=1 SV=2	4451	Locus:1.1.1.2498.3 File:"CT1M.wiff"	1	18.9167
00901:2	29	R.EMLPVLEAVAK.A			600.341	2	1199.67	1199.67	0	2.8	232	Specific	489.18	353.92	353.92	6.55	3	>sp|P0A6F5|CH60_ECOLI 60 kDa chaperonin OS=Escherichia coli (strain K12) OX=83333 GN=groL PE=1 SV=2	4451	Locus:1.1.1.2625.2 File:"CT1M.wiff"	1	25.9
00921:2	30	K.GIDTVLAELR.A			543.811	2	1086.61	1086.62	0	-0.6	63	Specific	702.57	343.21	343.21	10.55	1	>sp|P0A7M2|RL28_ECOLI 50S ribosomal protein L28 OS=Escherichia coli (strain K12) OX=83333 GN=rpmB PE=1 SV=2	1835	Locus:1.1.1.2628.2 File:"CT1M.wiff"	1	26.0667
00772:2	31	K.SLDDFLIK.Q			475.764	2	950.521	950.519	0	1.7	129	Specific	278.4	61.21	61.21	2.92	2	>sp|P0ACF8|HNS_ECOLI DNA-binding protein H-NS OS=Escherichia coli (strain K12) OX=83333 GN=hns PE=1 SV=2	2	Locus:1.1.1.2605.4 File:"CT1M.wiff"	1	24.7833
00734:2	31	K.SLDDFLIKQ.-			539.793	2	1078.58	1078.58	0	-0.2	129	CRagged	646.4	343.57	343.57	7.78	2	>sp|P0ACF8|HNS_ECOLI DNA-binding protein H-NS OS=Escherichia coli (strain K12) OX=83333 GN=hns PE=1 SV=2	2	Locus:1.1.1.2598.2 File:"CT1M.wiff"	1	24.3833
00273:2	32	K.AFNEMQPIVDR.Q			660.324	2	1319.64	1319.64	0	-0.7	50	Specific	628.76	541.17	541.17	9.46	1	>sp|P0A7U7|RS20_ECOLI 30S ribosomal protein S20 OS=Escherichia coli (strain K12) OX=83333 GN=rpsT PE=1 SV=2	3272	Locus:1.1.1.2514.4 File:"CT1M.wiff"	1	19.6833
00365:2	33	K.LVADSITSQLER.R			666.361	2	1331.71	1331.72	0	-2.1	115	Specific	695.83	349.79	349.79	9.21	1	>sp|P0A7V3|RS3_ECOLI 30S ribosomal protein S3 OS=Escherichia coli (strain K12) OX=83333 GN=rpsC PE=1 SV=2	3614	Locus:1.1.1.2538.7 File:"CT1M.wiff"	1	21.05
00196:3	34	K.QDVPSFRPGDTVEVK.V			558.622	3	1673.85	1673.85	0	0.6	15	Specific	152.9	152.9	152.9	2.79	2	>sp|P0A7K6|RL19_ECOLI 50S ribosomal protein L19 OS=Escherichia coli (strain K12) OX=83333 GN=rplS PE=1 SV=2	3176	Locus:1.1.1.2487.2 File:"CT1M.wiff"	1	18.3
00210:3	34	R.VFQTHSPVVDSISVK.R			548.299	3	1642.88	1642.88	0	1.2	73	Specific	477.15	477.15	477.15	7.57	2	>sp|P0A7K6|RL19_ECOLI 50S ribosomal protein L19 OS=Escherichia coli (strain K12) OX=83333 GN=rplS PE=1 SV=2	3176	Locus:1.1.1.2492.5 File:"CT1M.wiff"	1	18.5833
00759:2	35	K.ILADIAVFDK.V			552.819	2	1104.63	1104.63	0	1.1	94	Specific	633.98	224.08	224.08	8.36	1	>sp|P0A7L3|RL20_ECOLI 50S ribosomal protein L20 OS=Escherichia coli (strain K12) OX=83333 GN=rplT PE=1 SV=2	267	Locus:1.1.1.2602.2 File:"CT1M.wiff"	1	24.6
00368:2	36	K.DGSVVVLGYTDR.I			640.828	2	1280.65	1280.65	0	0	252	Specific	528.63	397.55	397.55	7.76	1	>sp|P0A910|OMPA_ECOLI Outer membrane protein A OS=Escherichia coli (strain K12) OX=83333 GN=ompA PE=1 SV=1	1	Locus:1.1.1.2539.4 File:"CT1M.wiff"	1	21.1
00447:2	37	K.VIVEGINLVK.K			542.342	2	1083.68	1083.68	0	-0.6	34	Specific	594.49	194.74	194.74	6.97	1	>sp|P60624|RL24_ECOLI 50S ribosomal protein L24 OS=Escherichia coli (strain K12) OX=83333 GN=rplX PE=1 SV=2	1549	Locus:1.1.1.2553.3 File:"CT1M.wiff"	1	21.8667
00346:2	38	R.VLDELTLAR.A			515.301	2	1029.59	1029.59	0	0.8	193	Specific	546.15	221.82	221.82	6.66	1	>cont|000247| Q04695 SWISS-PROT:Q04695 Tax_Id=9606 Gene_Symbol=KRT17 Keratin, type I cytoskeletal 17	4779	Locus:1.1.1.2536.5 File:"CT1M.wiff"	1	20.9
00330:2	39	R.LITIAVPR.I			441.793	2	882.578	882.577	0	1.4	103	Specific	584.37	89.91	89.91	6.57	1	>sp|P62399|RL5_ECOLI 50S ribosomal protein L5 OS=Escherichia coli (strain K12) OX=83333 GN=rplE PE=1 SV=2	2662	Locus:1.1.1.2531.3 File:"CT1M.wiff"	1	20.6333
00361:2	40	K.IEIEAIAVR.R			507.304	2	1013.6	1013.6	0	0.9	119	Specific	555.18	147.4	147.4	6.15	1	>sp|P0AF93|RIDA_ECOLI 2-iminobutanoate/2-iminopropanoate deaminase OS=Escherichia coli (strain K12) OX=83333 GN=ridA PE=1 SV=2	745	Locus:1.1.1.2538.3 File:"CT1M.wiff"	1	21.0167
01327:2	41	N.YVDWIQETIAAN.S			711.851	2	1422.69	1422.69	0	3.3	235	Non	207.67	34	34	1.19	3	>cont|000036| gi|2499861|sp|Q29463|TRY2_BOVIN Anionic trypsin precursor [Bos taurus (contaminant)]	4568	Locus:1.1.1.2720.2 File:"CT1M.wiff"	1	30.95
01317:2	41	N.YVDWIQETIAAN.S			711.851	2	1422.69	1422.69	0	3.3	235	Non	338.33	47.79	47.79	2.59	3	>cont|000036| gi|2499861|sp|Q29463|TRY2_BOVIN Anionic trypsin precursor [Bos taurus (contaminant)]	4568	Locus:1.1.1.2716.2 File:"CT1M.wiff"	1	30.7
00396:2	41	D.WIQETIAAN.S			523.27	2	1045.53	1045.53	0	0.8	238	Non	522.76	6.15	6.15	4.15	3	>cont|000036| gi|2499861|sp|Q29463|TRY2_BOVIN Anionic trypsin precursor [Bos taurus (contaminant)]	4568	Locus:1.1.1.2544.7 File:"CT1M.wiff"	1	21.3667
00370:2	41	D.WIQETIAAN.S			523.27	2	1045.53	1045.53	0	0.8	238	Non	565.25	18.8	18.8	4.84	3	>cont|000036| gi|2499861|sp|Q29463|TRY2_BOVIN Anionic trypsin precursor [Bos taurus (contaminant)]	4568	Locus:1.1.1.2540.3 File:"CT1M.wiff"	1	21.1333
00488:2	41	D.WIQ[+0.984]ETIAAN.S		Q[+1]	523.763	2	1046.52	1046.52	0	2.9	238	Non	349.13	151.99	151.99	2.89	3	>cont|000036| gi|2499861|sp|Q29463|TRY2_BOVIN Anionic trypsin precursor [Bos taurus (contaminant)]	4568	Locus:1.1.1.2562.3 File:"CT1M.wiff"	1	22.3667
00832:2	42	K.IGVPFVDGGVIK.A			600.853	2	1200.7	1200.7	0	-0.5	49	Specific	366.23	263.61	263.61	5.97	1	>sp|P0AG48|RL21_ECOLI 50S ribosomal protein L21 OS=Escherichia coli (strain K12) OX=83333 GN=rplU PE=1 SV=1	1518	Locus:1.1.1.2613.6 File:"CT1M.wiff"	1	25.25
00504:2	43	R.VVEPLITLAK.T			541.844	2	1082.68	1082.68	0	-1	47	Specific	442.81	317.86	317.86	5.86	1	>sp|P0AG44|RL17_ECOLI 50S ribosomal protein L17 OS=Escherichia coli (strain K12) OX=83333 GN=rplQ PE=1 SV=1	747	Locus:1.1.1.2564.5 File:"CT1M.wiff"	1	22.5
00557:2	44	F.LLYQEPVLGPVR.G			692.403	2	1383.8	1383.8	0	-1	206	NRagged	403.23	278.11	278.11	5.43	1	>cont|000006| gi|115660|sp|P02666|CASB_BOVIN Beta-casein precursor [Bos taurus (contaminant)]	4538	Locus:1.1.1.2570.5 File:"CT1M.wiff"	1	22.8333
00130:2	45	K.VLVPTQEAIQK.L			613.359	2	1225.71	1225.72	0	-3.1	202	Specific	478.35	200.28	200.28	5.19	1	>sp|P0A9G6|ACEA_ECOLI Isocitrate lyase OS=Escherichia coli (strain K12) OX=83333 GN=aceA PE=1 SV=1	609	Locus:1.1.1.2464.2 File:"CT1M.wiff"	1	17.1333
00478:2	46	R.LATLPTYEEAIAR.L			724.393	2	1447.78	1447.78	0	-1	126	Specific	365.93	159.73	159.73	5.16	1	>sp|P0A7J3|RL10_ECOLI 50S ribosomal protein L10 OS=Escherichia coli (strain K12) OX=83333 GN=rplJ PE=1 SV=2	788	Locus:1.1.1.2560.10 File:"CT1M.wiff"	1	22.2833
00307:2	47	K.LSISETYDLK.S			584.806	2	1168.6	1168.61	0	-4.9	313	Specific	516.35	338.04	338.04	5.09	1	>cont|000070| gi|27806941|ref|NP_776307.1| serine (or cysteine) proteinase inhibitor, clade A (alpha-1 antiproteinase, antitrypsin), member 1 SWISS-PROT:P34955 Alpha-1-antiproteinase precursor[Bos taurus (contaminant)]	4602	Locus:1.1.1.2524.5 File:"CT1M.wiff"	1	20.25
00299:2	48	R.SLEQYFGR.E			500.248	2	999.49	999.489	0	0.3	34	Specific	513.26	203.9	203.9	4.9	1	>sp|P0A7X3|RS9_ECOLI 30S ribosomal protein S9 OS=Escherichia coli (strain K12) OX=83333 GN=rpsI PE=1 SV=2	194	Locus:1.1.1.2523.2 File:"CT1M.wiff"	1	20.1667
00242:2	49	K.YADVGSFDYGR.N			625.279	2	1249.55	1249.55	0	1.2	112	Specific	449.79	298.42	298.42	4.7	1	>sp|P02931|OMPF_ECOLI Outer membrane porin F OS=Escherichia coli (strain K12) OX=83333 GN=ompF PE=1 SV=1	760	Locus:1.1.1.2501.4 File:"CT1M.wiff"	1	19.1
00738:2	50	K.SILSELVR.Q			458.778	2	916.548	916.546	0	2.5	107	Specific	355.02	70.59	70.59	4.45	1	>sp|P60723|RL4_ECOLI 50S ribosomal protein L4 OS=Escherichia coli (strain K12) OX=83333 GN=rplD PE=1 SV=1	1601	Locus:1.1.1.2599.2 File:"CT1M.wiff"	1	24.45
00806:2	51	K.SLTC[+57.021]LSLI.G		C[+57]	453.751	2	906.495	906.496	0	-1.9	293	CRagged	332.63	20.73	20.73	2.51	2	>sp|P37746|RFBX_ECOLI Putative O-antigen transporter OS=Escherichia coli (strain K12) OX=83333 GN=rfbX PE=1 SV=4	2503	Locus:1.1.1.2609.7 File:"CT1M.wiff"	1	25.0167
00771:2	51	K.SLTC[+57.021]LSLI.G		C[+57]	453.751	2	906.495	906.496	0	-1.9	293	CRagged	382.58	29.42	29.42	2.5	2	>sp|P37746|RFBX_ECOLI Putative O-antigen transporter OS=Escherichia coli (strain K12) OX=83333 GN=rfbX PE=1 SV=4	2503	Locus:1.1.1.2605.3 File:"CT1M.wiff"	1	24.7667
00585:2	51	K.SLTC[+57.021]LSLIGG.A		C[+57]	510.772	2	1020.54	1020.54	0	-2	293	CRagged	270.94	82.69	82.69	2.49	2	>sp|P37746|RFBX_ECOLI Putative O-antigen transporter OS=Escherichia coli (strain K12) OX=83333 GN=rfbX PE=1 SV=4	2503	Locus:1.1.1.2575.5 File:"CT1M.wiff"	1	23.1
00527:2	51	K.SLTC[+57.021]LSLIGG.A		C[+57]	510.772	2	1020.54	1020.54	0	-2	293	CRagged	346.29	122.71	122.71	2.59	2	>sp|P37746|RFBX_ECOLI Putative O-antigen transporter OS=Escherichia coli (strain K12) OX=83333 GN=rfbX PE=1 SV=4	2503	Locus:1.1.1.2567.4 File:"CT1M.wiff"	1	22.65
00559:2	51	K.SLTC[+57.021]LSLIGG.A		C[+57]	510.772	2	1020.54	1020.54	0	-2	293	CRagged	386.74	96.17	96.17	2.56	2	>sp|P37746|RFBX_ECOLI Putative O-antigen transporter OS=Escherichia coli (strain K12) OX=83333 GN=rfbX PE=1 SV=4	2503	Locus:1.1.1.2571.2 File:"CT1M.wiff"	1	22.8667
00835:2	52	K.ALAAITVNY.T			468.265	2	935.522	935.52	0	2.6	118	CRagged	325.52	54.55	54.55	3.58	1	>sp|P0ABF6|CDD_ECOLI Cytidine deaminase OS=Escherichia coli (strain K12) OX=83333 GN=cdd PE=1 SV=1	4383	Locus:1.1.1.2614.2 File:"CT1M.wiff"	1	25.2833
00245:2	53	R.YAGVGDIIK.I			468.262	2	935.517	935.52	0	-2.7	32	Specific	454.67	124.38	124.38	3.57	1	>sp|P0ADY3|RL14_ECOLI 50S ribosomal protein L14 OS=Escherichia coli (strain K12) OX=83333 GN=rplN PE=1 SV=1	3178	Locus:1.1.1.2502.2 File:"CT1M.wiff"	1	19.15
00181:2	54	K.KLSAVVN[+0.984]LLN.Q		N[+1]	536.324	2	1071.64	1071.64	0	0.8	50	CRagged	225.31	35.31	35.31	2.49	2	>sp|Q06067|ATOS_ECOLI Signal transduction histidine-protein kinase AtoS OS=Escherichia coli (strain K12) OX=83333 GN=atoS PE=1 SV=1	358	Locus:1.1.1.2483.5 File:"CT1M.wiff"	1	18.0833
00161:2	54	K.KLSAVVN[+0.984]LLN.Q		N[+1]	536.324	2	1071.64	1071.64	0	0.8	50	CRagged	266.56	20.16	20.16	2.59	2	>sp|Q06067|ATOS_ECOLI Signal transduction histidine-protein kinase AtoS OS=Escherichia coli (strain K12) OX=83333 GN=atoS PE=1 SV=1	358	Locus:1.1.1.2479.4 File:"CT1M.wiff"	1	17.85
00150:2	54	K.KLSAVVN[+0.984]LLN.Q		N[+1]	536.324	2	1071.64	1071.64	0	0.8	50	CRagged	315.42	70.12	70.12	3.74	2	>sp|Q06067|ATOS_ECOLI Signal transduction histidine-protein kinase AtoS OS=Escherichia coli (strain K12) OX=83333 GN=atoS PE=1 SV=1	358	Locus:1.1.1.2474.5 File:"CT1M.wiff"	1	17.65
00047:4	54	R.GYVQILRQQTSDPIHQE.Y			503.759	4	2012.02	2012.02	0	-2.3	409	CRagged	65.84	34.68	34.68	0.5	2	>sp|Q06067|ATOS_ECOLI Signal transduction histidine-protein kinase AtoS OS=Escherichia coli (strain K12) OX=83333 GN=atoS PE=1 SV=1	358	Locus:1.1.1.2305.3 File:"CT1M.wiff"	1	13.7667
00295:2	55	R.TILEKGLLALN.N			592.866	2	1184.72	1184.72	0	-0.7	98	CRagged	276.38	159.49	159.49	1.98	1	>Reverse >sp|P76343|MSRQ_ECOLI Protein-methionine-sulfoxide reductase heme-binding subunit MsrQ OS=Escherichia coli (strain K12) OX=83333 GN=msrQ PE=1 SV=1	6262	Locus:1.1.1.2522.2 File:"CT1M.wiff"	1	20.1167
00282:2	55	R.TILEKGLLALN.N			592.866	2	1184.72	1184.72	0	-0.7	98	CRagged	311.59	99.51	99.51	2.01	1	>Reverse >sp|P76343|MSRQ_ECOLI Protein-methionine-sulfoxide reductase heme-binding subunit MsrQ OS=Escherichia coli (strain K12) OX=83333 GN=msrQ PE=1 SV=1	6262	Locus:1.1.1.2518.4 File:"CT1M.wiff"	1	19.9167
00530:2	56	R.QTLVSYSDIQ.S			577.291	2	1153.57	1153.57	0	1	529	CRagged	147.46	20.6	20.6	0.24	3	>sp|P09130|TRAD1_ECOLI Coupling protein TraD OS=Escherichia coli (strain K12) OX=83333 GN=traD PE=1 SV=4	2673	Locus:1.1.1.2567.7 File:"CT1M.wiff"	1	22.6667
00481:2	56	R.QTLVSYSDIQS.L			620.807	2	1240.61	1240.61	0	0.8	529	CRagged	73.36	73.36	73.36	0.27	3	>sp|P09130|TRAD1_ECOLI Coupling protein TraD OS=Escherichia coli (strain K12) OX=83333 GN=traD PE=1 SV=4	2673	Locus:1.1.1.2561.4 File:"CT1M.wiff"	1	22.3167
01212:2	56	R.QTLVSYSDIQSL.P			677.348	2	1353.69	1353.69	0	-0.7	529	CRagged	325.3	156.61	156.61	1.48	3	>sp|P09130|TRAD1_ECOLI Coupling protein TraD OS=Escherichia coli (strain K12) OX=83333 GN=traD PE=1 SV=4	2673	Locus:1.1.1.2685.5 File:"CT1M.wiff"	1	29.2167
00237:2	57	R.LEALGIKTL.L			479.303	2	957.599	957.598	0	1.5	135	CRagged	265.75	12.8	12.8	1.55	1	>sp|P05459|PDXB_ECOLI Erythronate-4-phosphate dehydrogenase OS=Escherichia coli (strain K12) OX=83333 GN=pdxB PE=2 SV=2	1898	Locus:1.1.1.2499.2 File:"CT1M.wiff"	1	19
00404:2	58	V.ITN[+0.984]PQ[+0.984]VVAAYK.V		N[+1], Q[+1]	603.325	2	1205.64	1205.64	0	1.9	51	NRagged	249.3	5.12	5.12	1.49	1	>sp|P16701|CYST_ECOLI Sulfate transport system permease protein CysT OS=Escherichia coli (strain K12) OX=83333 GN=cysU PE=3 SV=1	4457	Locus:1.1.1.2545.6 File:"CT1M.wiff"	1	21.4333
00320:3	59	R.VGFFNPIASEKEEGTR.L			594.302	3	1780.89	1780.89	0	2	36	Specific	159.18	159.18	159.18	1.32	1	>sp|P0A7T3|RS16_ECOLI 30S ribosomal protein S16 OS=Escherichia coli (strain K12) OX=83333 GN=rpsP PE=1 SV=1	216	Locus:1.1.1.2528.3 File:"CT1M.wiff"	1	20.4667
00149:2	60	R.VAVKAIETLN.G			529.317	2	1057.63	1057.63	0	1.3	305	CRagged	366.87	1.39	1.39	1.31	1	>sp|P42592|YGJK_ECOLI Glucosidase YgjK OS=Escherichia coli (strain K12) OX=83333 GN=ygjK PE=1 SV=1	2569	Locus:1.1.1.2474.4 File:"CT1M.wiff"	1	17.6333
00120:2	61	G.VVSIVTPR.K			435.774	2	870.541	870.541	0	0.7	231	NRagged	232.95	61.32	61.32	1.2	1	>Reverse >sp|Q46809|YQEC_ECOLI Uncharacterized protein YqeC OS=Escherichia coli (strain K12) OX=83333 GN=yqeC PE=4 SV=2	5211	Locus:1.1.1.2451.2 File:"CT1M.wiff"	1	16.75
00115:2	61	G.VVSIVTPR.K			435.774	2	870.541	870.541	0	0.7	231	NRagged	247	45.08	45.08	1.21	1	>Reverse >sp|Q46809|YQEC_ECOLI Uncharacterized protein YqeC OS=Escherichia coli (strain K12) OX=83333 GN=yqeC PE=4 SV=2	5211	Locus:1.1.1.2447.2 File:"CT1M.wiff"	1	16.5167
00666:2	62	G.TIDISDGTVLR.L			595.329	2	1189.65	1189.64	0	6.9	730	NRagged	284.93	0.32	0.32	0.82	1	>sp|P45508|YFAL_ECOLI Probable autotransporter YfaL OS=Escherichia coli (strain K12) OX=83333 GN=yfaL PE=1 SV=2	3431	Locus:1.1.1.2586.8 File:"CT1M.wiff"	1	23.7167
00643:2	62	G.TIDISDGTVLR.L			595.329	2	1189.65	1189.64	0	6.9	730	NRagged	368.81	35.03	35.03	1.23	1	>sp|P45508|YFAL_ECOLI Probable autotransporter YfaL OS=Escherichia coli (strain K12) OX=83333 GN=yfaL PE=1 SV=2	3431	Locus:1.1.1.2582.11 File:"CT1M.wiff"	1	23.5167
00418:2	63	D.PVAELALR.R			434.767	2	868.527	868.525	0	2.1	219	NRagged	16.85	8.6	8.6	0.32	1	>sp|P23917|MAK_ECOLI Fructokinase OS=Escherichia coli (strain K12) OX=83333 GN=mak PE=1 SV=2	625	Locus:1.1.1.2547.3 File:"CT1M.wiff"	1	21.5167
00272:2	63	D.PVAELALR.R			434.767	2	868.527	868.525	0	2.1	219	NRagged	211.33	56.22	56.22	1.17	1	>sp|P23917|MAK_ECOLI Fructokinase OS=Escherichia coli (strain K12) OX=83333 GN=mak PE=1 SV=2	625	Locus:1.1.1.2514.3 File:"CT1M.wiff"	1	19.6667
00280:2	63	D.PVAELALR.R			434.767	2	868.527	868.525	0	1.7	219	NRagged	222.74	41.64	41.64	1.19	1	>sp|P23917|MAK_ECOLI Fructokinase OS=Escherichia coli (strain K12) OX=83333 GN=mak PE=1 SV=2	625	Locus:1.1.1.2518.2 File:"CT1M.wiff"	1	19.8833
00260:2	63	D.PVAELALR.R			434.767	2	868.527	868.525	0	2.1	219	NRagged	222.75	16.11	16.11	1.16	1	>sp|P23917|MAK_ECOLI Fructokinase OS=Escherichia coli (strain K12) OX=83333 GN=mak PE=1 SV=2	625	Locus:1.1.1.2507.2 File:"CT1M.wiff"	1	19.4167
00537:2	64	K.AFNLLVVR.Y			466.291	2	931.575	931.572	0	2.5	21	Specific	232.63	28.73	28.73	1.18	1	>sp|P0AGB6|RPOE_ECOLI ECF RNA polymerase sigma-E factor OS=Escherichia coli (strain K12) OX=83333 GN=rpoE PE=1 SV=1	2663	Locus:1.1.1.2568.5 File:"CT1M.wiff"	1	22.7
00762:3	65	S.LTDNN[+0.984]VC[+57.021]GVLSLGVMSVVLVR.K		C[+57], N[+1]	749.407	3	2246.21	2246.19	0	8.1	132	NRagged	65.09	39.62	24.08	1.17	2	>Reverse >sp|P0A905|SLYB_ECOLI Outer membrane lipoprotein SlyB OS=Escherichia coli (strain K12) OX=83333 GN=slyB PE=2 SV=1	8795	Locus:1.1.1.2602.5 File:"CT1M.wiff"	1	24.6333
00789:3	65	S.LTDN[+0.984]NVC[+57.021]GVLSLGVMSVVLVR.K		C[+57], N[+1]	749.407	3	2246.21	2246.19	0	8.1	132	NRagged	75.93	75.93	8.94	1.18	2	>Reverse >sp|P0A905|SLYB_ECOLI Outer membrane lipoprotein SlyB OS=Escherichia coli (strain K12) OX=83333 GN=slyB PE=2 SV=1	8795	Locus:1.1.1.2606.13 File:"CT1M.wiff"	1	24.8667
00269:2	66	S.ENGVIDNLFDR.Q			646.317	2	1291.63	1291.63	0	-0.3	130	NRagged	164.79	95.59	95.59	1.18	1	>sp|P52044|YGFI_ECOLI Uncharacterized HTH-type transcriptional regulator YgfI OS=Escherichia coli (strain K12) OX=83333 GN=ygfI PE=3 SV=2	2435	Locus:1.1.1.2513.4 File:"CT1M.wiff"	1	19.6333
00240:2	67	Y.LADLFQR.S			431.743	2	862.479	862.478	0	0.5	298	NRagged	295.07	2.78	2.78	1.18	1	>sp|P0AAD4|TYRP_ECOLI Tyrosine-specific transport protein OS=Escherichia coli (strain K12) OX=83333 GN=tyrP PE=1 SV=1	3262	Locus:1.1.1.2501.2 File:"CT1M.wiff"	1	19.0833
00123:2	68	K.INDYLAAK.V			454.248	2	907.489	907.488	0	0.6	110	Specific	291.8	39.6	39.6	1.18	1	>sp|P75858|ELFG_ECOLI Uncharacterized fimbrial-like protein ElfG OS=Escherichia coli (strain K12) OX=83333 GN=elfG PE=2 SV=1	513	Locus:1.1.1.2452.3 File:"CT1M.wiff"	1	16.8
00297:3	69	R.HALEMQHILGALSLDAYLITGN.G			794.085	3	2380.24	2380.23	0	2.9	45	CRagged	64.22	64.22	64.22	1.17	1	>sp|P46891|COF_ECOLI HMP-PP phosphatase OS=Escherichia coli (strain K12) OX=83333 GN=cof PE=1 SV=2	1788	Locus:1.1.1.2522.4 File:"CT1M.wiff"	1	20.1333
00763:2	70	D.LGGESPGYLEK.D			575.294	2	1149.58	1149.58	0	1.1	58	NRagged	182.36	85.48	85.48	1.11	1	>sp|Q46796|YGEP_ECOLI Putative protein YgeP OS=Escherichia coli (strain K12) OX=83333 GN=ygeP PE=5 SV=1	4240	Locus:1.1.1.2603.2 File:"CT1M.wiff"	1	24.6667
01206:3	71	G.LTPYHQEQLAGGTPEENR.D			680.67	3	2039.99	2039.98	0	8.2	452	NRagged	145.7	33.04	33.04	1.12	1	>sp|P00904|TRPGD_ECOLI Bifunctional protein TrpGD OS=Escherichia coli (strain K12) OX=83333 GN=trpGD PE=1 SV=3	3552	Locus:1.1.1.2682.2 File:"CT1M.wiff"	1	29.0667
01352:2	72	H.PEIGNPFQK.E			515.273	2	1029.54	1029.54	0	2.7	344	NRagged	149.05	85.34	85.34	1.12	1	>Reverse >sp|P07118|SYV_ECOLI Valine--tRNA ligase OS=Escherichia coli (strain K12) OX=83333 GN=valS PE=1 SV=2	7960	Locus:1.1.1.2746.2 File:"CT1M.wiff"	1	31.6833
01347:2	72	H.PEIGNPFQK.E			515.273	2	1029.54	1029.54	0	2.9	344	NRagged	184.86	75.64	75.64	1.11	1	>Reverse >sp|P07118|SYV_ECOLI Valine--tRNA ligase OS=Escherichia coli (strain K12) OX=83333 GN=valS PE=1 SV=2	7960	Locus:1.1.1.2732.2 File:"CT1M.wiff"	1	31.4
01359:2	73	R.FGSNELAVNGALIFLDA.W			875.955	2	1750.9	1750.9	0	1	551	CRagged	70.26	70.26	70.26	1.13	1	>Reverse >sp|P13029|KATG_ECOLI Catalase-peroxidase OS=Escherichia coli (strain K12) OX=83333 GN=katG PE=1 SV=2	5692	Locus:1.1.1.2751.2 File:"CT1M.wiff"	1	31.8833
00248:2	74	R.IISVIQATI.E			479.303	2	957.599	957.598	0	1.5	59	CRagged	205.44	0.97	0.97	1.11	1	>Reverse >sp|P0AAF6|ARTP_ECOLI Arginine transport ATP-binding protein ArtP OS=Escherichia coli (strain K12) OX=83333 GN=artP PE=1 SV=1	5100	Locus:1.1.1.2503.3 File:"CT1M.wiff"	1	19.2167
01237:3	75	E.NAC[+57.021]VLLMGVLSTFLVSWLGK.D		C[+57]	736.736	3	2208.19	2208.19	0	0	105	NRagged	11.3	11.3	11.3	1.12	1	>sp|P76352|YEEO_ECOLI Probable FMN/FAD exporter YeeO OS=Escherichia coli (strain K12) OX=83333 GN=yeeO PE=1 SV=4	4368	Locus:1.1.1.2688.9 File:"CT1M.wiff"	1	29.3833
00710:2	76	K.SANIIVGSGLGEFP.Q			680.861	2	1360.71	1360.71	0	2.5	356	CRagged	231.73	144.78	144.78	1.11	1	>Reverse >sp|P39099|DEGQ_ECOLI Periplasmic pH-dependent serine endoprotease DegQ OS=Escherichia coli (strain K12) OX=83333 GN=degQ PE=1 SV=1	7436	Locus:1.1.1.2593.6 File:"CT1M.wiff"	1	24.1167
00202:3	77	R.RGHLFLQTDQPVYN[+0.984]PGQ.R		N[+1]	657.664	3	1970.98	1970.97	0	2.8	137	CRagged	57.57	20.81	0	1.12	1	>cont|000253| P01030 SWISS-PROT:P01030 (Bos taurus) similar to Complement C4-A precursor	4785	Locus:1.1.1.2488.4 File:"CT1M.wiff"	1	18.3833
00126:2	78	K.LVQEIIR.E			435.774	2	870.541	870.541	0	0.7	167	Specific	64.41	8.2	8.2	0.77	1	>Reverse >sp|P0ABF1|PCNB_ECOLI Poly(A) polymerase I OS=Escherichia coli (strain K12) OX=83333 GN=pcnB PE=1 SV=2	6891	Locus:1.1.1.2460.2 File:"CT1M.wiff"	1	16.9667
00703:3	79	W.QQDDLPAELEAYINVVK.H			649.007	3	1945.01	1944.99	0	7.5	70	NRagged	80.03	47.26	47.26	0.72	1	>sp|P37634|RLMJ_ECOLI Ribosomal RNA large subunit methyltransferase J OS=Escherichia coli (strain K12) OX=83333 GN=rlmJ PE=1 SV=1	1874	Locus:1.1.1.2591.5 File:"CT1M.wiff"	1	24.0167
00523:2	80	K.LSDQFEQLK.L			554.288	2	1107.57	1107.57	0	0.8	109	Specific	239.84	18.63	18.63	0.65	2	>Reverse >sp|P69425|TATB_ECOLI Sec-independent protein translocase protein TatB OS=Escherichia coli (strain K12) OX=83333 GN=tatB PE=1 SV=1	8122	Locus:1.1.1.2566.10 File:"CT1M.wiff"	1	22.6167
00603:2	80	K.LSDQFEQ[+0.984]LK.L		Q[+1]	554.78	2	1108.55	1108.55	0	1.1	109	Specific	91.63	27.73	0	0.29	2	>Reverse >sp|P69425|TATB_ECOLI Sec-independent protein translocase protein TatB OS=Escherichia coli (strain K12) OX=83333 GN=tatB PE=1 SV=1	8122	Locus:1.1.1.2577.5 File:"CT1M.wiff"	1	23.2167
01270:3	81	K.GLAN[+0.984]RDQVVAAIFSYLNLLR.E		N[+1]	745.414	3	2234.23	2234.23	0	-0.8	361	Specific	4.83	4.83	0	1.12	1	>sp|P05458|PTRA_ECOLI Protease 3 OS=Escherichia coli (strain K12) OX=83333 GN=ptrA PE=1 SV=1	236	Locus:1.1.1.2695.2 File:"CT1M.wiff"	1	29.7833
00473:2	82	W.ISPADLMHM[+15.995]R.I		M[+16]	593.79	2	1186.57	1186.57	0	1.3	230	NRagged	259.73	92.33	0	1.12	1	>sp|P37056|YAEF_ECOLI Probable lipoprotein peptidase YaeF OS=Escherichia coli (strain K12) OX=83333 GN=yaeF PE=3 SV=3	4341	Locus:1.1.1.2560.5 File:"CT1M.wiff"	1	22.2667
00187:4	83	F.LAAENVLNALDAGSFGPTGR.A			494.01	4	1973.02	1973.01	0	4.2	275	NRagged	97.97	43.54	43.54	0.53	1	>Reverse >sp|P0AAI3|FTSH_ECOLI ATP-dependent zinc metalloprotease FtsH OS=Escherichia coli (strain K12) OX=83333 GN=ftsH PE=1 SV=1	5093	Locus:1.1.1.2484.3 File:"CT1M.wiff"	1	18.1333
00692:3	84	L.N[+0.984]EFGYAAVVTLGDPALYSR.F		N[+1]	682.005	3	2044	2044	0	-0.1	101	NRagged	32.06	32.06	32.06	1.11	1	>sp|P63417|YHBS_ECOLI Uncharacterized N-acetyltransferase YhbS OS=Escherichia coli (strain K12) OX=83333 GN=yhbS PE=3 SV=1	2953	Locus:1.1.1.2589.7 File:"CT1M.wiff"	1	23.9
00387:3	85	K.RVIISAPSADAPMFVMGVN.H			659.012	3	1975.02	1975.01	0	3.6	116	CRagged	73.36	17.14	17.14	0.51	1	>cont|000261| P10096 SWISS-PROT:P10096 (Bos taurus) Glyceraldehyde-3-phosphate dehydrogenase	4793	Locus:1.1.1.2543.9 File:"CT1M.wiff"	1	21.3167
00279:2	86	R.INPGNIGNEER.I			606.804	2	1212.6	1212.6	0	2.8	107	Specific	166.7	67.68	67.68	0.49	1	>sp|P62620|ISPG_ECOLI 4-hydroxy-3-methylbut-2-en-1-yl diphosphate synthase (flavodoxin) OS=Escherichia coli (strain K12) OX=83333 GN=ispG PE=1 SV=1	533	Locus:1.1.1.2517.3 File:"CT1M.wiff"	1	19.8667
00610:2	87	K.SLDDQFAELK.A			583.291	2	1165.57	1165.57	0	0.5	192	Specific	114.2	22.75	22.75	0.43	1	>sp|P0AFM6|PSPA_ECOLI Phage shock protein A OS=Escherichia coli (strain K12) OX=83333 GN=pspA PE=1 SV=2	860	Locus:1.1.1.2578.6 File:"CT1M.wiff"	1	23.2833
00641:2	87	K.SLDDQFAELK.A			583.291	2	1165.57	1165.57	0	0.5	192	Specific	141.35	42.98	42.98	0.43	1	>sp|P0AFM6|PSPA_ECOLI Phage shock protein A OS=Escherichia coli (strain K12) OX=83333 GN=pspA PE=1 SV=2	860	Locus:1.1.1.2582.9 File:"CT1M.wiff"	1	23.5
00580:2	87	K.SLDDQFAELK.A			583.292	2	1165.58	1165.57	0	2.6	192	Specific	150.01	28.66	28.66	0.36	1	>sp|P0AFM6|PSPA_ECOLI Phage shock protein A OS=Escherichia coli (strain K12) OX=83333 GN=pspA PE=1 SV=2	860	Locus:1.1.1.2574.6 File:"CT1M.wiff"	1	23.0667
00046:4	88	R.GYDFSGYDAFKLGAFALR.T			500.254	4	1998	1997.98	0	9.9	265	Specific	35.12	35.12	35.12	0.4	1	>Reverse >sp|P77747|OMPN_ECOLI Outer membrane porin N OS=Escherichia coli (strain K12) OX=83333 GN=ompN PE=1 SV=1	6575	Locus:1.1.1.2305.2 File:"CT1M.wiff"	1	13.75
00600:2	89	K.LSSDPMR.D			403.199	2	805.39	805.387	0	3.5	72	Specific	54.49	54.36	54.36	0.4	1	>Reverse >sp|P76558|MAO2_ECOLI NADP-dependent malic enzyme OS=Escherichia coli (strain K12) OX=83333 GN=maeB PE=1 SV=1	6072	Locus:1.1.1.2577.2 File:"CT1M.wiff"	1	23.2
00648:2	90	I.TLDPKTYLPR.V			602.336	2	1203.66	1203.67	0	-6.9	72	NRagged	300.82	62.73	62.73	0.38	1	>sp|P64604|MLAD_ECOLI Intermembrane phospholipid transport system binding protein MlaD OS=Escherichia coli (strain K12) OX=83333 GN=mlaD PE=1 SV=1	1231	Locus:1.1.1.2583.5 File:"CT1M.wiff"	1	23.5667
01381:2	91	N.QWWDLSVQATIAGK.L			801.924	2	1602.84	1602.83	0	8.9	454	NRagged	16.3	16.3	16.3	0.38	1	>sp|P0AGC3|SLT_ECOLI Soluble lytic murein transglycosylase OS=Escherichia coli (strain K12) OX=83333 GN=slt PE=1 SV=1	1839	Locus:1.1.1.2782.3 File:"CT1M.wiff"	1	32.7
01201:2	92	T.TLN[+0.984]NGAILTLSGK.T		N[+1]	651.871	2	1302.73	1302.73	0	6.6	453	NRagged	312.13	43.08	43.08	1.09	1	>sp|P39180|AG43_ECOLI Antigen 43 OS=Escherichia coli (strain K12) OX=83333 GN=flu PE=1 SV=3	291	Locus:1.1.1.2681.4 File:"CT1M.wiff"	1	29.0167
00060:3	93	S.LNHAPVLISQK.L			407.244	3	1219.72	1219.72	0	1.9	467	NRagged	89.97	34.51	34.51	0.32	1	>cont|000265| Q3MHN2 SWISS-PROT:Q3MHN2 (Bos taurus) Complement component C9 precursor	4797	Locus:1.1.1.2360.2 File:"CT1M.wiff"	1	14.6333
00083:3	94	D.GKFVTGAPLVPTK.E			438.93	3	1314.78	1314.78	0	-1.9	3	NRagged	58.93	42.13	42.13	0.06	2	>Reverse >sp|P0ABD1|YEAV_ECOLI Uncharacterized transporter YeaV OS=Escherichia coli (strain K12) OX=83333 GN=yeaV PE=3 SV=1	8377	Locus:1.1.1.2427.2 File:"CT1M.wiff"	1	15.8167
00081:3	94	D.GKFVTGAPLVPTK.E			438.93	3	1314.78	1314.78	0	-1.9	3	NRagged	133.03	52.76	52.76	0.38	2	>Reverse >sp|P0ABD1|YEAV_ECOLI Uncharacterized transporter YeaV OS=Escherichia coli (strain K12) OX=83333 GN=yeaV PE=3 SV=1	8377	Locus:1.1.1.2409.2 File:"CT1M.wiff"	1	15.6167
00073:3	94	D.GKFVTGAPLVPTK.E			438.93	3	1314.78	1314.78	0	-1.9	3	NRagged	189.76	23.07	23.07	0.22	2	>Reverse >sp|P0ABD1|YEAV_ECOLI Uncharacterized transporter YeaV OS=Escherichia coli (strain K12) OX=83333 GN=yeaV PE=3 SV=1	8377	Locus:1.1.1.2401.3 File:"CT1M.wiff"	1	15.3667
01017:2	94	R.QLGNNIGIWS.S			551.29	2	1101.57	1101.57	0	3.1	284	CRagged	53.32	14.33	14.33	0.03	2	>Reverse >sp|P0ABD1|YEAV_ECOLI Uncharacterized transporter YeaV OS=Escherichia coli (strain K12) OX=83333 GN=yeaV PE=3 SV=1	8377	Locus:1.1.1.2644.5 File:"CT1M.wiff"	1	26.9667
00574:3	95	R.LLYAFGVTAGFM[+15.995]LVEVVGG.F		M[+16]	653.681	3	1959.03	1959.03	0	-0.6	21	CRagged	76.76	72.51	72.51	0.97	1	>sp|P75757|ZITB_ECOLI Zinc transporter ZitB OS=Escherichia coli (strain K12) OX=83333 GN=zitB PE=1 SV=1	4178	Locus:1.1.1.2573.4 File:"CT1M.wiff"	1	23
00804:2	96	R.LSQPGR.D			329.188	2	657.368	657.368	0	0.4	157	Specific	87.41	40	40	0.27	1	>Reverse >sp|P55798|PRP1_ECOLI Serine/threonine-protein phosphatase 1 OS=Escherichia coli (strain K12) OX=83333 GN=pphA PE=1 SV=1	6932	Locus:1.1.1.2609.5 File:"CT1M.wiff"	1	25
00114:3	97	K.WLPALSLFFAVATLGMPGTGN.F			721.714	3	2163.13	2163.13	0	-1.4	383	CRagged	70.97	70.97	70.97	0.24	2	>sp|P0AFE8|NUOM_ECOLI NADH-quinone oxidoreductase subunit M OS=Escherichia coli (strain K12) OX=83333 GN=nuoM PE=1 SV=1	1877	Locus:1.1.1.2446.4 File:"CT1M.wiff"	1	16.4833
00095:3	97	K.WLPALSLFFAVATLGM[+15.995]PGTGN.F		M[+16]	727.044	3	2179.12	2179.13	0	-3.3	383	CRagged	43.91	18.06	18.06	0.07	2	>sp|P0AFE8|NUOM_ECOLI NADH-quinone oxidoreductase subunit M OS=Escherichia coli (strain K12) OX=83333 GN=nuoM PE=1 SV=1	1877	Locus:1.1.1.2439.8 File:"CT1M.wiff"	1	16.1
00106:3	97	K.WLPALSLFFAVATLGM[+15.995]PGTGN.F		M[+16]	727.044	3	2179.12	2179.13	0	-3.3	383	CRagged	44.4	44.4	44.4	0.22	2	>sp|P0AFE8|NUOM_ECOLI NADH-quinone oxidoreductase subunit M OS=Escherichia coli (strain K12) OX=83333 GN=nuoM PE=1 SV=1	1877	Locus:1.1.1.2443.3 File:"CT1M.wiff"	1	16.3
00930:4	98	L.LTVDVWEHAYYIDYRNAR.P			571.789	4	2284.14	2284.11	0	9.5	154	NRagged	2.63	2.63	2.63	0.27	1	>sp|P0AGD3|SODF_ECOLI Superoxide dismutase [Fe] OS=Escherichia coli (strain K12) OX=83333 GN=sodB PE=1 SV=2	1973	Locus:1.1.1.2630.3 File:"CT1M.wiff"	1	26.1833
01063:2	99	R.YQISVK.P			369.213	2	737.419	737.419	0	0.4	161	Specific	13.69	0.4	0.4	0.27	1	>sp|P0A903|BAMC_ECOLI Outer membrane protein assembly factor BamC OS=Escherichia coli (strain K12) OX=83333 GN=bamC PE=1 SV=1	4414	Locus:1.1.1.2653.2 File:"CT1M.wiff"	1	27.4667
00780:2	100	K.AFVVTR.V			346.708	2	692.409	692.409	0	-0.7	170	Specific	93.22	30.88	30.88	0.27	1	>sp|P33607|NUOL_ECOLI NADH-quinone oxidoreductase subunit L OS=Escherichia coli (strain K12) OX=83333 GN=nuoL PE=1 SV=2	278	Locus:1.1.1.2606.4 File:"CT1M.wiff"	1	24.8333
01019:2	101	C.ITDQLNLLFQK.V			666.877	2	1332.75	1332.75	0	-3.6	281	NRagged	188.2	25.84	25.84	0.26	1	>Reverse >sp|P36553|HEM6_ECOLI Oxygen-dependent coproporphyrinogen-III oxidase OS=Escherichia coli (strain K12) OX=83333 GN=hemF PE=1 SV=1	6165	Locus:1.1.1.2644.7 File:"CT1M.wiff"	1	26.9833
01202:2	102	C.LTPELVAQ[+0.984]FGLK.E		Q[+1]	658.878	2	1316.75	1316.75	0	1.9	97	NRagged	234.33	13.33	13.33	0.94	1	>sp|P77196|YFCU_ECOLI Putative outer membrane usher protein YfcU OS=Escherichia coli (strain K12) OX=83333 GN=yfcU PE=5 SV=3	2882	Locus:1.1.1.2681.5 File:"CT1M.wiff"	1	29.0167
00565:3	103	K.LTYAGN[+0.984]TVINGPQTWKEGFK.E		N[+1]	742.379	3	2225.12	2225.12	0	-0.3	325	Specific	58.54	9.71	9.71	0.89	1	>Reverse >sp|P23843|OPPA_ECOLI Periplasmic oligopeptide-binding protein OS=Escherichia coli (strain K12) OX=83333 GN=oppA PE=1 SV=2	6539	Locus:1.1.1.2571.8 File:"CT1M.wiff"	1	22.9
00990:2	104	R.AFSQIK.D			347.2	2	693.393	693.393	0	-0.1	654	Specific	51.88	29.96	29.96	0.27	1	>sp|P31224|ACRB_ECOLI Multidrug efflux pump subunit AcrB OS=Escherichia coli (strain K12) OX=83333 GN=acrB PE=1 SV=1	2251	Locus:1.1.1.2640.2 File:"CT1M.wiff"	1	26.7333
01297:3	105	R.ELWMLAAINC[+57.021]LLIVTI.S		C[+57]	625.017	3	1873.04	1873.03	0	2.5	216	CRagged	134.32	40.23	40.23	0.25	1	>Reverse >sp|P75826|LYSO_ECOLI Lysine exporter LysO OS=Escherichia coli (strain K12) OX=83333 GN=lysO PE=2 SV=2	5549	Locus:1.1.1.2710.5 File:"CT1M.wiff"	1	30.35
00985:2	106	K.ANDRLTFTWIR.N			696.872	2	1392.74	1392.74	0	-0.7	436	Specific	234.56	140.72	140.72	0.25	1	>Reverse >sp|P77348|MPPA_ECOLI Periplasmic murein peptide-binding protein OS=Escherichia coli (strain K12) OX=83333 GN=mppA PE=1 SV=2	5824	Locus:1.1.1.2639.3 File:"CT1M.wiff"	1	26.6833
00871:2	107	K.GTTGSTYLIC[+57.021]STENSEL.W		C[+57]	916.914	2	1832.82	1832.82	0	-1.1	384	CRagged	49.24	49.24	49.24	0.21	1	>Reverse >sp|P77495|PRPE_ECOLI Propionate--CoA ligase OS=Escherichia coli (strain K12) OX=83333 GN=prpE PE=3 SV=1	5835	Locus:1.1.1.2619.6 File:"CT1M.wiff"	1	25.6
00429:2	108	L.ADADALQAVPIPR.G			668.865	2	1336.72	1336.72	0	0.7	339	NRagged	29.08	28.27	28.27	0.2	1	>Reverse >sp|P05459|PDXB_ECOLI Erythronate-4-phosphate dehydrogenase OS=Escherichia coli (strain K12) OX=83333 GN=pdxB PE=2 SV=2	6966	Locus:1.1.1.2548.6 File:"CT1M.wiff"	1	21.6

## Sheet: Control Boil
Query #:z	Protein Rank	Peptide < ProteinMetrics Confidential >	Glycans NHFAGNa	Modification Type(s)	Observed m/z	z	Observed (M+H)	Calc. mass (M+H)	Off-by-x error	Mass error (ppm)	Starting position	Cleavage	Score	Delta	Delta Mod	|Log Prob|	# of unique peptides	Protein Name	Protein DB number	Comment	Scan #	Scan Time
00815:2	1	K.IVGGYTC[+57.021]AANSIPY.Q		C[+57]	743.355	2	1485.7	1485.7	0	-0.8	9	CRagged	86.7	86.7	86.7	1.74	48	>cont|000141| spt|P00761| Trypsin precursor (EC 3.4.21.4) [Sus scrofa (contaminant)]	4673	Locus:1.1.1.2790.3 File:"CT-B.wiff"	1	24.0333
00787:2	1	K.IVGGYTC[+57.021]AANSIPY.Q		C[+57]	743.355	2	1485.7	1485.7	0	-0.8	9	CRagged	474.02	474.02	474.02	6.98	48	>cont|000141| spt|P00761| Trypsin precursor (EC 3.4.21.4) [Sus scrofa (contaminant)]	4673	Locus:1.1.1.2786.11 File:"CT-B.wiff"	1	23.8167
00845:2	1	K.IVGGYTC[+57.021]AAN[+0.984]SIPY.Q		C[+57], N[+1]	743.85	2	1486.69	1486.69	0	2.9	9	CRagged	257.47	251.68	251.68	2.94	48	>cont|000141| spt|P00761| Trypsin precursor (EC 3.4.21.4) [Sus scrofa (contaminant)]	4673	Locus:1.1.1.2794.6 File:"CT-B.wiff"	1	24.2667
00900:2	1	K.IVGGYTC[+57.021]AAN[+0.984]SIPY.Q		C[+57], N[+1]	743.85	2	1486.69	1486.69	0	2.5	9	CRagged	274.79	229.19	229.19	3.94	48	>cont|000141| spt|P00761| Trypsin precursor (EC 3.4.21.4) [Sus scrofa (contaminant)]	4673	Locus:1.1.1.2801.7 File:"CT-B.wiff"	1	24.6833
01275:2	1	K.IVGGYTC[+57.021]AANSIPYQVSL.N		C[+57]	956.981	2	1912.95	1912.95	0	3.4	9	CRagged	36.46	36.46	36.46	0.89	48	>cont|000141| spt|P00761| Trypsin precursor (EC 3.4.21.4) [Sus scrofa (contaminant)]	4673	Locus:1.1.1.2860.6 File:"CT-B.wiff"	1	28.05
01094:3	1	K.IVGGYTC[+57.021]AANSIPYQVSLNS.G		C[+57]	705.344	3	2114.02	2114.02	0	-2.1	9	CRagged	354.09	354.09	354.09	4.62	48	>cont|000141| spt|P00761| Trypsin precursor (EC 3.4.21.4) [Sus scrofa (contaminant)]	4673	Locus:1.1.1.2827.9 File:"CT-B.wiff"	1	26.1667
01064:3	1	K.IVGGYTC[+57.021]AANSIPYQVSLNSG.S		C[+57]	724.352	3	2171.04	2171.04	0	-0.6	9	CRagged	306.66	306.66	306.66	4.52	48	>cont|000141| spt|P00761| Trypsin precursor (EC 3.4.21.4) [Sus scrofa (contaminant)]	4673	Locus:1.1.1.2823.7 File:"CT-B.wiff"	1	25.9333
01141:3	1	K.IVGGYTC[+57.021]AAN[+0.984]SIPYQVSLNSG.S		C[+57], N[+1]	724.681	3	2172.03	2172.03	0	0.2	9	CRagged	131.26	131.26	41.17	1.81	48	>cont|000141| spt|P00761| Trypsin precursor (EC 3.4.21.4) [Sus scrofa (contaminant)]	4673	Locus:1.1.1.2835.7 File:"CT-B.wiff"	1	26.6
00301:2	1	R.LGEHNIDVL.E			505.27	2	1009.53	1009.53	0	0.6	58	CRagged	433.98	100.32	100.32	2.79	48	>cont|000141| spt|P00761| Trypsin precursor (EC 3.4.21.4) [Sus scrofa (contaminant)]	4673	Locus:1.1.1.2719.4 File:"CT-B.wiff"	1	20
00289:2	1	R.LGEHNIDVLE.G			569.791	2	1138.58	1138.57	0	1.1	58	CRagged	192.35	9.7	9.7	0.99	48	>cont|000141| spt|P00761| Trypsin precursor (EC 3.4.21.4) [Sus scrofa (contaminant)]	4673	Locus:1.1.1.2717.5 File:"CT-B.wiff"	1	19.8833
00291:2	1	R.LGEHNIDVLEGN.E			655.322	2	1309.64	1309.64	0	-1.9	58	CRagged	510.24	382.57	382.57	5.68	48	>cont|000141| spt|P00761| Trypsin precursor (EC 3.4.21.4) [Sus scrofa (contaminant)]	4673	Locus:1.1.1.2717.7 File:"CT-B.wiff"	1	19.8833
00280:2	1	R.LGEHNIDVLEGNEQ.F			783.875	2	1566.74	1566.74	0	2.2	58	CRagged	393.17	307.27	307.27	5.6	48	>cont|000141| spt|P00761| Trypsin precursor (EC 3.4.21.4) [Sus scrofa (contaminant)]	4673	Locus:1.1.1.2715.6 File:"CT-B.wiff"	1	19.7833
00788:2	1	R.LGEHNIDVLEGNEQF.I			857.407	2	1713.81	1713.81	0	-1.1	58	CRagged	519.88	405.8	405.8	7.44	48	>cont|000141| spt|P00761| Trypsin precursor (EC 3.4.21.4) [Sus scrofa (contaminant)]	4673	Locus:1.1.1.2786.12 File:"CT-B.wiff"	1	23.8167
00916:3	1	R.LGEHNIDVLEGNEQFIN.A			647.651	3	1940.94	1940.93	0	1.7	58	CRagged	474.92	396.11	396.11	7.06	48	>cont|000141| spt|P00761| Trypsin precursor (EC 3.4.21.4) [Sus scrofa (contaminant)]	4673	Locus:1.1.1.2803.5 File:"CT-B.wiff"	1	24.7833
00877:3	1	R.LGEHNIDVLEGNEQFIN.A			647.651	3	1940.94	1940.93	0	1.7	58	CRagged	597.47	502.43	502.43	8.19	48	>cont|000141| spt|P00761| Trypsin precursor (EC 3.4.21.4) [Sus scrofa (contaminant)]	4673	Locus:1.1.1.2799.2 File:"CT-B.wiff"	1	24.5333
00968:3	1	R.LGEHNIDVLEGNEQFINA.A			671.327	3	2011.97	2011.97	0	-2.3	58	CRagged	545.92	494.88	494.88	7.33	48	>cont|000141| spt|P00761| Trypsin precursor (EC 3.4.21.4) [Sus scrofa (contaminant)]	4673	Locus:1.1.1.2811.5 File:"CT-B.wiff"	1	25.2333
01057:3	1	R.LGEHNIDVLEGNEQFINAA.K			695.007	3	2083.01	2083.01	0	-1.1	58	CRagged	293.47	293.47	293.47	5.39	48	>cont|000141| spt|P00761| Trypsin precursor (EC 3.4.21.4) [Sus scrofa (contaminant)]	4673	Locus:1.1.1.2822.9 File:"CT-B.wiff"	1	25.8833
01019:3	1	R.LGEHNIDVLEGNEQFINAA.K			695.007	3	2083.01	2083.01	0	-1.1	58	CRagged	445.22	445.22	445.22	7.25	48	>cont|000141| spt|P00761| Trypsin precursor (EC 3.4.21.4) [Sus scrofa (contaminant)]	4673	Locus:1.1.1.2818.5 File:"CT-B.wiff"	1	25.6333
00995:3	1	R.LGEHNIDVLEGNEQFINAA.K			695.007	3	2083.01	2083.01	0	-1.1	58	CRagged	626.5	613.68	613.68	9.38	48	>cont|000141| spt|P00761| Trypsin precursor (EC 3.4.21.4) [Sus scrofa (contaminant)]	4673	Locus:1.1.1.2814.4 File:"CT-B.wiff"	1	25.4167
01139:3	1	R.LGEHN[+0.984]IDVLEGNEQFINAA.K		N[+1]	695.336	3	2083.99	2083.99	0	-0.1	58	CRagged	194.2	194.2	140.62	2.8	48	>cont|000141| spt|P00761| Trypsin precursor (EC 3.4.21.4) [Sus scrofa (contaminant)]	4673	Locus:1.1.1.2835.5 File:"CT-B.wiff"	1	26.6
01165:3	1	R.LGEHNIDVLEGN[+0.984]EQFINAA.K		N[+1]	695.337	3	2084	2083.99	0	1.6	58	CRagged	440.22	440.22	6.37	7.06	48	>cont|000141| spt|P00761| Trypsin precursor (EC 3.4.21.4) [Sus scrofa (contaminant)]	4673	Locus:1.1.1.2839.6 File:"CT-B.wiff"	1	26.8333
01078:2	1	R.LGEHNIDVLEGNEQ[+0.984]FINAA.K		Q[+1]	1042.5	2	2084	2083.99	0	1.7	58	CRagged	454.58	454.58	2.4	7.44	48	>cont|000141| spt|P00761| Trypsin precursor (EC 3.4.21.4) [Sus scrofa (contaminant)]	4673	Locus:1.1.1.2825.7 File:"CT-B.wiff"	1	26.05
00634:3	1	R.LGEHNIDVLEGNEQFINAAK.I			737.706	3	2211.1	2211.1	0	-0.8	58	Specific	864.88	794.16	794.16	15.85	48	>cont|000141| spt|P00761| Trypsin precursor (EC 3.4.21.4) [Sus scrofa (contaminant)]	4673	Locus:1.1.1.2768.7 File:"CT-B.wiff"	1	22.7833
00970:3	1	K.IITHPNFNGNTLDNDIMLIK.L			761.731	3	2283.18	2283.18	0	-0.8	78	Specific	479	371.89	371.89	8.73	48	>cont|000141| spt|P00761| Trypsin precursor (EC 3.4.21.4) [Sus scrofa (contaminant)]	4673	Locus:1.1.1.2811.7 File:"CT-B.wiff"	1	25.25
01065:3	1	K.IITHPNFN[+0.984]GNTLDNDIMLIK.L		N[+1]	762.059	3	2284.16	2284.16	0	-1.2	78	Specific	595.49	500.04	19.03	9.85	48	>cont|000141| spt|P00761| Trypsin precursor (EC 3.4.21.4) [Sus scrofa (contaminant)]	4673	Locus:1.1.1.2823.8 File:"CT-B.wiff"	1	25.9333
01119:3	1	K.IITHPNFN[+0.984]GNTLDNDIMLIK.L		N[+1]	762.06	3	2284.16	2284.16	0	0.3	78	Specific	766.42	609.7	23.86	13.85	48	>cont|000141| spt|P00761| Trypsin precursor (EC 3.4.21.4) [Sus scrofa (contaminant)]	4673	Locus:1.1.1.2831.6 File:"CT-B.wiff"	1	26.4
01238:2	1	N.FN[+0.984]GNTLDNDIMLIK.L		N[+1]	804.9	2	1608.79	1608.79	0	-0.8	84	NRagged	597.51	524.64	29.66	8.4	48	>cont|000141| spt|P00761| Trypsin precursor (EC 3.4.21.4) [Sus scrofa (contaminant)]	4673	Locus:1.1.1.2851.4 File:"CT-B.wiff"	1	27.5167
00808:2	1	N.GNTLDNDIMLIK.L			673.852	2	1346.7	1346.7	0	-1.9	86	NRagged	643.07	484.31	484.31	9.27	48	>cont|000141| spt|P00761| Trypsin precursor (EC 3.4.21.4) [Sus scrofa (contaminant)]	4673	Locus:1.1.1.2789.5 File:"CT-B.wiff"	1	23.9667
00766:2	1	N.TLDN[+0.984]DIMLIK.L		N[+1]	588.815	2	1176.62	1176.62	0	4.1	88	NRagged	426.18	135.3	135.3	2.94	48	>cont|000141| spt|P00761| Trypsin precursor (EC 3.4.21.4) [Sus scrofa (contaminant)]	4673	Locus:1.1.1.2784.2 File:"CT-B.wiff"	1	23.6667
00014:2	1	K.LSSPATLNSR.V			523.285	2	1045.56	1045.56	0	-1.5	98	Specific	552.88	213.16	213.16	5.06	48	>cont|000141| spt|P00761| Trypsin precursor (EC 3.4.21.4) [Sus scrofa (contaminant)]	4673	Locus:1.1.1.2512.2 File:"CT-B.wiff"	1	14.25
00025:2	1	K.LSSPATLN[+0.984]SR.V		N[+1]	523.776	2	1046.55	1046.55	0	-2.4	98	Specific	561.46	243.08	243.08	5.98	48	>cont|000141| spt|P00761| Trypsin precursor (EC 3.4.21.4) [Sus scrofa (contaminant)]	4673	Locus:1.1.1.2552.3 File:"CT-B.wiff"	1	14.8833
00067:2	1	R.VATVSLPR.S			421.758	2	842.509	842.509	0	-0.4	108	Specific	430.08	164.22	164.22	5.77	48	>cont|000141| spt|P00761| Trypsin precursor (EC 3.4.21.4) [Sus scrofa (contaminant)]	4673	Locus:1.1.1.2633.2 File:"CT-B.wiff"	1	16.6
00041:2	1	R.VATVSLPR.S			421.758	2	842.509	842.509	0	-0.4	108	Specific	438.91	167.36	167.36	6.21	48	>cont|000141| spt|P00761| Trypsin precursor (EC 3.4.21.4) [Sus scrofa (contaminant)]	4673	Locus:1.1.1.2620.2 File:"CT-B.wiff"	1	15.9167
00062:2	1	R.VATVSLPR.S			421.758	2	842.509	842.509	0	-0.4	108	Specific	490.54	215.3	215.3	6.67	48	>cont|000141| spt|P00761| Trypsin precursor (EC 3.4.21.4) [Sus scrofa (contaminant)]	4673	Locus:1.1.1.2629.2 File:"CT-B.wiff"	1	16.3833
00050:2	1	R.VATVSLPR.S			421.758	2	842.509	842.509	0	-0.4	108	Specific	540.23	215.55	215.55	6.81	48	>cont|000141| spt|P00761| Trypsin precursor (EC 3.4.21.4) [Sus scrofa (contaminant)]	4673	Locus:1.1.1.2625.2 File:"CT-B.wiff"	1	16.1333
01034:2	1	R.SC[+57.021]AAAGTEC[+57.021]LISGWGN.T		C[+57]*2	827.35	2	1653.69	1653.7	0	-4.3	116	CRagged	371.89	371.89	371.89	6.04	48	>cont|000141| spt|P00761| Trypsin precursor (EC 3.4.21.4) [Sus scrofa (contaminant)]	4673	Locus:1.1.1.2820.7 File:"CT-B.wiff"	1	25.75
00681:2	1	K.SSGSSYPSLLQC[+57.021].L		C[+57]	643.29	2	1285.57	1285.57	0	0.6	134	CRagged	336.54	288.91	288.91	4.94	48	>cont|000141| spt|P00761| Trypsin precursor (EC 3.4.21.4) [Sus scrofa (contaminant)]	4673	Locus:1.1.1.2773.8 File:"CT-B.wiff"	1	23.05
00784:2	1	N.MIC[+57.021]VGFLEGGK.D		C[+57]	605.8	2	1210.59	1210.6	0	-2.8	168	NRagged	648.13	43.99	43.99	5.96	48	>cont|000141| spt|P00761| Trypsin precursor (EC 3.4.21.4) [Sus scrofa (contaminant)]	4673	Locus:1.1.1.2786.8 File:"CT-B.wiff"	1	23.8
01039:2	1	K.VC[+57.021]NYVNWIQ.Q		C[+57]	598.281	2	1195.55	1195.56	0	-2	217	CRagged	349.94	260.93	260.93	3.18	48	>cont|000141| spt|P00761| Trypsin precursor (EC 3.4.21.4) [Sus scrofa (contaminant)]	4673	Locus:1.1.1.2821.4 File:"CT-B.wiff"	1	25.7833
00977:2	1	K.VC[+57.021]NYVNWIQQ.T		C[+57]	662.311	2	1323.62	1323.62	0	0.4	217	CRagged	265.29	227.1	227.1	4.21	48	>cont|000141| spt|P00761| Trypsin precursor (EC 3.4.21.4) [Sus scrofa (contaminant)]	4673	Locus:1.1.1.2812.8 File:"CT-B.wiff"	1	25.3
01070:2	1	K.VC[+57.021]NYVNWIQQT.I		C[+57]	712.833	2	1424.66	1424.66	0	-2.1	217	CRagged	464.74	376.78	376.78	5	48	>cont|000141| spt|P00761| Trypsin precursor (EC 3.4.21.4) [Sus scrofa (contaminant)]	4673	Locus:1.1.1.2824.5 File:"CT-B.wiff"	1	25.9833
01660:2	1	K.VC[+57.021]NYVNWIQQTIAAN.-		C[+57]	897.434	2	1793.86	1793.86	0	-1.5	217	CRagged	223.01	223.01	223.01	4.62	48	>cont|000141| spt|P00761| Trypsin precursor (EC 3.4.21.4) [Sus scrofa (contaminant)]	4673	Locus:1.1.1.2936.7 File:"CT-B.wiff"	1	32.1
01629:2	1	K.VC[+57.021]NYVNWIQQTIAAN.-		C[+57]	897.434	2	1793.86	1793.86	0	-1.5	217	CRagged	695.46	617.57	617.57	10.96	48	>cont|000141| spt|P00761| Trypsin precursor (EC 3.4.21.4) [Sus scrofa (contaminant)]	4673	Locus:1.1.1.2932.4 File:"CT-B.wiff"	1	31.8833
01685:2	1	K.VC[+57.021]N[+0.984]YVNWIQQTIAAN.-		C[+57], N[+1]	897.935	2	1794.86	1794.85	0	8.7	217	CRagged	370.6	370.6	101.18	6.91	48	>cont|000141| spt|P00761| Trypsin precursor (EC 3.4.21.4) [Sus scrofa (contaminant)]	4673	Locus:1.1.1.2940.4 File:"CT-B.wiff"	1	32.3167
01711:2	1	K.VC[+57.021]NYVNWIQ[+0.984]QTIAAN.-		C[+57], Q[+1]	897.929	2	1794.85	1794.85	0	1.2	217	CRagged	501.44	501.44	4.4	7.86	48	>cont|000141| spt|P00761| Trypsin precursor (EC 3.4.21.4) [Sus scrofa (contaminant)]	4673	Locus:1.1.1.2945.2 File:"CT-B.wiff"	1	32.6
01767:2	1	K.VC[+57.021]NYVNWIQ[+0.984]QTIAAN.-		C[+57], Q[+1]	897.931	2	1794.85	1794.85	0	3.6	217	CRagged	559.53	559.53	64.15	7.67	48	>cont|000141| spt|P00761| Trypsin precursor (EC 3.4.21.4) [Sus scrofa (contaminant)]	4673	Locus:1.1.1.2989.3 File:"CT-B.wiff"	1	34.1667
01714:2	1	K.VC[+57.021]NYVNWIQQ[+0.984]TIAAN.-		C[+57], Q[+1]	897.929	2	1794.85	1794.85	0	1.2	217	CRagged	657.71	646.63	32.28	10.9	48	>cont|000141| spt|P00761| Trypsin precursor (EC 3.4.21.4) [Sus scrofa (contaminant)]	4673	Locus:1.1.1.2946.3 File:"CT-B.wiff"	1	32.6667
01472:2	1	C.NYVNWIQQTIAAN.-			767.885	2	1534.76	1534.76	0	-1	219	Non	679.04	552.34	552.34	10.03	48	>cont|000141| spt|P00761| Trypsin precursor (EC 3.4.21.4) [Sus scrofa (contaminant)]	4673	Locus:1.1.1.2906.11 File:"CT-B.wiff"	1	30.4167
01287:2	1	C.NYVN[+0.984]WIQQTIAAN.-		N[+1]	768.379	2	1535.75	1535.75	0	0.7	219	Non	145.6	140.9	72.27	1.74	48	>cont|000141| spt|P00761| Trypsin precursor (EC 3.4.21.4) [Sus scrofa (contaminant)]	4673	Locus:1.1.1.2862.6 File:"CT-B.wiff"	1	28.15
01560:2	1	C.NYVNWIQQ[+0.984]TIAAN.-		Q[+1]	768.376	2	1535.74	1535.75	0	-2.8	219	Non	369.28	343.81	33.04	5.42	48	>cont|000141| spt|P00761| Trypsin precursor (EC 3.4.21.4) [Sus scrofa (contaminant)]	4673	Locus:1.1.1.2920.3 File:"CT-B.wiff"	1	31.1833
01604:2	1	C.NYVN[+0.984]WIQQTIAAN.-		N[+1]	768.378	2	1535.75	1535.75	0	-0.2	219	Non	467.08	422.63	109.17	6.9	48	>cont|000141| spt|P00761| Trypsin precursor (EC 3.4.21.4) [Sus scrofa (contaminant)]	4673	Locus:1.1.1.2927.3 File:"CT-B.wiff"	1	31.5833
01701:2	1	C.NYVNWIQ[+0.984]QTIAAN.-		Q[+1]	768.377	2	1535.75	1535.75	0	-1.3	219	Non	482.56	465.57	37.05	6.98	48	>cont|000141| spt|P00761| Trypsin precursor (EC 3.4.21.4) [Sus scrofa (contaminant)]	4673	Locus:1.1.1.2944.3 File:"CT-B.wiff"	1	32.5333
01359:2	1	N.YVNWIQQTIAAN.-			710.865	2	1420.72	1420.72	0	1.3	220	Non	380.86	352.55	352.55	5.37	48	>cont|000141| spt|P00761| Trypsin precursor (EC 3.4.21.4) [Sus scrofa (contaminant)]	4673	Locus:1.1.1.2876.4 File:"CT-B.wiff"	1	28.95
01379:2	1	N.YVNWIQQTIAAN.-			710.865	2	1420.72	1420.72	0	1.3	220	Non	492.1	423.52	423.52	6.79	48	>cont|000141| spt|P00761| Trypsin precursor (EC 3.4.21.4) [Sus scrofa (contaminant)]	4673	Locus:1.1.1.2881.4 File:"CT-B.wiff"	1	29.25
01344:2	1	N.YVNWIQQTIAAN.-			710.865	2	1420.72	1420.72	0	1.3	220	Non	591.72	446.62	446.62	7.83	48	>cont|000141| spt|P00761| Trypsin precursor (EC 3.4.21.4) [Sus scrofa (contaminant)]	4673	Locus:1.1.1.2872.3 File:"CT-B.wiff"	1	28.7167
01299:2	1	N.YVNWIQQTIAAN.-			710.865	2	1420.72	1420.72	0	1.3	220	Non	658.01	501.84	501.84	9.83	48	>cont|000141| spt|P00761| Trypsin precursor (EC 3.4.21.4) [Sus scrofa (contaminant)]	4673	Locus:1.1.1.2864.5 File:"CT-B.wiff"	1	28.2833
01331:2	1	N.YVNWIQQTIAAN.-			710.865	2	1420.72	1420.72	0	1.3	220	Non	670.65	513.6	513.6	9.83	48	>cont|000141| spt|P00761| Trypsin precursor (EC 3.4.21.4) [Sus scrofa (contaminant)]	4673	Locus:1.1.1.2868.5 File:"CT-B.wiff"	1	28.5
01436:2	1	N.YVNWIQ[+0.984]QTIAAN.-		Q[+1]	711.356	2	1421.7	1421.71	0	-0.9	220	Non	517.56	421.03	42.29	6.98	48	>cont|000141| spt|P00761| Trypsin precursor (EC 3.4.21.4) [Sus scrofa (contaminant)]	4673	Locus:1.1.1.2893.4 File:"CT-B.wiff"	1	29.9167
01252:2	1	N.YVN[+0.984]WIQQTIAAN.-		N[+1]	711.356	2	1421.71	1421.71	0	-0.3	220	Non	582.84	383.53	165.14	8.03	48	>cont|000141| spt|P00761| Trypsin precursor (EC 3.4.21.4) [Sus scrofa (contaminant)]	4673	Locus:1.1.1.2854.5 File:"CT-B.wiff"	1	27.6833
01426:2	1	N.YVNWIQ[+0.984]QTIAAN.-		Q[+1]	711.356	2	1421.7	1421.71	0	-0.9	220	Non	608.69	512.75	64.79	9.03	48	>cont|000141| spt|P00761| Trypsin precursor (EC 3.4.21.4) [Sus scrofa (contaminant)]	4673	Locus:1.1.1.2889.4 File:"CT-B.wiff"	1	29.7
01407:2	1	N.YVNWIQQ[+0.984]TIAAN.-		Q[+1]	711.356	2	1421.7	1421.71	0	-1.1	220	Non	673.54	510.81	60.84	10.03	48	>cont|000141| spt|P00761| Trypsin precursor (EC 3.4.21.4) [Sus scrofa (contaminant)]	4673	Locus:1.1.1.2885.7 File:"CT-B.wiff"	1	29.4667
01460:2	1	N.YVNWIQQ[+0.984]TIAAN[+0.984].-		N[+1], Q[+1]	711.848	2	1422.69	1422.69	0	-1	220	Non	186.94	147.38	0	2.79	48	>cont|000141| spt|P00761| Trypsin precursor (EC 3.4.21.4) [Sus scrofa (contaminant)]	4673	Locus:1.1.1.2905.3 File:"CT-B.wiff"	1	30.35
01121:2	1	Y.VNWIQQTIAAN.-			629.334	2	1257.66	1257.66	0	1	221	Non	400.12	369.47	369.47	6.3	48	>cont|000141| spt|P00761| Trypsin precursor (EC 3.4.21.4) [Sus scrofa (contaminant)]	4673	Locus:1.1.1.2832.3 File:"CT-B.wiff"	1	26.4333
01097:2	1	Y.VNWIQQTIAAN.-			629.334	2	1257.66	1257.66	0	1	221	Non	593.68	442.93	442.93	7.6	48	>cont|000141| spt|P00761| Trypsin precursor (EC 3.4.21.4) [Sus scrofa (contaminant)]	4673	Locus:1.1.1.2828.4 File:"CT-B.wiff"	1	26.2
01229:2	1	Y.VNWIQQ[+0.984]TIAAN.-		Q[+1]	629.824	2	1258.64	1258.64	0	-0.7	221	Non	540.64	401.59	47.24	6.88	48	>cont|000141| spt|P00761| Trypsin precursor (EC 3.4.21.4) [Sus scrofa (contaminant)]	4673	Locus:1.1.1.2850.5 File:"CT-B.wiff"	1	27.45
00312:2	1	N.WIQQTIAAN.-			522.778	2	1044.55	1044.55	0	0.8	223	Non	508.66	316.61	316.61	5.35	48	>cont|000141| spt|P00761| Trypsin precursor (EC 3.4.21.4) [Sus scrofa (contaminant)]	4673	Locus:1.1.1.2721.2 File:"CT-B.wiff"	1	20.1
00230:2	2	R.SGGGFSSGSAGIINYQR.R			829.401	2	1657.79	1657.79	0	0.9	13	Specific	764.89	737.92	737.92	13.55	21	>cont|000132| sp|P04264| K2C1_HUMAN Keratin, type II cytoskeletal 1 (Cytokeratin 1) (K1) (CK 1) (67 kDa cytokeratin) (Hair alpha protein) [Homo sapiens Tax_Id=9606 Gene_Symbol=KRT1(contaminant)]	4664	Locus:1.1.1.2704.3 File:"CT-B.wiff"	1	19.15
00119:3	2	R.FSSC[+57.021]GGGGGSFGAGGGFGSR.S		C[+57]	589.25	3	1765.73	1765.73	0	-0.4	46	Specific	186.58	186.58	186.58	3	21	>cont|000132| sp|P04264| K2C1_HUMAN Keratin, type II cytoskeletal 1 (Cytokeratin 1) (K1) (CK 1) (67 kDa cytokeratin) (Hair alpha protein) [Homo sapiens Tax_Id=9606 Gene_Symbol=KRT1(contaminant)]	4664	Locus:1.1.1.2681.4 File:"CT-B.wiff"	1	17.8833
00409:3	2	R.SLVNLGGSKSISISVAR.G			563.329	3	1687.97	1687.97	0	1.4	66	Specific	569.62	469.61	469.61	8.6	21	>cont|000132| sp|P04264| K2C1_HUMAN Keratin, type II cytoskeletal 1 (Cytokeratin 1) (K1) (CK 1) (67 kDa cytokeratin) (Hair alpha protein) [Homo sapiens Tax_Id=9606 Gene_Symbol=KRT1(contaminant)]	4664	Locus:1.1.1.2737.4 File:"CT-B.wiff"	1	21.0167
00809:2	2	K.SLNNQFASFIDK.V			692.348	2	1383.69	1383.69	0	-0.7	186	Specific	594.73	388.74	388.74	9.47	21	>cont|000132| sp|P04264| K2C1_HUMAN Keratin, type II cytoskeletal 1 (Cytokeratin 1) (K1) (CK 1) (67 kDa cytokeratin) (Hair alpha protein) [Homo sapiens Tax_Id=9606 Gene_Symbol=KRT1(contaminant)]	4664	Locus:1.1.1.2789.6 File:"CT-B.wiff"	1	23.9667
00774:2	2	K.SLNNQFASFIDK.V			692.348	2	1383.69	1383.69	0	-0.7	186	Specific	742.95	613.1	613.1	12.47	21	>cont|000132| sp|P04264| K2C1_HUMAN Keratin, type II cytoskeletal 1 (Cytokeratin 1) (K1) (CK 1) (67 kDa cytokeratin) (Hair alpha protein) [Homo sapiens Tax_Id=9606 Gene_Symbol=KRT1(contaminant)]	4664	Locus:1.1.1.2785.5 File:"CT-B.wiff"	1	23.75
00880:2	2	K.SLN[+0.984]NQFASFIDK.V		N[+1]	692.843	2	1384.68	1384.67	0	3.6	186	Specific	597.88	381.01	66.39	8.96	21	>cont|000132| sp|P04264| K2C1_HUMAN Keratin, type II cytoskeletal 1 (Cytokeratin 1) (K1) (CK 1) (67 kDa cytokeratin) (Hair alpha protein) [Homo sapiens Tax_Id=9606 Gene_Symbol=KRT1(contaminant)]	4664	Locus:1.1.1.2799.5 File:"CT-B.wiff"	1	24.55
00867:3	2	K.SLNNQFASFIDKVR.F			546.958	3	1638.86	1638.86	0	0.3	186	Specific	436.08	393.14	393.14	7.22	21	>cont|000132| sp|P04264| K2C1_HUMAN Keratin, type II cytoskeletal 1 (Cytokeratin 1) (K1) (CK 1) (67 kDa cytokeratin) (Hair alpha protein) [Homo sapiens Tax_Id=9606 Gene_Symbol=KRT1(contaminant)]	4664	Locus:1.1.1.2798.4 File:"CT-B.wiff"	1	24.4833
00125:2	2	R.FLEQQNQVLQTK.W			738.396	2	1475.78	1475.79	0	-0.6	200	Specific	389.15	282.48	282.48	6.78	21	>cont|000132| sp|P04264| K2C1_HUMAN Keratin, type II cytoskeletal 1 (Cytokeratin 1) (K1) (CK 1) (67 kDa cytokeratin) (Hair alpha protein) [Homo sapiens Tax_Id=9606 Gene_Symbol=KRT1(contaminant)]	4664	Locus:1.1.1.2682.7 File:"CT-B.wiff"	1	17.9333
00111:2	2	R.FLEQQNQVLQTK.W			738.396	2	1475.78	1475.79	0	-0.6	200	Specific	785.78	597.27	597.27	13.47	21	>cont|000132| sp|P04264| K2C1_HUMAN Keratin, type II cytoskeletal 1 (Cytokeratin 1) (K1) (CK 1) (67 kDa cytokeratin) (Hair alpha protein) [Homo sapiens Tax_Id=9606 Gene_Symbol=KRT1(contaminant)]	4664	Locus:1.1.1.2678.5 File:"CT-B.wiff"	1	17.7
00786:2	2	K.WELLQQVDTSTR.T			738.377	2	1475.75	1475.75	0	-1.1	212	Specific	515.33	20	20	5.36	21	>cont|000132| sp|P04264| K2C1_HUMAN Keratin, type II cytoskeletal 1 (Cytokeratin 1) (K1) (CK 1) (67 kDa cytokeratin) (Hair alpha protein) [Homo sapiens Tax_Id=9606 Gene_Symbol=KRT1(contaminant)]	4664	Locus:1.1.1.2786.10 File:"CT-B.wiff"	1	23.8167
00758:2	2	K.WELLQQVDTSTR.T			738.377	2	1475.75	1475.75	0	-1.1	212	Specific	817.85	20	20	11.4	21	>cont|000132| sp|P04264| K2C1_HUMAN Keratin, type II cytoskeletal 1 (Cytokeratin 1) (K1) (CK 1) (67 kDa cytokeratin) (Hair alpha protein) [Homo sapiens Tax_Id=9606 Gene_Symbol=KRT1(contaminant)]	4664	Locus:1.1.1.2782.10 File:"CT-B.wiff"	1	23.5833
00940:2	2	R.THNLEPYFESF.I			692.316	2	1383.62	1383.62	0	1.9	224	CRagged	526.34	396.93	396.93	7.15	21	>cont|000132| sp|P04264| K2C1_HUMAN Keratin, type II cytoskeletal 1 (Cytokeratin 1) (K1) (CK 1) (67 kDa cytokeratin) (Hair alpha protein) [Homo sapiens Tax_Id=9606 Gene_Symbol=KRT1(contaminant)]	4664	Locus:1.1.1.2807.5 File:"CT-B.wiff"	1	25.0167
01375:3	2	R.THNLEPYFESFINNLR.R			665.33	3	1993.98	1993.98	0	0	224	Specific	639.63	639.63	639.63	10.74	21	>cont|000132| sp|P04264| K2C1_HUMAN Keratin, type II cytoskeletal 1 (Cytokeratin 1) (K1) (CK 1) (67 kDa cytokeratin) (Hair alpha protein) [Homo sapiens Tax_Id=9606 Gene_Symbol=KRT1(contaminant)]	4664	Locus:1.1.1.2880.2 File:"CT-B.wiff"	1	29.1667
01357:3	2	R.THNLEPYFESFINNLR.R			665.33	3	1993.98	1993.98	0	0	224	Specific	660.32	643.83	643.83	11.74	21	>cont|000132| sp|P04264| K2C1_HUMAN Keratin, type II cytoskeletal 1 (Cytokeratin 1) (K1) (CK 1) (67 kDa cytokeratin) (Hair alpha protein) [Homo sapiens Tax_Id=9606 Gene_Symbol=KRT1(contaminant)]	4664	Locus:1.1.1.2876.2 File:"CT-B.wiff"	1	28.9333
01107:3	2	R.THNLEPYFESFIN[+0.984]NLR.R		N[+1]	665.659	3	1994.96	1994.96	0	0.6	224	Specific	546.45	430.95	29.39	8.64	21	>cont|000132| sp|P04264| K2C1_HUMAN Keratin, type II cytoskeletal 1 (Cytokeratin 1) (K1) (CK 1) (67 kDa cytokeratin) (Hair alpha protein) [Homo sapiens Tax_Id=9606 Gene_Symbol=KRT1(contaminant)]	4664	Locus:1.1.1.2829.6 File:"CT-B.wiff"	1	26.2667
00268:2	2	K.NMQDMVEDYR.N			650.769	2	1300.53	1300.53	0	1.3	258	Specific	470.45	438.68	438.68	7.92	21	>cont|000132| sp|P04264| K2C1_HUMAN Keratin, type II cytoskeletal 1 (Cytokeratin 1) (K1) (CK 1) (67 kDa cytokeratin) (Hair alpha protein) [Homo sapiens Tax_Id=9606 Gene_Symbol=KRT1(contaminant)]	4664	Locus:1.1.1.2712.8 File:"CT-B.wiff"	1	19.6167
00167:2	2	R.TNAENEFVTIK.K			633.322	2	1265.64	1265.64	0	-0.7	278	Specific	603.76	251.78	251.78	8.86	21	>cont|000132| sp|P04264| K2C1_HUMAN Keratin, type II cytoskeletal 1 (Cytokeratin 1) (K1) (CK 1) (67 kDa cytokeratin) (Hair alpha protein) [Homo sapiens Tax_Id=9606 Gene_Symbol=KRT1(contaminant)]	4664	Locus:1.1.1.2690.5 File:"CT-B.wiff"	1	18.3833
00029:3	2	R.TNAENEFVTIKK.D			465.249	3	1393.73	1393.73	0	-0.2	278	Specific	348.39	253.04	253.04	5.36	21	>cont|000132| sp|P04264| K2C1_HUMAN Keratin, type II cytoskeletal 1 (Cytokeratin 1) (K1) (CK 1) (67 kDa cytokeratin) (Hair alpha protein) [Homo sapiens Tax_Id=9606 Gene_Symbol=KRT1(contaminant)]	4664	Locus:1.1.1.2562.2 File:"CT-B.wiff"	1	15.15
00967:2	2	R.SLDLDSIIAEVK.A			651.86	2	1302.71	1302.72	0	-1.5	344	Specific	472.43	347.76	347.76	7.23	21	>cont|000132| sp|P04264| K2C1_HUMAN Keratin, type II cytoskeletal 1 (Cytokeratin 1) (K1) (CK 1) (67 kDa cytokeratin) (Hair alpha protein) [Homo sapiens Tax_Id=9606 Gene_Symbol=KRT1(contaminant)]	4664	Locus:1.1.1.2811.4 File:"CT-B.wiff"	1	25.2333
01394:2	2	R.SLDLDSIIAEVK.A			651.861	2	1302.71	1302.72	0	-0.8	344	Specific	961.59	646.9	646.9	17.47	21	>cont|000132| sp|P04264| K2C1_HUMAN Keratin, type II cytoskeletal 1 (Cytokeratin 1) (K1) (CK 1) (67 kDa cytokeratin) (Hair alpha protein) [Homo sapiens Tax_Id=9606 Gene_Symbol=KRT1(contaminant)]	4664	Locus:1.1.1.2884.7 File:"CT-B.wiff"	1	29.4
00123:2	2	K.YEELQITAGR.H			590.303	2	1179.6	1179.6	0	-0.6	377	Specific	802.88	35.18	35.18	11.17	21	>cont|000132| sp|P04264| K2C1_HUMAN Keratin, type II cytoskeletal 1 (Cytokeratin 1) (K1) (CK 1) (67 kDa cytokeratin) (Hair alpha protein) [Homo sapiens Tax_Id=9606 Gene_Symbol=KRT1(contaminant)]	4664	Locus:1.1.1.2682.5 File:"CT-B.wiff"	1	17.9167
00097:2	2	K.IEISELNR.V			487.268	2	973.529	973.531	0	-2.6	396	Specific	561.88	74.81	74.81	4.44	21	>cont|000132| sp|P04264| K2C1_HUMAN Keratin, type II cytoskeletal 1 (Cytokeratin 1) (K1) (CK 1) (67 kDa cytokeratin) (Hair alpha protein) [Homo sapiens Tax_Id=9606 Gene_Symbol=KRT1(contaminant)]	4664	Locus:1.1.1.2674.3 File:"CT-B.wiff"	1	17.45
00239:3	2	K.QISNLQQSISDAEQR.G			572.955	3	1716.85	1716.85	0	0	418	Specific	669.83	508.58	508.58	11.09	21	>cont|000132| sp|P04264| K2C1_HUMAN Keratin, type II cytoskeletal 1 (Cytokeratin 1) (K1) (CK 1) (67 kDa cytokeratin) (Hair alpha protein) [Homo sapiens Tax_Id=9606 Gene_Symbol=KRT1(contaminant)]	4664	Locus:1.1.1.2707.5 File:"CT-B.wiff"	1	19.3167
00961:2	2	K.Q[-17.027]ISNLQQSISDAEQR.G		Q[-17]	850.415	2	1699.82	1699.82	0	-0.7	418	Specific	491	474.32	474.32	8.43	21	>cont|000132| sp|P04264| K2C1_HUMAN Keratin, type II cytoskeletal 1 (Cytokeratin 1) (K1) (CK 1) (67 kDa cytokeratin) (Hair alpha protein) [Homo sapiens Tax_Id=9606 Gene_Symbol=KRT1(contaminant)]	4664	Locus:1.1.1.2809.14 File:"CT-B.wiff"	1	25.1333
00439:2	2	K.LNDLEDALQQAK.E			679.352	2	1357.7	1357.7	0	0.1	444	Specific	836.85	558.35	558.35	14.47	21	>cont|000132| sp|P04264| K2C1_HUMAN Keratin, type II cytoskeletal 1 (Cytokeratin 1) (K1) (CK 1) (67 kDa cytokeratin) (Hair alpha protein) [Homo sapiens Tax_Id=9606 Gene_Symbol=KRT1(contaminant)]	4664	Locus:1.1.1.2742.7 File:"CT-B.wiff"	1	21.3167
01075:2	2	K.LALDLEIATYR.T			639.359	2	1277.71	1277.71	0	-0.2	473	Specific	775.11	507.5	507.5	13.24	21	>cont|000132| sp|P04264| K2C1_HUMAN Keratin, type II cytoskeletal 1 (Cytokeratin 1) (K1) (CK 1) (67 kDa cytokeratin) (Hair alpha protein) [Homo sapiens Tax_Id=9606 Gene_Symbol=KRT1(contaminant)]	4664	Locus:1.1.1.2825.4 File:"CT-B.wiff"	1	26.0333
01109:2	3	K.GSLGGGFSSGGFSGGSF.S			732.824	2	1464.64	1464.64	0	1.6	41	CRagged	93.22	93.22	93.22	1.58	21	>cont|000129| trm|Q8N175| Keratin 10 [Homo sapiens (contaminant)]	4661	Locus:1.1.1.2829.8 File:"CT-B.wiff"	1	26.2833
00467:2	3	K.GSLGGGFSSGGFSGGSFSR.G			854.389	2	1707.77	1707.77	0	-0.8	41	Specific	775.36	730.65	730.65	13.74	21	>cont|000129| trm|Q8N175| Keratin 10 [Homo sapiens (contaminant)]	4661	Locus:1.1.1.2745.11 File:"CT-B.wiff"	1	21.4833
00749:3	3	R.GSSGGGC[+57.021]FGGSSGGYGGLGGFGGGSFR.G		C[+57]	781.668	3	2342.99	2342.98	0	1.8	60	Specific	196.4	196.4	196.4	4.65	21	>cont|000129| trm|Q8N175| Keratin 10 [Homo sapiens (contaminant)]	4661	Locus:1.1.1.2781.8 File:"CT-B.wiff"	1	23.5333
01763:3	3	K.TIDDLKNQILNLTTDNANILLQIDNAR.L			1018.22	3	3052.64	3052.63	0	5	202	Specific	478.88	478.88	478.88	6.92	21	>cont|000129| trm|Q8N175| Keratin 10 [Homo sapiens (contaminant)]	4661	Locus:1.1.1.2981.2 File:"CT-B.wiff"	1	33.9667
01433:3	3	K.NQILNLTTDNANILLQIDNAR.L			789.76	3	2367.26	2367.26	0	0.5	208	Specific	732.03	667.75	667.75	12.28	21	>cont|000129| trm|Q8N175| Keratin 10 [Homo sapiens (contaminant)]	4661	Locus:1.1.1.2892.2 File:"CT-B.wiff"	1	29.8833
00034:3	3	R.LKYENEVALR.Q			412.231	3	1234.68	1234.68	0	-0.2	236	Specific	562.33	374.54	374.54	8.28	21	>cont|000129| trm|Q8N175| Keratin 10 [Homo sapiens (contaminant)]	4661	Locus:1.1.1.2580.2 File:"CT-B.wiff"	1	15.4167
00176:2	3	R.QSVEADINGLR.R			601.311	2	1201.61	1201.62	0	-2.3	246	Specific	635.96	364.99	364.99	10.1	21	>cont|000129| trm|Q8N175| Keratin 10 [Homo sapiens (contaminant)]	4661	Locus:1.1.1.2692.6 File:"CT-B.wiff"	1	18.5
00708:2	3	R.Q[-17.027]SVEADINGLR.R		Q[-17]	592.798	2	1184.59	1184.59	0	-1.6	246	Specific	319.42	163.03	163.03	5.15	21	>cont|000129| trm|Q8N175| Keratin 10 [Homo sapiens (contaminant)]	4661	Locus:1.1.1.2776.4 File:"CT-B.wiff"	1	23.2167
00057:3	3	R.QSVEADINGLRR.V			453.246	3	1357.72	1357.72	0	3.4	246	Specific	413.47	224.49	224.49	5.19	21	>cont|000129| trm|Q8N175| Keratin 10 [Homo sapiens (contaminant)]	4661	Locus:1.1.1.2627.3 File:"CT-B.wiff"	1	16.2667
00341:2	3	R.VLDELTLTK.A			516.302	2	1031.6	1031.6	0	-0.8	258	Specific	635.03	279.73	279.73	8.86	21	>cont|000129| trm|Q8N175| Keratin 10 [Homo sapiens (contaminant)]	4661	Locus:1.1.1.2725.6 File:"CT-B.wiff"	1	20.3333
01776:3	3	K.ADLEMQIESLTEELAYLK.K			699.355	3	2096.05	2096.05	0	1.2	267	Specific	641.37	589.4	589.4	10.18	21	>cont|000129| trm|Q8N175| Keratin 10 [Homo sapiens (contaminant)]	4661	Locus:1.1.1.3026.2 File:"CT-B.wiff"	1	34.7833
01777:3	3	K.ADLEM[+15.995]QIESLTEELAYLK.K		M[+16]	704.686	3	2112.04	2112.04	0	1.1	267	Specific	710.84	659.59	659.59	12.18	21	>cont|000129| trm|Q8N175| Keratin 10 [Homo sapiens (contaminant)]	4661	Locus:1.1.1.3026.3 File:"CT-B.wiff"	1	34.7833
01694:3	3	K.ADLEM[+15.995]QIESLTEELAYLKK.N		M[+16]	747.384	3	2240.14	2240.14	0	0.8	267	Specific	296.92	296.92	296.92	5.61	21	>cont|000129| trm|Q8N175| Keratin 10 [Homo sapiens (contaminant)]	4661	Locus:1.1.1.2942.3 File:"CT-B.wiff"	1	32.45
01675:3	3	K.ADLEM[+15.995]QIESLTEELAYLKK.N		M[+16]	747.384	3	2240.14	2240.14	0	0.8	267	Specific	419.63	419.63	419.63	7.3	21	>cont|000129| trm|Q8N175| Keratin 10 [Homo sapiens (contaminant)]	4661	Locus:1.1.1.2938.3 File:"CT-B.wiff"	1	32.2
01666:3	3	R.NVSTGDVNVEMNAAPGVDLTQLLNNMR.S			958.135	3	2872.39	2872.39	0	-0.5	296	Specific	391.64	391.64	391.64	7.9	21	>cont|000129| trm|Q8N175| Keratin 10 [Homo sapiens (contaminant)]	4661	Locus:1.1.1.2936.13 File:"CT-B.wiff"	1	32.1167
01500:3	3	R.NVSTGDVNVEM[+15.995]NAAPGVDLTQLLNNMR.S		M[+16]	963.468	3	2888.39	2888.39	0	0.9	296	Specific	325.95	225.38	225.38	5.91	21	>cont|000129| trm|Q8N175| Keratin 10 [Homo sapiens (contaminant)]	4661	Locus:1.1.1.2910.10 File:"CT-B.wiff"	1	30.65
00702:3	3	K.SKELTTEIDNNIEQISSYK.S			738.035	3	2212.09	2212.1	0	-2.7	344	Specific	520.1	395.01	395.01	7.74	21	>cont|000129| trm|Q8N175| Keratin 10 [Homo sapiens (contaminant)]	4661	Locus:1.1.1.2775.6 File:"CT-B.wiff"	1	23.1833
00978:3	3	K.ELTTEIDNNIEQISSYK.S			666.329	3	1996.97	1996.97	0	0.6	346	Specific	663.72	645.95	645.95	11.18	21	>cont|000129| trm|Q8N175| Keratin 10 [Homo sapiens (contaminant)]	4661	Locus:1.1.1.2812.9 File:"CT-B.wiff"	1	25.3
01339:3	3	R.NVQALEIELQSQLALK.Q			599.676	3	1797.01	1797.01	0	1.3	371	Specific	709.08	576.2	576.2	12.18	21	>cont|000129| trm|Q8N175| Keratin 10 [Homo sapiens (contaminant)]	4661	Locus:1.1.1.2871.2 File:"CT-B.wiff"	1	28.65
00202:2	3	K.QSLEASLAETEGR.Y			695.845	2	1390.68	1390.68	0	0.6	387	Specific	533.97	471.18	471.18	8.37	21	>cont|000129| trm|Q8N175| Keratin 10 [Homo sapiens (contaminant)]	4661	Locus:1.1.1.2698.5 File:"CT-B.wiff"	1	18.8333
00627:2	3	Q.ISALEEQLQQIR.A			714.394	2	1427.78	1427.79	0	-3.2	411	NRagged	403.83	268.89	268.89	5.59	21	>cont|000129| trm|Q8N175| Keratin 10 [Homo sapiens (contaminant)]	4661	Locus:1.1.1.2767.11 File:"CT-B.wiff"	1	22.7333
00085:3	3	K.IRLENEIQTYR.S			478.929	3	1434.77	1434.77	0	0.9	440	Specific	312.52	300.99	300.99	5.11	21	>cont|000129| trm|Q8N175| Keratin 10 [Homo sapiens (contaminant)]	4661	Locus:1.1.1.2670.2 File:"CT-B.wiff"	1	17.25
00769:2	4	M.AVTNVAELNALVER.V			749.915	2	1498.82	1498.82	0	0.8	2	NRagged	654.68	434.34	434.34	11.28	19	>sp|P0A9Q7|ADHE_ECOLI Aldehyde-alcohol dehydrogenase OS=Escherichia coli (strain K12) OX=83333 GN=adhE PE=1 SV=2	899	Locus:1.1.1.2784.5 File:"CT-B.wiff"	1	23.7
00270:2	4	K.MAVAESGMGIVEDK.V			718.842	2	1436.68	1436.68	0	0.8	52	Specific	808.19	484.53	484.53	14.28	19	>sp|P0A9Q7|ADHE_ECOLI Aldehyde-alcohol dehydrogenase OS=Escherichia coli (strain K12) OX=83333 GN=adhE PE=1 SV=2	899	Locus:1.1.1.2713.3 File:"CT-B.wiff"	1	19.6667
00945:2	4	K.AADIVLQAAIAAGAPK.D			740.428	2	1479.85	1479.85	0	-2.6	149	Specific	759.91	690.41	690.41	13.61	19	>sp|P0A9Q7|ADHE_ECOLI Aldehyde-alcohol dehydrogenase OS=Escherichia coli (strain K12) OX=83333 GN=adhE PE=1 SV=2	899	Locus:1.1.1.2808.5 File:"CT-B.wiff"	1	25.0667
00793:3	4	K.PAIGVGAGNTPVVIDETADIK.R			679.701	3	2037.09	2037.09	0	0.5	208	Specific	608.91	509.41	509.41	10.47	19	>sp|P0A9Q7|ADHE_ECOLI Aldehyde-alcohol dehydrogenase OS=Escherichia coli (strain K12) OX=83333 GN=adhE PE=1 SV=2	899	Locus:1.1.1.2787.6 File:"CT-B.wiff"	1	23.8667
00457:3	4	K.PAIGVGAGNTPVVIDETADIKR.A			731.733	3	2193.18	2193.19	0	-1.2	208	Specific	366.73	366.73	366.73	7.41	19	>sp|P0A9Q7|ADHE_ECOLI Aldehyde-alcohol dehydrogenase OS=Escherichia coli (strain K12) OX=83333 GN=adhE PE=1 SV=2	899	Locus:1.1.1.2744.8 File:"CT-B.wiff"	1	21.4333
00044:3	4	R.FATHGGYLLQGK.E			431.231	3	1291.68	1291.68	0	-0.2	266	Specific	88.16	88.16	88.16	2.79	19	>sp|P0A9Q7|ADHE_ECOLI Aldehyde-alcohol dehydrogenase OS=Escherichia coli (strain K12) OX=83333 GN=adhE PE=1 SV=2	899	Locus:1.1.1.2622.2 File:"CT-B.wiff"	1	16
00503:2	4	K.N[+0.984]GALNAAIVGQPAYK.I		N[+1]	744.397	2	1487.79	1487.79	0	0.6	289	Specific	495	480.64	89.33	8.23	19	>sp|P0A9Q7|ADHE_ECOLI Aldehyde-alcohol dehydrogenase OS=Escherichia coli (strain K12) OX=83333 GN=adhE PE=1 SV=2	899	Locus:1.1.1.2749.9 File:"CT-B.wiff"	1	21.7
00596:2	4	K.IAELAGFSVPENTK.I			738.389	2	1475.77	1475.77	0	-2.2	304	Specific	571.61	395.86	395.86	9.34	19	>sp|P0A9Q7|ADHE_ECOLI Aldehyde-alcohol dehydrogenase OS=Escherichia coli (strain K12) OX=83333 GN=adhE PE=1 SV=2	899	Locus:1.1.1.2763.10 File:"CT-B.wiff"	1	22.5
00862:3	4	K.ILIGEVTVVDESEPFAHEK.L			704.7	3	2112.09	2112.09	0	0.2	318	Specific	575.49	532.17	532.17	9.74	19	>sp|P0A9Q7|ADHE_ECOLI Aldehyde-alcohol dehydrogenase OS=Escherichia coli (strain K12) OX=83333 GN=adhE PE=1 SV=2	899	Locus:1.1.1.2797.7 File:"CT-B.wiff"	1	24.4333
00244:2	4	K.LSPTLAMYR.A			526.283	2	1051.56	1051.56	0	-2.4	337	Specific	508.71	183.17	183.17	4.71	19	>sp|P0A9Q7|ADHE_ECOLI Aldehyde-alcohol dehydrogenase OS=Escherichia coli (strain K12) OX=83333 GN=adhE PE=1 SV=2	899	Locus:1.1.1.2708.2 File:"CT-B.wiff"	1	19.3667
01150:3	4	R.ILINTPASQGGIGDLYNFK.L			674.361	3	2021.07	2021.07	0	-1.2	394	Specific	351.95	351.95	351.95	6.61	19	>sp|P0A9Q7|ADHE_ECOLI Aldehyde-alcohol dehydrogenase OS=Escherichia coli (strain K12) OX=83333 GN=adhE PE=1 SV=2	899	Locus:1.1.1.2837.4 File:"CT-B.wiff"	1	26.7
00915:3	4	R.GSLPIALDEVITDGHK.R			555.635	3	1664.89	1664.89	0	2.7	465	Specific	399.61	354.09	354.09	6.76	19	>sp|P0A9Q7|ADHE_ECOLI Aldehyde-alcohol dehydrogenase OS=Escherichia coli (strain K12) OX=83333 GN=adhE PE=1 SV=2	899	Locus:1.1.1.2803.4 File:"CT-B.wiff"	1	24.7667
01095:4	4	K.IMWVMYEHPETHFEELALR.F			608.546	4	2431.16	2431.16	0	2.2	554	Specific	393.86	393.86	393.86	8.07	19	>sp|P0A9Q7|ADHE_ECOLI Aldehyde-alcohol dehydrogenase OS=Escherichia coli (strain K12) OX=83333 GN=adhE PE=1 SV=2	899	Locus:1.1.1.2828.2 File:"CT-B.wiff"	1	26.1833
00826:2	4	R.VHSAATIAGIAF.A			579.319	2	1157.63	1157.63	0	-0.9	703	CRagged	267.5	112.79	112.79	3.76	19	>sp|P0A9Q7|ADHE_ECOLI Aldehyde-alcohol dehydrogenase OS=Escherichia coli (strain K12) OX=83333 GN=adhE PE=1 SV=2	899	Locus:1.1.1.2792.4 File:"CT-B.wiff"	1	24.1333
00315:3	4	R.YAEIADHLGLSAPGDR.T			562.282	3	1684.83	1684.83	0	0.8	775	Specific	604.91	532.41	532.41	10.55	19	>sp|P0A9Q7|ADHE_ECOLI Aldehyde-alcohol dehydrogenase OS=Escherichia coli (strain K12) OX=83333 GN=adhE PE=1 SV=2	899	Locus:1.1.1.2721.5 File:"CT-B.wiff"	1	20.1167
01283:2	4	K.LLAWLETLK.A			543.831	2	1086.65	1086.66	0	-1	798	Specific	616.9	237.28	237.28	8.72	19	>sp|P0A9Q7|ADHE_ECOLI Aldehyde-alcohol dehydrogenase OS=Escherichia coli (strain K12) OX=83333 GN=adhE PE=1 SV=2	899	Locus:1.1.1.2862.2 File:"CT-B.wiff"	1	28.1333
00705:2	4	R.EAGVQEADFLANVDK.L			803.392	2	1605.78	1605.78	0	0.6	817	Specific	605.98	521.99	521.99	10.28	19	>sp|P0A9Q7|ADHE_ECOLI Aldehyde-alcohol dehydrogenase OS=Escherichia coli (strain K12) OX=83333 GN=adhE PE=1 SV=2	899	Locus:1.1.1.2775.9 File:"CT-B.wiff"	1	23.2
00492:2	4	R.YPLISELK.Q			481.781	2	962.554	962.556	0	-1.2	848	Specific	355.24	162.37	162.37	5.29	19	>sp|P0A9Q7|ADHE_ECOLI Aldehyde-alcohol dehydrogenase OS=Escherichia coli (strain K12) OX=83333 GN=adhE PE=1 SV=2	899	Locus:1.1.1.2748.3 File:"CT-B.wiff"	1	21.6333
00452:2	4	R.YPLISELK.Q			481.781	2	962.554	962.556	0	-1.2	848	Specific	404.3	221.68	221.68	4.81	19	>sp|P0A9Q7|ADHE_ECOLI Aldehyde-alcohol dehydrogenase OS=Escherichia coli (strain K12) OX=83333 GN=adhE PE=1 SV=2	899	Locus:1.1.1.2744.3 File:"CT-B.wiff"	1	21.4
00523:2	4	K.QILLDTYYGR.D			621.33	2	1241.65	1241.65	0	0.5	856	Specific	532.59	316.14	316.14	7.12	19	>sp|P0A9Q7|ADHE_ECOLI Aldehyde-alcohol dehydrogenase OS=Escherichia coli (strain K12) OX=83333 GN=adhE PE=1 SV=2	899	Locus:1.1.1.2753.7 File:"CT-B.wiff"	1	21.9333
00851:2	5	K.TQVVVLGAGPAGY.S			616.338	2	1231.67	1231.67	0	-0.2	7	CRagged	696.6	553.62	553.62	10.1	17	>sp|P0A9P0|DLDH_ECOLI Dihydrolipoyl dehydrogenase OS=Escherichia coli (strain K12) OX=83333 GN=lpdA PE=1 SV=2	2053	Locus:1.1.1.2795.6 File:"CT-B.wiff"	1	24.3333
00827:3	5	K.TQVVVLGAGPAGYSAAFR.C			588.653	3	1763.94	1763.94	0	0.5	7	Specific	637.89	557.73	557.73	10.37	17	>sp|P0A9P0|DLDH_ECOLI Dihydrolipoyl dehydrogenase OS=Escherichia coli (strain K12) OX=83333 GN=lpdA PE=1 SV=2	2053	Locus:1.1.1.2792.5 File:"CT-B.wiff"	1	24.15
00136:3	5	K.ALAEHGIVFGEPK.T			456.582	3	1367.73	1367.73	0	0	68	Specific	516.29	356.16	356.16	7.44	17	>sp|P0A9P0|DLDH_ECOLI Dihydrolipoyl dehydrogenase OS=Escherichia coli (strain K12) OX=83333 GN=lpdA PE=1 SV=2	2053	Locus:1.1.1.2684.2 File:"CT-B.wiff"	1	18.0167
00114:3	5	K.ALAEHGIVFGEPK.T			456.582	3	1367.73	1367.73	0	0	68	Specific	593.59	434.46	434.46	9.47	17	>sp|P0A9P0|DLDH_ECOLI Dihydrolipoyl dehydrogenase OS=Escherichia coli (strain K12) OX=83333 GN=lpdA PE=1 SV=2	2053	Locus:1.1.1.2680.3 File:"CT-B.wiff"	1	17.8
00447:2	5	K.VINQLTGGLAGMAK.G			686.885	2	1372.76	1372.76	0	0.6	93	Specific	859.41	489.51	489.51	15.28	17	>sp|P0A9P0|DLDH_ECOLI Dihydrolipoyl dehydrogenase OS=Escherichia coli (strain K12) OX=83333 GN=lpdA PE=1 SV=2	2053	Locus:1.1.1.2743.8 File:"CT-B.wiff"	1	21.3667
00952:3	5	K.TVINFDNAIIAAGSR.P			521.282	3	1561.83	1561.83	0	-1.9	134	Specific	396.6	339.67	339.67	6.49	17	>sp|P0A9P0|DLDH_ECOLI Dihydrolipoyl dehydrogenase OS=Escherichia coli (strain K12) OX=83333 GN=lpdA PE=1 SV=2	2053	Locus:1.1.1.2809.5 File:"CT-B.wiff"	1	25.1167
00805:3	5	R.PIQLPFIPHEDPR.I			520.284	3	1558.84	1558.84	0	-1.1	149	Specific	558.75	416.27	416.27	8.56	17	>sp|P0A9P0|DLDH_ECOLI Dihydrolipoyl dehydrogenase OS=Escherichia coli (strain K12) OX=83333 GN=lpdA PE=1 SV=2	2053	Locus:1.1.1.2789.2 File:"CT-B.wiff"	1	23.95
00833:3	5	R.PIQLPFIPHEDPR.I			520.284	3	1558.84	1558.84	0	-1.1	149	Specific	644.26	516.44	516.44	10.47	17	>sp|P0A9P0|DLDH_ECOLI Dihydrolipoyl dehydrogenase OS=Escherichia coli (strain K12) OX=83333 GN=lpdA PE=1 SV=2	2053	Locus:1.1.1.2793.3 File:"CT-B.wiff"	1	24.1833
00728:2	5	R.IWDSTDALELK.E			645.831	2	1290.66	1290.66	0	-1.6	162	Specific	686.59	324.08	324.08	10.12	17	>sp|P0A9P0|DLDH_ECOLI Dihydrolipoyl dehydrogenase OS=Escherichia coli (strain K12) OX=83333 GN=lpdA PE=1 SV=2	2053	Locus:1.1.1.2778.8 File:"CT-B.wiff"	1	23.3667
01755:2	5	R.LLVMGGGIIGL.E			521.82	2	1042.63	1042.63	0	0	178	CRagged	462.31	231.08	231.08	5.23	17	>sp|P0A9P0|DLDH_ECOLI Dihydrolipoyl dehydrogenase OS=Escherichia coli (strain K12) OX=83333 GN=lpdA PE=1 SV=2	2053	Locus:1.1.1.2965.3 File:"CT-B.wiff"	1	33.5833
00168:3	5	K.KFNLMLETK.V			375.211	3	1123.62	1123.62	0	-0.1	229	Specific	352.58	352.58	352.58	6.48	17	>sp|P0A9P0|DLDH_ECOLI Dihydrolipoyl dehydrogenase OS=Escherichia coli (strain K12) OX=83333 GN=lpdA PE=1 SV=2	2053	Locus:1.1.1.2691.2 File:"CT-B.wiff"	1	18.4
00510:2	5	K.FNLMLETK.V			498.265	2	995.523	995.523	0	-0.3	230	Specific	543.54	255.6	255.6	5.2	17	>sp|P0A9P0|DLDH_ECOLI Dihydrolipoyl dehydrogenase OS=Escherichia coli (strain K12) OX=83333 GN=lpdA PE=1 SV=2	2053	Locus:1.1.1.2751.3 File:"CT-B.wiff"	1	21.8
00584:2	5	R.YDAVLVAIGR.V			538.808	2	1076.61	1076.61	0	-1.6	264	Specific	760.35	424.8	424.8	13.1	17	>sp|P0A9P0|DLDH_ECOLI Dihydrolipoyl dehydrogenase OS=Escherichia coli (strain K12) OX=83333 GN=lpdA PE=1 SV=2	2053	Locus:1.1.1.2762.3 File:"CT-B.wiff"	1	22.4333
00346:2	5	R.TNVPHIF.A			414.224	2	827.442	827.441	0	0.6	303	CRagged	331.04	208.99	208.99	2.95	17	>sp|P0A9P0|DLDH_ECOLI Dihydrolipoyl dehydrogenase OS=Escherichia coli (strain K12) OX=83333 GN=lpdA PE=1 SV=2	2053	Locus:1.1.1.2726.2 File:"CT-B.wiff"	1	20.3833
01087:4	5	R.TNVPHIFAIGDIVGQPMLAHK.G			565.308	4	2258.21	2258.21	0	-0.2	303	Specific	615.36	615.36	615.36	10.85	17	>sp|P0A9P0|DLDH_ECOLI Dihydrolipoyl dehydrogenase OS=Escherichia coli (strain K12) OX=83333 GN=lpdA PE=1 SV=2	2053	Locus:1.1.1.2827.2 File:"CT-B.wiff"	1	26.1333
00306:3	5	F.AIGDIVGQPMLAHK.G			483.935	3	1449.79	1449.79	0	1.9	310	NRagged	518.78	422.78	422.78	7.17	17	>sp|P0A9P0|DLDH_ECOLI Dihydrolipoyl dehydrogenase OS=Escherichia coli (strain K12) OX=83333 GN=lpdA PE=1 SV=2	2053	Locus:1.1.1.2720.3 File:"CT-B.wiff"	1	20.05
00009:3	5	K.GVHEGHVAAEVIAGK.K			491.931	3	1473.78	1473.78	0	-2.4	324	Specific	482.88	482.88	482.88	7.21	17	>sp|P0A9P0|DLDH_ECOLI Dihydrolipoyl dehydrogenase OS=Escherichia coli (strain K12) OX=83333 GN=lpdA PE=1 SV=2	2053	Locus:1.1.1.2442.3 File:"CT-B.wiff"	1	13.5833
01447:3	5	K.VIPSIAYTEPEVAWVGLTEK.E			734.728	3	2202.17	2202.17	0	0.5	346	Specific	501.22	471.47	471.47	8.23	17	>sp|P0A9P0|DLDH_ECOLI Dihydrolipoyl dehydrogenase OS=Escherichia coli (strain K12) OX=83333 GN=lpdA PE=1 SV=2	2053	Locus:1.1.1.2895.4 File:"CT-B.wiff"	1	30.0333
00992:2	5	K.GISYETATFPWAASGR.A			857.415	2	1713.82	1713.82	0	-0.3	371	Specific	765.61	695.7	695.7	13.74	17	>sp|P0A9P0|DLDH_ECOLI Dihydrolipoyl dehydrogenase OS=Escherichia coli (strain K12) OX=83333 GN=lpdA PE=1 SV=2	2053	Locus:1.1.1.2813.13 File:"CT-B.wiff"	1	25.3667
00003:4	6	R.TKPHVNVGTIGHVDHGK.T			449.745	4	1795.96	1795.96	0	0.9	9	Specific	326.98	326.98	326.98	5.27	15	>sp|P0CE48|EFTU2_ECOLI Elongation factor Tu 2 OS=Escherichia coli (strain K12) OX=83333 GN=tufB PE=1 SV=1	1142	Locus:1.1.1.2366.2 File:"CT-B.wiff"	1	12.8833
01187:2	6	K.TTLTAAITTVLAK.T			652.394	2	1303.78	1303.78	0	-1.1	26	Specific	588.86	434.99	434.99	9.47	15	>sp|P0CE48|EFTU2_ECOLI Elongation factor Tu 2 OS=Escherichia coli (strain K12) OX=83333 GN=tufB PE=1 SV=1	1142	Locus:1.1.1.2843.3 File:"CT-B.wiff"	1	27.05
01162:2	6	K.TTLTAAITTVLAK.T			652.394	2	1303.78	1303.78	0	-1.1	26	Specific	1053.86	749.72	749.72	19.47	15	>sp|P0CE48|EFTU2_ECOLI Elongation factor Tu 2 OS=Escherichia coli (strain K12) OX=83333 GN=tufB PE=1 SV=1	1142	Locus:1.1.1.2839.3 File:"CT-B.wiff"	1	26.8167
00090:3	6	R.GITINTSHVEYDTPTR.H			601.967	3	1803.89	1803.89	0	-0.4	60	Specific	588.57	445.65	445.65	9.74	15	>sp|P0CE48|EFTU2_ECOLI Elongation factor Tu 2 OS=Escherichia coli (strain K12) OX=83333 GN=tufB PE=1 SV=1	1142	Locus:1.1.1.2672.5 File:"CT-B.wiff"	1	17.35
01553:3	6	K.NMITGAAQMDGAILVVAATDGPMPQTR.E			910.45	3	2729.34	2729.34	0	-2.5	91	Specific	410.3	410.3	410.3	7.96	15	>sp|P0CE48|EFTU2_ECOLI Elongation factor Tu 2 OS=Escherichia coli (strain K12) OX=83333 GN=tufB PE=1 SV=1	1142	Locus:1.1.1.2919.5 File:"CT-B.wiff"	1	31.15
00397:2	6	Y.IIVFLNK.C			423.776	2	846.545	846.545	0	0.4	131	NRagged	333.04	39.68	39.68	2.8	15	>sp|P0CE48|EFTU2_ECOLI Elongation factor Tu 2 OS=Escherichia coli (strain K12) OX=83333 GN=tufB PE=1 SV=1	1142	Locus:1.1.1.2736.2 File:"CT-B.wiff"	1	20.9333
01102:2	6	R.ELLSQYDFPGDDTPIVR.G			982.984	2	1964.96	1964.96	0	0	156	Specific	653.06	574.84	574.84	11.74	15	>sp|P0CE48|EFTU2_ECOLI Elongation factor Tu 2 OS=Escherichia coli (strain K12) OX=83333 GN=tufB PE=1 SV=1	1142	Locus:1.1.1.2828.9 File:"CT-B.wiff"	1	26.2167
01743:3	6	K.ILELAGFLDSYIPEPER.A			654.678	3	1962.02	1962.02	0	-0.9	189	Specific	647.29	636.72	636.72	10.37	15	>sp|P0CE48|EFTU2_ECOLI Elongation factor Tu 2 OS=Escherichia coli (strain K12) OX=83333 GN=tufB PE=1 SV=1	1142	Locus:1.1.1.2960.2 File:"CT-B.wiff"	1	33.3
01674:3	6	R.AIDKPFLLPIEDVFSISGR.G			706.393	3	2117.16	2117.16	0	-0.1	206	Specific	656.17	656.17	656.17	11.74	15	>sp|P0CE48|EFTU2_ECOLI Elongation factor Tu 2 OS=Escherichia coli (strain K12) OX=83333 GN=tufB PE=1 SV=1	1142	Locus:1.1.1.2938.2 File:"CT-B.wiff"	1	32.2
01446:2	6	F.LLPIEDVFSISGR.G			723.403	2	1445.8	1445.8	0	-0.8	212	NRagged	359.78	299.59	299.59	5.43	15	>sp|P0CE48|EFTU2_ECOLI Elongation factor Tu 2 OS=Escherichia coli (strain K12) OX=83333 GN=tufB PE=1 SV=1	1142	Locus:1.1.1.2895.3 File:"CT-B.wiff"	1	30.0167
00396:2	6	K.VGEEVEIVGIK.E			586.333	2	1171.66	1171.66	0	1.7	239	Specific	420.08	270.31	270.31	6.37	15	>sp|P0CE48|EFTU2_ECOLI Elongation factor Tu 2 OS=Escherichia coli (strain K12) OX=83333 GN=tufB PE=1 SV=1	1142	Locus:1.1.1.2735.3 File:"CT-B.wiff"	1	20.9167
00378:2	6	K.VGEEVEIVGIK.E			586.333	2	1171.66	1171.66	0	1.7	239	Specific	797.7	423.85	423.85	13.05	15	>sp|P0CE48|EFTU2_ECOLI Elongation factor Tu 2 OS=Escherichia coli (strain K12) OX=83333 GN=tufB PE=1 SV=1	1142	Locus:1.1.1.2731.6 File:"CT-B.wiff"	1	20.6833
00217:2	6	R.AGENVGVLLR.G			514.298	2	1027.59	1027.59	0	-0.7	271	Specific	553.97	233.34	233.34	6.81	15	>sp|P0CE48|EFTU2_ECOLI Elongation factor Tu 2 OS=Escherichia coli (strain K12) OX=83333 GN=tufB PE=1 SV=1	1142	Locus:1.1.1.2701.5 File:"CT-B.wiff"	1	18.9833
00512:2	6	K.FESEVYILSK.D			607.819	2	1214.63	1214.63	0	0	305	Specific	414.92	293.44	293.44	6.73	15	>sp|P0CE48|EFTU2_ECOLI Elongation factor Tu 2 OS=Escherichia coli (strain K12) OX=83333 GN=tufB PE=1 SV=1	1142	Locus:1.1.1.2751.5 File:"CT-B.wiff"	1	21.8167
00484:2	6	K.FESEVYILSK.D			607.819	2	1214.63	1214.63	0	0	305	Specific	646.62	418.67	418.67	10.24	15	>sp|P0CE48|EFTU2_ECOLI Elongation factor Tu 2 OS=Escherichia coli (strain K12) OX=83333 GN=tufB PE=1 SV=1	1142	Locus:1.1.1.2747.9 File:"CT-B.wiff"	1	21.5833
00172:3	6	K.GYRPQFYFR.T			411.877	3	1233.62	1233.62	0	0.8	326	Specific	504.76	446.8	446.8	8	15	>sp|P0CE48|EFTU2_ECOLI Elongation factor Tu 2 OS=Escherichia coli (strain K12) OX=83333 GN=tufB PE=1 SV=1	1142	Locus:1.1.1.2692.2 File:"CT-B.wiff"	1	18.4667
01372:3	6	R.TTDVTGTIELPEGVEMVMPGDNIK.M			849.417	3	2546.24	2546.24	0	0.2	335	Specific	781.56	781.56	781.56	13.47	15	>sp|P0CE48|EFTU2_ECOLI Elongation factor Tu 2 OS=Escherichia coli (strain K12) OX=83333 GN=tufB PE=1 SV=1	1142	Locus:1.1.1.2879.5 File:"CT-B.wiff"	1	29.1167
00998:3	6	K.MVVTLIHPIAMDDGLR.F			594.319	3	1780.94	1780.94	0	-1	359	Specific	327.77	327.77	327.77	6.99	15	>sp|P0CE48|EFTU2_ECOLI Elongation factor Tu 2 OS=Escherichia coli (strain K12) OX=83333 GN=tufB PE=1 SV=1	1142	Locus:1.1.1.2815.3 File:"CT-B.wiff"	1	25.45
00963:3	6	K.MVVTLIHPIAMDDGLR.F			594.319	3	1780.94	1780.94	0	-1	359	Specific	585.92	585.92	585.92	9.74	15	>sp|P0CE48|EFTU2_ECOLI Elongation factor Tu 2 OS=Escherichia coli (strain K12) OX=83333 GN=tufB PE=1 SV=1	1142	Locus:1.1.1.2810.2 File:"CT-B.wiff"	1	25.1833
00116:2	7	-.MQVSVETTQGLGR.R			703.359	2	1405.71	1405.71	0	0.2	1	NRagged	459.75	382.9	382.9	6.73	16	>sp|P0A850|TIG_ECOLI Trigger factor OS=Escherichia coli (strain K12) OX=83333 GN=tig PE=1 SV=1	2894	Locus:1.1.1.2680.5 File:"CT-B.wiff"	1	17.8167
00863:2	7	R.VTITIAADSIETAVK.S			766.432	2	1531.86	1531.86	0	-0.9	15	Specific	387.59	320.76	320.76	6.78	16	>sp|P0A850|TIG_ECOLI Trigger factor OS=Escherichia coli (strain K12) OX=83333 GN=tig PE=1 SV=1	2894	Locus:1.1.1.2797.8 File:"CT-B.wiff"	1	24.45
00781:2	7	R.QDVLGDLMSR.N			567.283	2	1133.56	1133.56	0	-2.3	64	Specific	558.99	325.34	325.34	7.21	16	>sp|P0A850|TIG_ECOLI Trigger factor OS=Escherichia coli (strain K12) OX=83333 GN=tig PE=1 SV=1	2894	Locus:1.1.1.2786.5 File:"CT-B.wiff"	1	23.8
01385:2	7	R.Q[-17.027]DVLGDLMSR.N		Q[-17]	558.771	2	1116.53	1116.54	0	-0.4	64	Specific	475.72	384.83	384.83	8.11	16	>sp|P0A850|TIG_ECOLI Trigger factor OS=Escherichia coli (strain K12) OX=83333 GN=tig PE=1 SV=1	2894	Locus:1.1.1.2883.5 File:"CT-B.wiff"	1	29.35
00981:2	7	R.NFIDAIIK.E			467.273	2	933.538	933.54	0	-2.6	74	Specific	462.14	113.89	113.89	5.38	16	>sp|P0A850|TIG_ECOLI Trigger factor OS=Escherichia coli (strain K12) OX=83333 GN=tig PE=1 SV=1	2894	Locus:1.1.1.2813.2 File:"CT-B.wiff"	1	25.3333
00853:2	7	R.VTIDFTGSVDGEEFEGGK.A			943.937	2	1886.87	1886.87	0	1.1	164	Specific	685.49	653.75	653.75	11.55	16	>sp|P0A850|TIG_ECOLI Trigger factor OS=Escherichia coli (strain K12) OX=83333 GN=tig PE=1 SV=1	2894	Locus:1.1.1.2795.8 File:"CT-B.wiff"	1	24.3333
00471:2	7	K.ASDFVLAMGQGR.M			626.31	2	1251.61	1251.62	0	-1.5	182	Specific	676.3	457.41	457.41	11.34	16	>sp|P0A850|TIG_ECOLI Trigger factor OS=Escherichia coli (strain K12) OX=83333 GN=tig PE=1 SV=1	2894	Locus:1.1.1.2746.5 File:"CT-B.wiff"	1	21.5167
00443:2	7	R.MIPGFEDGIK.G			553.78	2	1106.55	1106.56	0	-1.9	194	Specific	368.66	109.67	109.67	3.05	16	>sp|P0A850|TIG_ECOLI Trigger factor OS=Escherichia coli (strain K12) OX=83333 GN=tig PE=1 SV=1	2894	Locus:1.1.1.2743.4 File:"CT-B.wiff"	1	21.35
01033:3	7	K.AGEEFTIDVTFPEEYHAENLK.G			813.716	3	2439.13	2439.14	0	-0.8	207	Specific	646.72	646.72	646.72	10.85	16	>sp|P0A850|TIG_ECOLI Trigger factor OS=Escherichia coli (strain K12) OX=83333 GN=tig PE=1 SV=1	2894	Locus:1.1.1.2820.6 File:"CT-B.wiff"	1	25.75
01098:2	7	R.ELPELTAEFIK.R			645.354	2	1289.7	1289.7	0	0.8	244	Specific	704.76	438.04	438.04	12.05	16	>sp|P0A850|TIG_ECOLI Trigger factor OS=Escherichia coli (strain K12) OX=83333 GN=tig PE=1 SV=1	2894	Locus:1.1.1.2828.5 File:"CT-B.wiff"	1	26.2
00310:2	7	R.FGVEDGSVEGLR.A			632.812	2	1264.62	1264.62	0	0.6	256	Specific	665.76	314.61	314.61	10.07	16	>sp|P0A850|TIG_ECOLI Trigger factor OS=Escherichia coli (strain K12) OX=83333 GN=tig PE=1 SV=1	2894	Locus:1.1.1.2720.7 File:"CT-B.wiff"	1	20.0667
01730:3	7	K.ANDIDVPAALIDSEIDVLR.R			680.36	3	2039.07	2039.07	0	0.5	297	Specific	682.65	682.65	682.65	11.18	16	>sp|P0A850|TIG_ECOLI Trigger factor OS=Escherichia coli (strain K12) OX=83333 GN=tig PE=1 SV=1	2894	Locus:1.1.1.2957.2 File:"CT-B.wiff"	1	33.1333
01430:2	7	R.VVVGLLLGEVIR.T			633.91	2	1266.81	1266.81	0	-0.8	345	Specific	699.52	437.7	437.7	11.47	16	>sp|P0A850|TIG_ECOLI Trigger factor OS=Escherichia coli (strain K12) OX=83333 GN=tig PE=1 SV=1	2894	Locus:1.1.1.2891.3 File:"CT-B.wiff"	1	29.8
01620:3	7	K.GLIEEMASAYEDPKEVIEFYSK.N			850.076	3	2548.21	2548.22	0	-0.7	369	Specific	619.73	577.74	577.74	9.89	16	>sp|P0A850|TIG_ECOLI Trigger factor OS=Escherichia coli (strain K12) OX=83333 GN=tig PE=1 SV=1	2894	Locus:1.1.1.2930.4 File:"CT-B.wiff"	1	31.7667
01147:2	7	R.NVALEEQAVEAVLAK.A			792.436	2	1583.86	1583.86	0	0	400	Specific	798.67	567.73	567.73	13.47	16	>sp|P0A850|TIG_ECOLI Trigger factor OS=Escherichia coli (strain K12) OX=83333 GN=tig PE=1 SV=1	2894	Locus:1.1.1.2836.4 File:"CT-B.wiff"	1	26.6833
00844:2	7	K.ETTFNELMNQQA.-			713.318	2	1425.63	1425.63	0	-1.8	421	CRagged	313.05	313.05	313.05	5.97	16	>sp|P0A850|TIG_ECOLI Trigger factor OS=Escherichia coli (strain K12) OX=83333 GN=tig PE=1 SV=1	2894	Locus:1.1.1.2794.5 File:"CT-B.wiff"	1	24.2667
00204:2	8	R.LVQQFADAGIR.K			609.334	2	1217.66	1217.66	0	-2.9	20	Specific	622.21	476.52	476.52	10.1	15	>sp|P0A705|IF2_ECOLI Translation initiation factor IF-2 OS=Escherichia coli (strain K12) OX=83333 GN=infB PE=1 SV=1	1317	Locus:1.1.1.2699.3 File:"CT-B.wiff"	1	18.8667
00022:4	8	K.WTDNAEPTEDSSDYHVTTSQHAR.Q			662.536	4	2647.12	2647.13	0	-2.2	215	Specific	422.6	422.6	422.6	8.42	15	>sp|P0A705|IF2_ECOLI Translation initiation factor IF-2 OS=Escherichia coli (strain K12) OX=83333 GN=infB PE=1 SV=1	1317	Locus:1.1.1.2550.2 File:"CT-B.wiff"	1	14.7667
01004:2	8	R.DVVIGETITVGELANK.M			829.452	2	1657.9	1657.9	0	-2.3	309	Specific	419.26	360.66	360.66	7.33	15	>sp|P0A705|IF2_ECOLI Translation initiation factor IF-2 OS=Escherichia coli (strain K12) OX=83333 GN=infB PE=1 SV=1	1317	Locus:1.1.1.2815.9 File:"CT-B.wiff"	1	25.4833
01723:4	8	K.LGAMATINQVIDQETAQLVAEEMGHK.V			700.102	4	2797.38	2797.39	0	-0.5	339	Specific	506.68	506.68	506.68	8.34	15	>sp|P0A705|IF2_ECOLI Translation initiation factor IF-2 OS=Escherichia coli (strain K12) OX=83333 GN=infB PE=1 SV=1	1317	Locus:1.1.1.2954.2 File:"CT-B.wiff"	1	32.9833
00030:3	8	R.APVVTIMGHVDHGK.T			487.595	3	1460.77	1460.77	0	1.8	391	Specific	194.88	60.44	60.44	2.94	15	>sp|P0A705|IF2_ECOLI Translation initiation factor IF-2 OS=Escherichia coli (strain K12) OX=83333 GN=infB PE=1 SV=1	1317	Locus:1.1.1.2574.2 File:"CT-B.wiff"	1	15.2667
01053:2	8	K.TSLLDYIR.S			490.773	2	980.538	980.541	0	-3.1	405	Specific	570.16	355.68	355.68	8.12	15	>sp|P0A705|IF2_ECOLI Translation initiation factor IF-2 OS=Escherichia coli (strain K12) OX=83333 GN=infB PE=1 SV=1	1317	Locus:1.1.1.2822.5 File:"CT-B.wiff"	1	25.85
01751:4	8	R.GAQATDIVVLVVAADDGVMPQTIEAIQHAK.A			765.906	4	3060.6	3060.6	0	-0.3	458	Specific	491.06	491.06	491.06	8.06	15	>sp|P0A705|IF2_ECOLI Translation initiation factor IF-2 OS=Escherichia coli (strain K12) OX=83333 GN=infB PE=1 SV=1	1317	Locus:1.1.1.2963.2 File:"CT-B.wiff"	1	33.4667
01140:2	8	K.GMASGAVIESFLDK.G			712.858	2	1424.71	1424.71	0	0	563	Specific	670.51	504.01	504.01	11.47	15	>sp|P0A705|IF2_ECOLI Translation initiation factor IF-2 OS=Escherichia coli (strain K12) OX=83333 GN=infB PE=1 SV=1	1317	Locus:1.1.1.2835.6 File:"CT-B.wiff"	1	26.6
01209:3	8	K.ADVQGSVEAISDSLLK.L			544.621	3	1631.85	1631.85	0	-0.7	695	Specific	503.87	503.87	503.87	8.32	15	>sp|P0A705|IF2_ECOLI Translation initiation factor IF-2 OS=Escherichia coli (strain K12) OX=83333 GN=infB PE=1 SV=1	1317	Locus:1.1.1.2847.2 File:"CT-B.wiff"	1	27.2833
00278:2	8	K.VIEAESLDLR.Y			572.814	2	1144.62	1144.62	0	-0.8	757	Specific	428.75	195.22	195.22	4.6	15	>sp|P0A705|IF2_ECOLI Translation initiation factor IF-2 OS=Escherichia coli (strain K12) OX=83333 GN=infB PE=1 SV=1	1317	Locus:1.1.1.2715.4 File:"CT-B.wiff"	1	19.7667
00379:2	8	K.AAMSGMLSPELK.Q			617.812	2	1234.62	1234.62	0	0.3	780	Specific	766.02	564.82	564.82	13.47	15	>sp|P0A705|IF2_ECOLI Translation initiation factor IF-2 OS=Escherichia coli (strain K12) OX=83333 GN=infB PE=1 SV=1	1317	Locus:1.1.1.2731.7 File:"CT-B.wiff"	1	20.6833
00351:2	8	K.QQIIGLAEVR.D			563.832	2	1126.66	1126.66	0	-0.1	792	Specific	570.55	213.22	213.22	7.72	15	>sp|P0A705|IF2_ECOLI Translation initiation factor IF-2 OS=Escherichia coli (strain K12) OX=83333 GN=infB PE=1 SV=1	1317	Locus:1.1.1.2727.3 File:"CT-B.wiff"	1	20.4333
01104:2	8	K.Q[-17.027]QIIGLAEVR.D		Q[-17]	555.319	2	1109.63	1109.63	0	0.4	792	Specific	629.1	325.92	325.92	9.25	15	>sp|P0A705|IF2_ECOLI Translation initiation factor IF-2 OS=Escherichia coli (strain K12) OX=83333 GN=infB PE=1 SV=1	1317	Locus:1.1.1.2829.3 File:"CT-B.wiff"	1	26.25
01066:2	8	R.DNVVIYEGELESLR.R			818.414	2	1635.82	1635.82	0	-0.8	833	Specific	701.92	516.49	516.49	12.47	15	>sp|P0A705|IF2_ECOLI Translation initiation factor IF-2 OS=Escherichia coli (strain K12) OX=83333 GN=infB PE=1 SV=1	1317	Locus:1.1.1.2823.9 File:"CT-B.wiff"	1	25.9333
01716:2	8	R.TGDVIEVFEIIEIQR.T			880.974	2	1760.94	1760.94	0	-0.9	873	Specific	705.72	683.51	683.51	12.47	15	>sp|P0A705|IF2_ECOLI Translation initiation factor IF-2 OS=Escherichia coli (strain K12) OX=83333 GN=infB PE=1 SV=1	1317	Locus:1.1.1.2947.2 File:"CT-B.wiff"	1	32.7167
00413:3	9	K.IGEVHDGAATMDWMEQEQER.G			778.005	3	2332	2332	0	0.9	40	Specific	500.93	500.93	500.93	8.61	16	>sp|P0A6M8|EFG_ECOLI Elongation factor G OS=Escherichia coli (strain K12) OX=83333 GN=fusA PE=1 SV=2	593	Locus:1.1.1.2738.4 File:"CT-B.wiff"	1	21.0833
00987:3	9	R.INIIDTPGHVDFTIEVER.S			690.028	3	2068.07	2068.07	0	-0.4	84	Specific	414.94	238.25	238.25	6.93	16	>sp|P0A6M8|EFG_ECOLI Elongation factor G OS=Escherichia coli (strain K12) OX=83333 GN=fusA PE=1 SV=2	593	Locus:1.1.1.2813.8 File:"CT-B.wiff"	1	25.35
00393:2	9	K.YLGGEELTEAEIK.G			726.368	2	1451.73	1451.73	0	1.5	237	Specific	277.94	196.2	196.2	5.39	16	>sp|P0A6M8|EFG_ECOLI Elongation factor G OS=Escherichia coli (strain K12) OX=83333 GN=fusA PE=1 SV=2	593	Locus:1.1.1.2734.9 File:"CT-B.wiff"	1	20.85
01448:2	9	K.IATDPFVGNLTFFR.V			799.422	2	1597.84	1597.84	0	-0.5	324	Specific	445.48	374.03	374.03	8.35	16	>sp|P0A6M8|EFG_ECOLI Elongation factor G OS=Escherichia coli (strain K12) OX=83333 GN=fusA PE=1 SV=2	593	Locus:1.1.1.2895.5 File:"CT-B.wiff"	1	30.0333
00435:3	9	R.VYSGVVNSGDTVLNSVK.A			579.972	3	1737.9	1737.9	0	-0.2	338	Specific	599.69	599.69	599.69	9.37	16	>sp|P0A6M8|EFG_ECOLI Elongation factor G OS=Escherichia coli (strain K12) OX=83333 GN=fusA PE=1 SV=2	593	Locus:1.1.1.2742.3 File:"CT-B.wiff"	1	21.2833
00518:2	9	R.AGDIAAAIGLK.D			500.295	2	999.582	999.583	0	-0.8	379	Specific	705.21	421.2	421.2	12.24	16	>sp|P0A6M8|EFG_ECOLI Elongation factor G OS=Escherichia coli (strain K12) OX=83333 GN=fusA PE=1 SV=2	593	Locus:1.1.1.2753.2 File:"CT-B.wiff"	1	21.9
00171:3	9	R.EFNVEANVGKPQVAYR.E			607.648	3	1820.93	1820.93	0	0.1	476	Specific	531.15	531.15	531.15	8.83	16	>sp|P0A6M8|EFG_ECOLI Elongation factor G OS=Escherichia coli (strain K12) OX=83333 GN=fusA PE=1 SV=2	593	Locus:1.1.1.2691.5 File:"CT-B.wiff"	1	18.4333
00633:3	9	R.GQYGHVVIDMYPLEPGSNPK.G			734.362	3	2201.07	2201.07	0	1	513	Specific	418.39	404.33	404.33	6.74	16	>sp|P0A6M8|EFG_ECOLI Elongation factor G OS=Escherichia coli (strain K12) OX=83333 GN=fusA PE=1 SV=2	593	Locus:1.1.1.2768.6 File:"CT-B.wiff"	1	22.7833
00480:2	9	K.GYEFINDIK.G			549.776	2	1098.55	1098.55	0	-1.3	533	Specific	471.03	309.35	309.35	6.91	16	>sp|P0A6M8|EFG_ECOLI Elongation factor G OS=Escherichia coli (strain K12) OX=83333 GN=fusA PE=1 SV=2	593	Locus:1.1.1.2747.5 File:"CT-B.wiff"	1	21.5667
00604:2	9	K.GGVIPGEYIPAVDK.G			707.883	2	1414.76	1414.76	0	0.3	542	Specific	327.81	173.48	173.48	5.97	16	>sp|P0A6M8|EFG_ECOLI Elongation factor G OS=Escherichia coli (strain K12) OX=83333 GN=fusA PE=1 SV=2	593	Locus:1.1.1.2764.8 File:"CT-B.wiff"	1	22.55
01013:2	9	K.AGPLAGYPVVDMGIR.L			758.401	2	1515.79	1515.8	0	-2.6	563	Specific	585.69	467.77	467.77	9.34	16	>sp|P0A6M8|EFG_ECOLI Elongation factor G OS=Escherichia coli (strain K12) OX=83333 GN=fusA PE=1 SV=2	593	Locus:1.1.1.2817.3 File:"CT-B.wiff"	1	25.5833
00377:4	9	R.LHFGSYHDVDSSELAFK.L			488.736	4	1951.92	1951.92	0	2.5	578	Specific	275.16	275.16	275.16	5.69	16	>sp|P0A6M8|EFG_ECOLI Elongation factor G OS=Escherichia coli (strain K12) OX=83333 GN=fusA PE=1 SV=2	593	Locus:1.1.1.2731.5 File:"CT-B.wiff"	1	20.6667
00262:3	9	K.AKPVLLEPIMK.V			413.591	3	1238.76	1238.75	0	2.8	608	Specific	385.44	385.44	385.44	7.24	16	>sp|P0A6M8|EFG_ECOLI Elongation factor G OS=Escherichia coli (strain K12) OX=83333 GN=fusA PE=1 SV=2	593	Locus:1.1.1.2712.2 File:"CT-B.wiff"	1	19.5833
01279:3	9	K.IHAEVPLSEMFGYATQLR.S			688.02	3	2062.05	2062.04	0	1.7	654	Specific	513.09	393.46	393.46	8.51	16	>sp|P0A6M8|EFG_ECOLI Elongation factor G OS=Escherichia coli (strain K12) OX=83333 GN=fusA PE=1 SV=2	593	Locus:1.1.1.2861.5 File:"CT-B.wiff"	1	28.1
00511:2	9	R.ASYTMEFLK.Y			545.268	2	1089.53	1089.53	0	-0.2	678	Specific	572.68	290.65	290.65	6.29	16	>sp|P0A6M8|EFG_ECOLI Elongation factor G OS=Escherichia coli (strain K12) OX=83333 GN=fusA PE=1 SV=2	593	Locus:1.1.1.2751.4 File:"CT-B.wiff"	1	21.8
00640:3	9	K.YDEAPSNVAQAVIEAR.G			578.288	3	1732.85	1732.85	0	-1.2	687	Specific	484.54	484.54	484.54	8.32	16	>sp|P0A6M8|EFG_ECOLI Elongation factor G OS=Escherichia coli (strain K12) OX=83333 GN=fusA PE=1 SV=2	593	Locus:1.1.1.2769.4 File:"CT-B.wiff"	1	22.8167
00494:2	10	K.LVNELTEFAK.T			582.317	2	1163.63	1163.63	0	-4.1	66	Specific	547.96	241.53	241.53	5.95	13	>cont|000017| gi|418694|pir||ABBOS serum albumin precursor (validated) - bovine [Bos taurus (contaminant)]	4549	Locus:1.1.1.2748.5 File:"CT-B.wiff"	1	21.65
00388:3	10	K.SLHTLFGDELC[+57.021]K.V		C[+57]	473.903	3	1419.7	1419.69	0	1.4	89	Specific	673.38	652.53	652.53	11.28	13	>cont|000017| gi|418694|pir||ABBOS serum albumin precursor (validated) - bovine [Bos taurus (contaminant)]	4549	Locus:1.1.1.2734.4 File:"CT-B.wiff"	1	20.8333
00159:2	10	K.YLYEIAR.R			464.251	2	927.494	927.493	0	0.7	161	Specific	330.92	61.46	61.46	2.81	13	>cont|000017| gi|418694|pir||ABBOS serum albumin precursor (validated) - bovine [Bos taurus (contaminant)]	4549	Locus:1.1.1.2689.2 File:"CT-B.wiff"	1	18.3
00094:4	10	R.LSQKFPKAEFVEVTK.L			438.5	4	1750.98	1750.97	0	2.3	242	Specific	533.45	533.45	533.45	8.5	13	>cont|000017| gi|418694|pir||ABBOS serum albumin precursor (validated) - bovine [Bos taurus (contaminant)]	4549	Locus:1.1.1.2673.2 File:"CT-B.wiff"	1	17.4
01284:3	10	K.AEFVEVTKLVTDLTK.V			564.986	3	1692.94	1692.94	0	0.4	249	Specific	581.54	423.56	423.56	8.51	13	>cont|000017| gi|418694|pir||ABBOS serum albumin precursor (validated) - bovine [Bos taurus (contaminant)]	4549	Locus:1.1.1.2862.3 File:"CT-B.wiff"	1	28.1333
01504:2	10	K.DAFLGSFLYEYSR.R			784.375	2	1567.74	1567.74	0	-0.5	347	Specific	797.55	584.83	584.83	13.47	13	>cont|000017| gi|418694|pir||ABBOS serum albumin precursor (validated) - bovine [Bos taurus (contaminant)]	4549	Locus:1.1.1.2911.5 File:"CT-B.wiff"	1	30.7
00151:3	10	R.RHPEYAVSVLLR.L			480.608	3	1439.81	1439.81	0	-1	360	Specific	445.38	445.38	445.38	7.27	13	>cont|000017| gi|418694|pir||ABBOS serum albumin precursor (validated) - bovine [Bos taurus (contaminant)]	4549	Locus:1.1.1.2687.3 File:"CT-B.wiff"	1	18.1833
00126:3	10	R.RHPEYAVSVLLR.L			480.608	3	1439.81	1439.81	0	-1	360	Specific	658.39	650.52	650.52	10.39	13	>cont|000017| gi|418694|pir||ABBOS serum albumin precursor (validated) - bovine [Bos taurus (contaminant)]	4549	Locus:1.1.1.2683.2 File:"CT-B.wiff"	1	17.95
00104:3	10	K.HLVDEPQNLIK.Q			435.909	3	1305.71	1305.72	0	-1.7	402	Specific	645.43	470.78	470.78	10.1	13	>cont|000017| gi|418694|pir||ABBOS serum albumin precursor (validated) - bovine [Bos taurus (contaminant)]	4549	Locus:1.1.1.2676.2 File:"CT-B.wiff"	1	17.5667
00909:2	10	K.LGEYGFQNALIVR.Y			740.402	2	1479.8	1479.8	0	1.1	421	Specific	751.49	567.74	567.74	13.28	13	>cont|000017| gi|418694|pir||ABBOS serum albumin precursor (validated) - bovine [Bos taurus (contaminant)]	4549	Locus:1.1.1.2802.9 File:"CT-B.wiff"	1	24.7333
00807:3	10	K.LGEYGFQNALIVRYTR.K			634.006	3	1900	1900.01	0	-1.4	421	Specific	250.06	240.83	240.83	5.11	13	>cont|000017| gi|418694|pir||ABBOS serum albumin precursor (validated) - bovine [Bos taurus (contaminant)]	4549	Locus:1.1.1.2789.4 File:"CT-B.wiff"	1	23.9667
00099:4	10	R.YTRKVPQVSTPTLVEVSR.S			515.793	4	2060.15	2060.15	0	-0.4	434	Specific	339.95	339.95	339.95	7.12	13	>cont|000017| gi|418694|pir||ABBOS serum albumin precursor (validated) - bovine [Bos taurus (contaminant)]	4549	Locus:1.1.1.2674.5 File:"CT-B.wiff"	1	17.4667
00218:3	10	R.KVPQVSTPTLVEVSR.S			547.318	3	1639.94	1639.94	0	0.9	437	Specific	537.08	537.08	537.08	8.37	13	>cont|000017| gi|418694|pir||ABBOS serum albumin precursor (validated) - bovine [Bos taurus (contaminant)]	4549	Locus:1.1.1.2701.6 File:"CT-B.wiff"	1	18.9833
00195:3	10	R.KVPQVSTPTLVEVSR.S			547.318	3	1639.94	1639.94	0	0.9	437	Specific	802.41	732.64	732.64	14.28	13	>cont|000017| gi|418694|pir||ABBOS serum albumin precursor (validated) - bovine [Bos taurus (contaminant)]	4549	Locus:1.1.1.2697.3 File:"CT-B.wiff"	1	18.75
00398:2	10	K.LVVSTQTALA.-			501.794	2	1002.58	1002.58	0	-2.9	598	CRagged	492.39	273.52	273.52	6.3	13	>cont|000017| gi|418694|pir||ABBOS serum albumin precursor (validated) - bovine [Bos taurus (contaminant)]	4549	Locus:1.1.1.2736.3 File:"CT-B.wiff"	1	20.95
00768:3	11	K.SISISVAGGGGGFGAAGGFGGR.G			613.644	3	1838.92	1838.91	0	1.8	71	Specific	585.79	465.32	465.32	9.28	14	>cont|000189| P35908 SWISS-PROT:P35908 Tax_Id=9606 Gene_Symbol=KRT2 Keratin, type II cytoskeletal 2 epidermal	4721	Locus:1.1.1.2784.4 File:"CT-B.wiff"	1	23.6833
00831:3	11	G.GSGFGGGSGFGGGSGFSGGGFGGGGFGGGR.F			800.346	3	2399.02	2399.02	0	2	99	NRagged	228.86	103.79	103.79	2.78	14	>cont|000189| P35908 SWISS-PROT:P35908 Tax_Id=9606 Gene_Symbol=KRT2 Keratin, type II cytoskeletal 2 epidermal	4721	Locus:1.1.1.2792.9 File:"CT-B.wiff"	1	24.1667
00128:2	11	R.YLDGLTAER.T			519.267	2	1037.53	1037.53	0	0.9	245	Specific	407.86	172.05	172.05	3.57	14	>cont|000189| P35908 SWISS-PROT:P35908 Tax_Id=9606 Gene_Symbol=KRT2 Keratin, type II cytoskeletal 2 epidermal	4721	Locus:1.1.1.2683.4 File:"CT-B.wiff"	1	17.9667
00531:3	11	R.TSQNSELNNMQDLVEDYKK.K			752.688	3	2256.05	2256.04	0	2	254	Specific	415.43	415.43	415.43	7.3	14	>cont|000189| P35908 SWISS-PROT:P35908 Tax_Id=9606 Gene_Symbol=KRT2 Keratin, type II cytoskeletal 2 epidermal	4721	Locus:1.1.1.2754.7 File:"CT-B.wiff"	1	21.9833
01368:2	11	K.VDLLNQEIEFLK.V			730.902	2	1460.8	1460.8	0	-2.2	309	Specific	820.21	610.48	610.48	14.34	14	>cont|000189| P35908 SWISS-PROT:P35908 Tax_Id=9606 Gene_Symbol=KRT2 Keratin, type II cytoskeletal 2 epidermal	4721	Locus:1.1.1.2878.4 File:"CT-B.wiff"	1	29.0833
01222:4	11	K.VLYDAEISQIHQSVTDTNVILSMDNSR.N			762.88	4	3048.5	3048.49	0	0.6	321	Specific	351.77	351.77	351.77	6.44	14	>cont|000189| P35908 SWISS-PROT:P35908 Tax_Id=9606 Gene_Symbol=KRT2 Keratin, type II cytoskeletal 2 epidermal	4721	Locus:1.1.1.2849.6 File:"CT-B.wiff"	1	27.4
01049:4	11	K.VLYDAEISQIHQSVTDTNVILSM[+15.995]DNSR.N		M[+16]	766.878	4	3064.49	3064.49	0	0.7	321	Specific	216.88	216.88	216.88	3.36	14	>cont|000189| P35908 SWISS-PROT:P35908 Tax_Id=9606 Gene_Symbol=KRT2 Keratin, type II cytoskeletal 2 epidermal	4721	Locus:1.1.1.2821.14 File:"CT-B.wiff"	1	25.8167
01396:2	11	R.NLDLDSIIAEVK.A			665.367	2	1329.73	1329.73	0	0.2	348	Specific	336.89	143.95	143.95	5.53	14	>cont|000189| P35908 SWISS-PROT:P35908 Tax_Id=9606 Gene_Symbol=KRT2 Keratin, type II cytoskeletal 2 epidermal	4721	Locus:1.1.1.2884.9 File:"CT-B.wiff"	1	29.4
01421:2	11	R.NLDLDSIIAEVK.A			665.367	2	1329.73	1329.73	0	0.2	348	Specific	470.86	286.17	286.17	7.14	14	>cont|000189| P35908 SWISS-PROT:P35908 Tax_Id=9606 Gene_Symbol=KRT2 Keratin, type II cytoskeletal 2 epidermal	4721	Locus:1.1.1.2888.5 File:"CT-B.wiff"	1	29.6333
01395:2	11	R.NLDLDSIIAEVK.A			665.367	2	1329.73	1329.73	0	0.2	348	Specific	795.42	434.94	434.94	13.47	14	>cont|000189| P35908 SWISS-PROT:P35908 Tax_Id=9606 Gene_Symbol=KRT2 Keratin, type II cytoskeletal 2 epidermal	4721	Locus:1.1.1.2884.8 File:"CT-B.wiff"	1	29.4
00166:2	11	K.YEELQVTVGR.H			597.311	2	1193.62	1193.62	0	-0.6	381	Specific	815.97	299.44	299.44	13.03	14	>cont|000189| P35908 SWISS-PROT:P35908 Tax_Id=9606 Gene_Symbol=KRT2 Keratin, type II cytoskeletal 2 epidermal	4721	Locus:1.1.1.2690.4 File:"CT-B.wiff"	1	18.3667
00530:2	11	K.LNDLEEALQQAK.E			686.36	2	1371.71	1371.71	0	1.5	448	Specific	790.7	553.6	553.6	13.28	14	>cont|000189| P35908 SWISS-PROT:P35908 Tax_Id=9606 Gene_Symbol=KRT2 Keratin, type II cytoskeletal 2 epidermal	4721	Locus:1.1.1.2754.6 File:"CT-B.wiff"	1	21.9833
00331:2	11	R.DYQELMNVK.L			570.273	2	1139.54	1139.54	0	-0.7	468	Specific	524.8	300.95	300.95	5.5	14	>cont|000189| P35908 SWISS-PROT:P35908 Tax_Id=9606 Gene_Symbol=KRT2 Keratin, type II cytoskeletal 2 epidermal	4721	Locus:1.1.1.2724.6 File:"CT-B.wiff"	1	20.2833
00837:2	11	K.LALDVEIATYR.K			632.351	2	1263.69	1263.69	0	-0.5	477	Specific	730.33	124.9	124.9	9.63	14	>cont|000189| P35908 SWISS-PROT:P35908 Tax_Id=9606 Gene_Symbol=KRT2 Keratin, type II cytoskeletal 2 epidermal	4721	Locus:1.1.1.2793.7 File:"CT-B.wiff"	1	24.2167
00573:3	11	R.MSGDLSSNVTVSVTSSTISSNVASK.A			820.072	3	2458.2	2458.2	0	1.1	497	Specific	362.85	362.85	362.85	7.71	14	>cont|000189| P35908 SWISS-PROT:P35908 Tax_Id=9606 Gene_Symbol=KRT2 Keratin, type II cytoskeletal 2 epidermal	4721	Locus:1.1.1.2760.8 File:"CT-B.wiff"	1	22.3333
00466:3	11	R.M[+15.995]SGDLSSNVTVSVTSSTISSNVASK.A		M[+16]	825.402	3	2474.19	2474.19	0	-0.5	497	Specific	449.73	449.73	449.73	8.26	14	>cont|000189| P35908 SWISS-PROT:P35908 Tax_Id=9606 Gene_Symbol=KRT2 Keratin, type II cytoskeletal 2 epidermal	4721	Locus:1.1.1.2745.10 File:"CT-B.wiff"	1	21.4833
00873:3	12	R.TTPSIIAYTQDGETLVGQPAK.R			730.715	3	2190.13	2190.13	0	1.3	35	Specific	334.1	334.1	334.1	6.52	15	>sp|P0A6Y8|DNAK_ECOLI Chaperone protein DnaK OS=Escherichia coli (strain K12) OX=83333 GN=dnaK PE=1 SV=2	4019	Locus:1.1.1.2798.10 File:"CT-B.wiff"	1	24.5
00549:2	12	R.QAVTNPQNTLFAIK.R			772.925	2	1544.84	1544.84	0	-0.3	57	Specific	327.98	327.98	327.98	6.71	15	>sp|P0A6Y8|DNAK_ECOLI Chaperone protein DnaK OS=Escherichia coli (strain K12) OX=83333 GN=dnaK PE=1 SV=2	4019	Locus:1.1.1.2757.5 File:"CT-B.wiff"	1	22.1667
00732:2	12	R.DVSIMPFK.I			468.747	2	936.486	936.486	0	0.4	85	Specific	385.97	163.77	163.77	5.58	15	>sp|P0A6Y8|DNAK_ECOLI Chaperone protein DnaK OS=Escherichia coli (strain K12) OX=83333 GN=dnaK PE=1 SV=2	4019	Locus:1.1.1.2780.2 File:"CT-B.wiff"	1	23.4333
00474:2	12	K.IIAADNGDAWVEVK.G			750.887	2	1500.77	1500.77	0	-1.4	93	Specific	280.59	242.15	242.15	6.04	15	>sp|P0A6Y8|DNAK_ECOLI Chaperone protein DnaK OS=Escherichia coli (strain K12) OX=83333 GN=dnaK PE=1 SV=2	4019	Locus:1.1.1.2746.8 File:"CT-B.wiff"	1	21.5333
00597:2	12	K.IIAADN[+0.984]GDAWVEVK.G		N[+1]	751.38	2	1501.75	1501.75	0	0.1	93	Specific	491.14	173.54	173.54	6.7	15	>sp|P0A6Y8|DNAK_ECOLI Chaperone protein DnaK OS=Escherichia coli (strain K12) OX=83333 GN=dnaK PE=1 SV=2	4019	Locus:1.1.1.2763.11 File:"CT-B.wiff"	1	22.5167
00455:2	12	K.MAPPQISAEVLK.K			642.356	2	1283.7	1283.7	0	1.5	110	Specific	378.88	367.01	367.01	7.8	15	>sp|P0A6Y8|DNAK_ECOLI Chaperone protein DnaK OS=Escherichia coli (strain K12) OX=83333 GN=dnaK PE=1 SV=2	4019	Locus:1.1.1.2744.6 File:"CT-B.wiff"	1	21.4167
00852:2	12	R.IINEPTAAALAYGLDK.G			830.451	2	1659.9	1659.9	0	0.2	168	Specific	293.88	277.04	277.04	6.58	15	>sp|P0A6Y8|DNAK_ECOLI Chaperone protein DnaK OS=Escherichia coli (strain K12) OX=83333 GN=dnaK PE=1 SV=2	4019	Locus:1.1.1.2795.7 File:"CT-B.wiff"	1	24.3333
00714:3	12	K.TFEVLATN[+0.984]GDTHLGGEDFDSR.L		N[+1]	761.346	3	2282.02	2282.02	0	0.9	215	Specific	599.27	599.27	599.27	9.66	15	>sp|P0A6Y8|DNAK_ECOLI Chaperone protein DnaK OS=Escherichia coli (strain K12) OX=83333 GN=dnaK PE=1 SV=2	4019	Locus:1.1.1.2776.10 File:"CT-B.wiff"	1	23.25
01083:2	12	R.LINYLVEEFK.K			634.349	2	1267.69	1267.69	0	-2.2	236	Specific	563.27	322.3	322.3	8.12	15	>sp|P0A6Y8|DNAK_ECOLI Chaperone protein DnaK OS=Escherichia coli (strain K12) OX=83333 GN=dnaK PE=1 SV=2	4019	Locus:1.1.1.2826.6 File:"CT-B.wiff"	1	26.1
00980:3	12	K.IELSSAQQTDVNLPYITADATGPK.H			844.765	3	2532.28	2532.28	0	-1.2	271	Specific	250.09	250.09	250.09	5.93	15	>sp|P0A6Y8|DNAK_ECOLI Chaperone protein DnaK OS=Escherichia coli (strain K12) OX=83333 GN=dnaK PE=1 SV=2	4019	Locus:1.1.1.2812.11 File:"CT-B.wiff"	1	25.3167
00997:3	12	R.AKLESLVEDLVNR.S			495.946	3	1485.82	1485.83	0	-2.1	303	Specific	441.29	387.18	387.18	7.26	15	>sp|P0A6Y8|DNAK_ECOLI Chaperone protein DnaK OS=Escherichia coli (strain K12) OX=83333 GN=dnaK PE=1 SV=2	4019	Locus:1.1.1.2815.2 File:"CT-B.wiff"	1	25.45
00994:2	12	K.LESLVEDLVNR.S			643.849	2	1286.69	1286.7	0	-3.7	305	Specific	878.72	558.15	558.15	14.38	15	>sp|P0A6Y8|DNAK_ECOLI Chaperone protein DnaK OS=Escherichia coli (strain K12) OX=83333 GN=dnaK PE=1 SV=2	4019	Locus:1.1.1.2814.3 File:"CT-B.wiff"	1	25.4
01498:3	12	K.VALQDAGLSVSDIDDVILVGGQTR.M			814.434	3	2441.29	2441.29	0	-0.7	322	Specific	500.47	459.08	459.08	8.43	15	>sp|P0A6Y8|DNAK_ECOLI Chaperone protein DnaK OS=Escherichia coli (strain K12) OX=83333 GN=dnaK PE=1 SV=2	4019	Locus:1.1.1.2910.8 File:"CT-B.wiff"	1	30.65
00875:3	12	R.KDVNPDEAVAIGAAVQGGVLTGDVK.D			808.432	3	2423.28	2423.28	0	1.4	363	Specific	538.32	538.32	538.32	8.66	15	>sp|P0A6Y8|DNAK_ECOLI Chaperone protein DnaK OS=Escherichia coli (strain K12) OX=83333 GN=dnaK PE=1 SV=2	4019	Locus:1.1.1.2798.12 File:"CT-B.wiff"	1	24.5
00284:4	12	K.HSQVFSTAEDNQSAVTIHVLQGER.K			664.08	4	2653.3	2653.3	0	0.5	422	Specific	525.46	525.46	525.46	8.75	15	>sp|P0A6Y8|DNAK_ECOLI Chaperone protein DnaK OS=Escherichia coli (strain K12) OX=83333 GN=dnaK PE=1 SV=2	4019	Locus:1.1.1.2716.5 File:"CT-B.wiff"	1	19.8333
00586:2	13	K.QQIGVVGMAVMGR.N			673.358	2	1345.71	1345.71	0	0	4	Specific	440.94	396.2	396.2	8.35	12	>sp|P00350|6PGD_ECOLI 6-phosphogluconate dehydrogenase, decarboxylating OS=Escherichia coli (strain K12) OX=83333 GN=gnd PE=1 SV=2	363	Locus:1.1.1.2762.5 File:"CT-B.wiff"	1	22.45
00400:2	13	R.GYTVSIFNR.S			528.776	2	1056.55	1056.55	0	-2	26	Specific	183.23	183.23	183.23	2.89	12	>sp|P00350|6PGD_ECOLI 6-phosphogluconate dehydrogenase, decarboxylating OS=Escherichia coli (strain K12) OX=83333 GN=gnd PE=1 SV=2	363	Locus:1.1.1.2736.5 File:"CT-B.wiff"	1	20.95
00408:2	13	R.GYTVSIFNR.S			528.776	2	1056.55	1056.55	0	-2	26	Specific	580.95	387.57	387.57	9.1	12	>sp|P00350|6PGD_ECOLI 6-phosphogluconate dehydrogenase, decarboxylating OS=Escherichia coli (strain K12) OX=83333 GN=gnd PE=1 SV=2	363	Locus:1.1.1.2737.3 File:"CT-B.wiff"	1	21.0167
00252:2	13	K.EFVESLETPR.R			603.803	2	1206.6	1206.6	0	-0.5	59	Specific	615.9	381.12	381.12	10.24	12	>sp|P00350|6PGD_ECOLI 6-phosphogluconate dehydrogenase, decarboxylating OS=Escherichia coli (strain K12) OX=83333 GN=gnd PE=1 SV=2	363	Locus:1.1.1.2710.3 File:"CT-B.wiff"	1	19.4833
00608:3	13	K.AGAGTDAAIDSLKPYLDK.G			602.647	3	1805.93	1805.93	0	-0.3	76	Specific	260.46	247.89	247.89	6.2	12	>sp|P00350|6PGD_ECOLI 6-phosphogluconate dehydrogenase, decarboxylating OS=Escherichia coli (strain K12) OX=83333 GN=gnd PE=1 SV=2	363	Locus:1.1.1.2765.3 File:"CT-B.wiff"	1	22.6
01179:3	13	R.ELSAEGFNFIGTGVSGGEEGALK.G			757.037	3	2269.1	2269.1	0	-0.7	114	Specific	600.54	600.54	600.54	10.47	12	>sp|P00350|6PGD_ECOLI 6-phosphogluconate dehydrogenase, decarboxylating OS=Escherichia coli (strain K12) OX=83333 GN=gnd PE=1 SV=2	363	Locus:1.1.1.2841.6 File:"CT-B.wiff"	1	26.95
00944:2	13	K.EAYELVAPILTK.I			673.881	2	1346.76	1346.76	0	-1.1	147	Specific	864.39	693.4	693.4	15.47	12	>sp|P00350|6PGD_ECOLI 6-phosphogluconate dehydrogenase, decarboxylating OS=Escherichia coli (strain K12) OX=83333 GN=gnd PE=1 SV=2	363	Locus:1.1.1.2808.4 File:"CT-B.wiff"	1	25.0667
01417:3	13	K.KDEDGNYLVDVILDEAANK.G			707.682	3	2121.03	2121.03	0	-1.6	242	Specific	656.46	601.51	601.51	11.61	12	>sp|P00350|6PGD_ECOLI 6-phosphogluconate dehydrogenase, decarboxylating OS=Escherichia coli (strain K12) OX=83333 GN=gnd PE=1 SV=2	363	Locus:1.1.1.2887.3 File:"CT-B.wiff"	1	29.5833
00072:3	13	K.VLSGPQAQPAGDKAEFIEK.V			662.35	3	1985.03	1985.03	0	0.1	302	Specific	305.9	281.92	281.92	5.63	12	>sp|P00350|6PGD_ECOLI 6-phosphogluconate dehydrogenase, decarboxylating OS=Escherichia coli (strain K12) OX=83333 GN=gnd PE=1 SV=2	363	Locus:1.1.1.2634.3 File:"CT-B.wiff"	1	16.6833
00131:2	13	K.QIADDYQQALR.D			660.832	2	1320.66	1320.65	0	1.3	395	Specific	344.48	219.88	219.88	4.04	12	>sp|P00350|6PGD_ECOLI 6-phosphogluconate dehydrogenase, decarboxylating OS=Escherichia coli (strain K12) OX=83333 GN=gnd PE=1 SV=2	363	Locus:1.1.1.2683.7 File:"CT-B.wiff"	1	17.9667
00645:2	13	K.Q[-17.027]IADDYQQALR.D		Q[-17]	652.315	2	1303.62	1303.63	0	-4.1	395	Specific	283.38	283.38	283.38	3.82	12	>sp|P00350|6PGD_ECOLI 6-phosphogluconate dehydrogenase, decarboxylating OS=Escherichia coli (strain K12) OX=83333 GN=gnd PE=1 SV=2	363	Locus:1.1.1.2769.9 File:"CT-B.wiff"	1	22.85
00502:2	13	R.AAVLPANLIQAQR.D			682.903	2	1364.8	1364.8	0	-1.3	433	Specific	589.14	356.99	356.99	8.48	12	>sp|P00350|6PGD_ECOLI 6-phosphogluconate dehydrogenase, decarboxylating OS=Escherichia coli (strain K12) OX=83333 GN=gnd PE=1 SV=2	363	Locus:1.1.1.2749.8 File:"CT-B.wiff"	1	21.7
00964:2	13	K.EGVFHTEWLD.-			616.781	2	1232.55	1232.56	0	-3.2	459	CRagged	356.33	183.62	183.62	3.15	12	>sp|P00350|6PGD_ECOLI 6-phosphogluconate dehydrogenase, decarboxylating OS=Escherichia coli (strain K12) OX=83333 GN=gnd PE=1 SV=2	363	Locus:1.1.1.2810.3 File:"CT-B.wiff"	1	25.2
00329:2	14	S.IPLDPVAGYK.E			536.805	2	1072.6	1072.6	0	-1.1	19	NRagged	262.44	105.2	105.2	3.5	15	>cont|000249| P12763 SWISS-PROT:P12763 (Bos taurus) Alpha-2-HS-glycoprotein precursor	4781	Locus:1.1.1.2724.4 File:"CT-B.wiff"	1	20.2667
01387:5	14	S.IPLDPVAGYKEPAC[+57.021]DDPDTEQAALAAVDYINKHLPR.G		C[+57]	793.399	5	3962.96	3962.96	0	1.2	19	NRagged	603.71	603.71	603.71	8.58	15	>cont|000249| P12763 SWISS-PROT:P12763 (Bos taurus) Alpha-2-HS-glycoprotein precursor	4781	Locus:1.1.1.2883.7 File:"CT-B.wiff"	1	29.35
01271:4	14	D.PDTEQAALAAVDYINKHLPR.G			556.294	4	2222.15	2222.16	0	-0.8	35	NRagged	564.14	564.14	564.14	7.82	15	>cont|000249| P12763 SWISS-PROT:P12763 (Bos taurus) Alpha-2-HS-glycoprotein precursor	4781	Locus:1.1.1.2860.2 File:"CT-B.wiff"	1	28.0167
00011:3	14	R.GYKHTLNQIDSVK.V			501.603	3	1502.8	1502.8	0	-0.3	55	Specific	266.45	266.45	266.45	3.92	15	>cont|000249| P12763 SWISS-PROT:P12763 (Bos taurus) Alpha-2-HS-glycoprotein precursor	4781	Locus:1.1.1.2444.2 File:"CT-B.wiff"	1	13.7
00127:4	14	R.GYKHTLNQIDSVKVWPR.R			511.03	4	2041.1	2041.1	0	0.4	55	Specific	441.16	441.16	441.16	7.67	15	>cont|000249| P12763 SWISS-PROT:P12763 (Bos taurus) Alpha-2-HS-glycoprotein precursor	4781	Locus:1.1.1.2683.3 File:"CT-B.wiff"	1	17.95
00246:4	14	R.GYKHTLN[+0.984]QIDSVKVWPR.R		N[+1]	511.276	4	2042.08	2042.08	0	0.2	55	Specific	172.76	172.76	28.4	4.26	15	>cont|000249| P12763 SWISS-PROT:P12763 (Bos taurus) Alpha-2-HS-glycoprotein precursor	4781	Locus:1.1.1.2709.2 File:"CT-B.wiff"	1	19.4167
00165:3	14	K.HTLNQIDSVKVWPR.R			564.977	3	1692.92	1692.92	0	-1.5	58	Specific	383.56	383.56	383.56	5.82	15	>cont|000249| P12763 SWISS-PROT:P12763 (Bos taurus) Alpha-2-HS-glycoprotein precursor	4781	Locus:1.1.1.2690.3 File:"CT-B.wiff"	1	18.3667
00017:4	14	R.QQTQHAVEGDC[+57.021]DIHVLK.Q		C[+57]	495.242	4	1977.95	1977.94	0	0.3	104	Specific	116.78	116.78	116.78	2.8	15	>cont|000249| P12763 SWISS-PROT:P12763 (Bos taurus) Alpha-2-HS-glycoprotein precursor	4781	Locus:1.1.1.2527.2 File:"CT-B.wiff"	1	14.45
00545:4	14	R.QQTQHAVEGDC[+57.021]DIHVLKQDGQFSVLFTK.C		C[+57]	807.9	4	3228.58	3228.57	0	1.5	104	Specific	207.05	207.05	207.05	3.33	15	>cont|000249| P12763 SWISS-PROT:P12763 (Bos taurus) Alpha-2-HS-glycoprotein precursor	4781	Locus:1.1.1.2756.6 File:"CT-B.wiff"	1	22.1167
00820:2	14	K.QDGQFSVLFTK.C			635.327	2	1269.65	1269.65	0	-1.1	121	Specific	266.88	198.28	198.28	2.88	15	>cont|000249| P12763 SWISS-PROT:P12763 (Bos taurus) Alpha-2-HS-glycoprotein precursor	4781	Locus:1.1.1.2791.5 File:"CT-B.wiff"	1	24.0833
00730:2	14	K.QDGQFSVLFTK.C			635.325	2	1269.64	1269.65	0	-3.4	121	Specific	743.47	634.55	634.55	11.38	15	>cont|000249| P12763 SWISS-PROT:P12763 (Bos taurus) Alpha-2-HS-glycoprotein precursor	4781	Locus:1.1.1.2779.2 File:"CT-B.wiff"	1	23.4
01779:3	14	R.AQFVPLPVSVSVEFAVAATDC[+57.021]IAK.E		C[+57]	840.448	3	2519.33	2519.32	0	2.7	188	Specific	751.33	751.33	751.33	12.96	15	>cont|000249| P12763 SWISS-PROT:P12763 (Bos taurus) Alpha-2-HS-glycoprotein precursor	4781	Locus:1.1.1.3026.5 File:"CT-B.wiff"	1	34.8
00188:3	14	K.EVVDPTKC[+57.021]NLLAEK.Q		C[+57]	539.284	3	1615.84	1615.84	0	0.7	212	Specific	464.55	314.07	314.07	5.99	15	>cont|000249| P12763 SWISS-PROT:P12763 (Bos taurus) Alpha-2-HS-glycoprotein precursor	4781	Locus:1.1.1.2696.2 File:"CT-B.wiff"	1	18.6833
00024:3	14	K.QYGFC[+57.021]KGSVIQK.A		C[+57]	472.243	3	1414.71	1414.71	0	-0.4	226	Specific	370.36	361.04	361.04	7.03	15	>cont|000249| P12763 SWISS-PROT:P12763 (Bos taurus) Alpha-2-HS-glycoprotein precursor	4781	Locus:1.1.1.2552.2 File:"CT-B.wiff"	1	14.8667
00292:2	14	K.TPIVGQPSIPGGPVR.L			737.922	2	1474.84	1474.84	0	-0.1	334	Specific	678.54	563.12	563.12	11.47	15	>cont|000249| P12763 SWISS-PROT:P12763 (Bos taurus) Alpha-2-HS-glycoprotein precursor	4781	Locus:1.1.1.2717.8 File:"CT-B.wiff"	1	19.9
00081:2	14	R.IRYFKI.-			420.26	2	839.512	839.514	0	-2	354	CRagged	402.62	190.66	190.66	3	15	>cont|000249| P12763 SWISS-PROT:P12763 (Bos taurus) Alpha-2-HS-glycoprotein precursor	4781	Locus:1.1.1.2669.2 File:"CT-B.wiff"	1	17.1667
00624:3	15	K.HQGLPQEVLNENLLR.F			587.319	3	1759.94	1759.94	0	-1.8	23	Specific	403.82	327.87	327.87	7.05	10	>cont|000081| gi|115646|sp|P02662|CAS1_BOVIN Alpha-S1-casein precursor [Bos taurus (contaminant)]	4613	Locus:1.1.1.2767.8 File:"CT-B.wiff"	1	22.7167
00595:3	15	K.HQGLPQEVLNENLLR.F			587.319	3	1759.94	1759.94	0	-1.8	23	Specific	680.96	601.66	601.66	11.34	10	>cont|000081| gi|115646|sp|P02662|CAS1_BOVIN Alpha-S1-casein precursor [Bos taurus (contaminant)]	4613	Locus:1.1.1.2763.9 File:"CT-B.wiff"	1	22.5
00562:3	15	K.HQGLPQEVLNENLLR.F			587.319	3	1759.94	1759.94	0	-1.8	23	Specific	817.79	762.36	762.36	14.34	10	>cont|000081| gi|115646|sp|P02662|CAS1_BOVIN Alpha-S1-casein precursor [Bos taurus (contaminant)]	4613	Locus:1.1.1.2759.7 File:"CT-B.wiff"	1	22.2667
01490:2	15	R.FFVAPFPEVFGK.E			692.869	2	1384.73	1384.73	0	-0.2	38	Specific	719.78	509.04	509.04	12.47	10	>cont|000081| gi|115646|sp|P02662|CAS1_BOVIN Alpha-S1-casein precursor [Bos taurus (contaminant)]	4613	Locus:1.1.1.2909.2 File:"CT-B.wiff"	1	30.5833
01459:2	15	R.FFVAPFPEVFGK.E			692.869	2	1384.73	1384.73	0	-0.2	38	Specific	728.67	506.33	506.33	12.47	10	>cont|000081| gi|115646|sp|P02662|CAS1_BOVIN Alpha-S1-casein precursor [Bos taurus (contaminant)]	4613	Locus:1.1.1.2905.2 File:"CT-B.wiff"	1	30.3333
01213:2	15	F.FVAPFPEVFGK.E			619.335	2	1237.66	1237.66	0	1.4	39	NRagged	422.1	271.69	271.69	5.3	10	>cont|000081| gi|115646|sp|P02662|CAS1_BOVIN Alpha-S1-casein precursor [Bos taurus (contaminant)]	4613	Locus:1.1.1.2848.3 File:"CT-B.wiff"	1	27.3333
01381:2	15	R.YLGYLEQLLR.L			634.355	2	1267.7	1267.7	0	-1.6	106	Specific	629.5	402.5	402.5	10.1	10	>cont|000081| gi|115646|sp|P02662|CAS1_BOVIN Alpha-S1-casein precursor [Bos taurus (contaminant)]	4613	Locus:1.1.1.2882.3 File:"CT-B.wiff"	1	29.3
01366:2	15	R.YLGYLEQLLR.L			634.355	2	1267.7	1267.7	0	-1.6	106	Specific	738.44	469.15	469.15	12.1	10	>cont|000081| gi|115646|sp|P02662|CAS1_BOVIN Alpha-S1-casein precursor [Bos taurus (contaminant)]	4613	Locus:1.1.1.2878.2 File:"CT-B.wiff"	1	29.05
01120:2	15	Y.LGYLEQLLR.L			552.827	2	1104.65	1104.64	0	5.2	107	NRagged	529.15	206.54	206.54	4.98	10	>cont|000081| gi|115646|sp|P02662|CAS1_BOVIN Alpha-S1-casein precursor [Bos taurus (contaminant)]	4613	Locus:1.1.1.2832.2 File:"CT-B.wiff"	1	26.4167
01765:3	15	K.EPMIGVNQELAYFYPELFR.Q			772.718	3	2316.14	2316.14	0	1.2	148	Specific	688.79	688.79	688.79	11.18	10	>cont|000081| gi|115646|sp|P02662|CAS1_BOVIN Alpha-S1-casein precursor [Bos taurus (contaminant)]	4613	Locus:1.1.1.2988.2 File:"CT-B.wiff"	1	34.1167
01728:3	15	K.EPM[+15.995]IGVNQELAYFYPELFR.Q		M[+16]	778.05	3	2332.14	2332.13	0	1.8	148	Specific	603.24	603.24	603.24	10.18	10	>cont|000081| gi|115646|sp|P02662|CAS1_BOVIN Alpha-S1-casein precursor [Bos taurus (contaminant)]	4613	Locus:1.1.1.2956.2 File:"CT-B.wiff"	1	33.0833
01693:3	15	M.IGVNQELAYFYPELFR.Q			653.671	3	1959	1959	0	-0.7	151	NRagged	411.28	360.09	360.09	6.02	10	>cont|000081| gi|115646|sp|P02662|CAS1_BOVIN Alpha-S1-casein precursor [Bos taurus (contaminant)]	4613	Locus:1.1.1.2942.2 File:"CT-B.wiff"	1	32.4333
00761:2	15	Y.FYPELFR.Q			486.253	2	971.498	971.499	0	-0.6	160	NRagged	358.27	79.57	79.57	2.82	10	>cont|000081| gi|115646|sp|P02662|CAS1_BOVIN Alpha-S1-casein precursor [Bos taurus (contaminant)]	4613	Locus:1.1.1.2783.3 File:"CT-B.wiff"	1	23.6167
01190:2	15	K.TTMPLW.-			374.688	2	748.37	748.37	0	-0.1	209	CRagged	380.66	197.56	197.56	3.45	10	>cont|000081| gi|115646|sp|P02662|CAS1_BOVIN Alpha-S1-casein precursor [Bos taurus (contaminant)]	4613	Locus:1.1.1.2844.2 File:"CT-B.wiff"	1	27.1
01532:3	16	K.VPDIGADEVEITEILVK.V			614.002	3	1839.99	1839.99	0	-2.4	7	Specific	434.41	368.06	368.06	7.94	9	>sp|P06959|ODP2_ECOLI Dihydrolipoyllysine-residue acetyltransferase component of pyruvate dehydrogenase complex OS=Escherichia coli (strain K12) OX=83333 GN=aceF PE=1 SV=3	164	Locus:1.1.1.2917.3 File:"CT-B.wiff"	1	31.0333
01376:3	16	K.TQTGALIMIFDSADGAADAAPAQAEEK.K			898.098	3	2692.28	2692.28	0	0.6	65	Specific	565.46	565.46	565.46	9.19	9	>sp|P06959|ODP2_ECOLI Dihydrolipoyllysine-residue acetyltransferase component of pyruvate dehydrogenase complex OS=Escherichia coli (strain K12) OX=83333 GN=aceF PE=1 SV=3	164	Locus:1.1.1.2880.3 File:"CT-B.wiff"	1	29.2
01206:3	16	K.EVNVPDIGGDEVEVTEVMVK.V			720.024	3	2158.06	2158.06	0	-0.3	208	Specific	139.62	139.62	139.62	2.87	9	>sp|P06959|ODP2_ECOLI Dihydrolipoyllysine-residue acetyltransferase component of pyruvate dehydrogenase complex OS=Escherichia coli (strain K12) OX=83333 GN=aceF PE=1 SV=3	164	Locus:1.1.1.2846.8 File:"CT-B.wiff"	1	27.2333
00382:3	16	K.SEFAENDAYVHATPLIR.R			644.989	3	1932.95	1932.94	0	3.2	318	Specific	593.23	568.45	568.45	9.23	9	>sp|P06959|ODP2_ECOLI Dihydrolipoyllysine-residue acetyltransferase component of pyruvate dehydrogenase complex OS=Escherichia coli (strain K12) OX=83333 GN=aceF PE=1 SV=3	164	Locus:1.1.1.2732.3 File:"CT-B.wiff"	1	20.7333
00540:2	16	K.FGEIEEVELGR.I			639.323	2	1277.64	1277.64	0	1	397	Specific	819.1	555.31	555.31	14.05	9	>sp|P06959|ODP2_ECOLI Dihydrolipoyllysine-residue acetyltransferase component of pyruvate dehydrogenase complex OS=Escherichia coli (strain K12) OX=83333 GN=aceF PE=1 SV=3	164	Locus:1.1.1.2755.8 File:"CT-B.wiff"	1	22.05
00745:2	16	K.TDITELEAFR.K			597.802	2	1194.6	1194.6	0	-2.7	432	Specific	713.01	317.73	317.73	10.9	9	>sp|P06959|ODP2_ECOLI Dihydrolipoyllysine-residue acetyltransferase component of pyruvate dehydrogenase complex OS=Escherichia coli (strain K12) OX=83333 GN=aceF PE=1 SV=3	164	Locus:1.1.1.2781.4 File:"CT-B.wiff"	1	23.5167
00170:2	16	K.AVAAALEQMPR.F			578.811	2	1156.61	1156.61	0	0.2	466	Specific	646.98	386.97	386.97	10.24	9	>sp|P06959|ODP2_ECOLI Dihydrolipoyllysine-residue acetyltransferase component of pyruvate dehydrogenase complex OS=Escherichia coli (strain K12) OX=83333 GN=aceF PE=1 SV=3	164	Locus:1.1.1.2691.4 File:"CT-B.wiff"	1	18.4333
01148:3	16	R.LMLPISLSFDHR.V			476.926	3	1428.76	1428.77	0	-1.5	593	Specific	471.95	365.98	365.98	8.21	9	>sp|P06959|ODP2_ECOLI Dihydrolipoyllysine-residue acetyltransferase component of pyruvate dehydrogenase complex OS=Escherichia coli (strain K12) OX=83333 GN=aceF PE=1 SV=3	164	Locus:1.1.1.2837.2 File:"CT-B.wiff"	1	26.7
01211:2	16	R.FITIINNTLSDIR.R			760.429	2	1519.85	1519.85	0	1.9	614	Specific	521.97	362.83	362.83	8.37	9	>sp|P06959|ODP2_ECOLI Dihydrolipoyllysine-residue acetyltransferase component of pyruvate dehydrogenase complex OS=Escherichia coli (strain K12) OX=83333 GN=aceF PE=1 SV=3	164	Locus:1.1.1.2847.4 File:"CT-B.wiff"	1	27.3
00955:2	17	R.ASLPTIELALK.Q			578.352	2	1155.7	1155.7	0	-0.5	39	Specific	424.76	208.26	208.26	6.42	10	>sp|P0A799|PGK_ECOLI Phosphoglycerate kinase OS=Escherichia coli (strain K12) OX=83333 GN=pgk PE=1 SV=2	1847	Locus:1.1.1.2809.8 File:"CT-B.wiff"	1	25.1167
01769:3	17	K.DYLDGVDVAEGELVVLENVR.F			735.376	3	2204.11	2204.11	0	3.1	94	Specific	415.18	415.18	415.18	7.66	10	>sp|P0A799|PGK_ECOLI Phosphoglycerate kinase OS=Escherichia coli (strain K12) OX=83333 GN=pgk PE=1 SV=2	1847	Locus:1.1.1.2991.2 File:"CT-B.wiff"	1	34.2833
00054:4	17	K.ALKEPARPMVAIVGGSK.V			431.753	4	1723.99	1723.99	0	1.1	177	Specific	319.85	265.84	265.84	5.44	10	>sp|P0A799|PGK_ECOLI Phosphoglycerate kinase OS=Escherichia coli (strain K12) OX=83333 GN=pgk PE=1 SV=2	1847	Locus:1.1.1.2626.2 File:"CT-B.wiff"	1	16.2
00411:2	17	K.LTVLDSLSK.I			488.29	2	975.572	975.572	0	-0.2	198	Specific	602	209.22	209.22	8.72	10	>sp|P0A799|PGK_ECOLI Phosphoglycerate kinase OS=Escherichia coli (strain K12) OX=83333 GN=pgk PE=1 SV=2	1847	Locus:1.1.1.2738.2 File:"CT-B.wiff"	1	21.0667
01142:3	17	K.IADQLIVGGGIANTFIAAQGHDVGK.S			822.444	3	2465.32	2465.31	0	1	207	Specific	613.16	572.79	572.79	10.57	10	>sp|P0A799|PGK_ECOLI Phosphoglycerate kinase OS=Escherichia coli (strain K12) OX=83333 GN=pgk PE=1 SV=2	1847	Locus:1.1.1.2835.8 File:"CT-B.wiff"	1	26.6167
00392:2	17	K.SLYEADLVDEAK.R			676.833	2	1352.66	1352.66	0	0.1	232	Specific	433.6	237.9	237.9	4.91	10	>sp|P0A799|PGK_ECOLI Phosphoglycerate kinase OS=Escherichia coli (strain K12) OX=83333 GN=pgk PE=1 SV=2	1847	Locus:1.1.1.2734.8 File:"CT-B.wiff"	1	20.85
00191:2	17	R.VATEFSETAPATLK.S			732.881	2	1464.76	1464.76	0	-1.9	259	Specific	790.01	530.65	530.65	13.34	10	>sp|P0A799|PGK_ECOLI Phosphoglycerate kinase OS=Escherichia coli (strain K12) OX=83333 GN=pgk PE=1 SV=2	1847	Locus:1.1.1.2696.5 File:"CT-B.wiff"	1	18.7
01458:2	17	K.ISYISTGGGAFLEFVEGK.V			937.981	2	1874.96	1874.95	0	0.9	356	Specific	652.6	618.62	618.62	11.55	10	>sp|P0A799|PGK_ECOLI Phosphoglycerate kinase OS=Escherichia coli (strain K12) OX=83333 GN=pgk PE=1 SV=2	1847	Locus:1.1.1.2904.2 File:"CT-B.wiff"	1	30.3167
01234:2	17	Y.ISTGGGAFLEFVEGK.V			756.389	2	1511.77	1511.77	0	-2.6	359	NRagged	217.11	217.11	217.11	3.96	10	>sp|P0A799|PGK_ECOLI Phosphoglycerate kinase OS=Escherichia coli (strain K12) OX=83333 GN=pgk PE=1 SV=2	1847	Locus:1.1.1.2850.10 File:"CT-B.wiff"	1	27.4667
00974:2	17	K.VLPAVAMLEER.A			614.341	2	1227.67	1227.68	0	-2	374	Specific	553.38	265.73	265.73	6.81	10	>sp|P0A799|PGK_ECOLI Phosphoglycerate kinase OS=Escherichia coli (strain K12) OX=83333 GN=pgk PE=1 SV=2	1847	Locus:1.1.1.2812.5 File:"CT-B.wiff"	1	25.2833
01005:2	17	K.VLPAVAMLEER.A			614.341	2	1227.67	1227.68	0	-2	374	Specific	585.26	271.55	271.55	7.72	10	>sp|P0A799|PGK_ECOLI Phosphoglycerate kinase OS=Escherichia coli (strain K12) OX=83333 GN=pgk PE=1 SV=2	1847	Locus:1.1.1.2816.2 File:"CT-B.wiff"	1	25.5
00812:3	18	R.LASYLDKVQALEEANNDLENK.I			793.068	3	2377.19	2377.19	0	0.2	164	Specific	313.15	287.82	287.82	5.91	10	>cont|000191| P35527 SWISS-PROT:P35527 Tax_Id=9606 Gene_Symbol=KRT9 Keratin, type I cytoskeletal 9	4723	Locus:1.1.1.2789.9 File:"CT-B.wiff"	1	23.9833
01534:3	18	K.NYSPYYNTIDDLKDQIVDLTVGNNK.T			968.14	3	2902.41	2902.41	0	-1.7	200	Specific	415.64	415.64	415.64	7.38	10	>cont|000191| P35527 SWISS-PROT:P35527 Tax_Id=9606 Gene_Symbol=KRT9 Keratin, type I cytoskeletal 9	4723	Locus:1.1.1.2917.5 File:"CT-B.wiff"	1	31.0333
00264:2	18	K.TLLDIDNTR.M			530.786	2	1060.56	1060.56	0	1.1	225	Specific	485.73	240.66	240.66	6.48	10	>cont|000191| P35527 SWISS-PROT:P35527 Tax_Id=9606 Gene_Symbol=KRT9 Keratin, type I cytoskeletal 9	4723	Locus:1.1.1.2712.4 File:"CT-B.wiff"	1	19.6
00120:3	18	R.IKFEMEQNLR.Q			436.564	3	1307.68	1307.68	0	-0.6	241	Specific	505.59	392.7	392.7	7.24	10	>cont|000191| P35527 SWISS-PROT:P35527 Tax_Id=9606 Gene_Symbol=KRT9 Keratin, type I cytoskeletal 9	4723	Locus:1.1.1.2682.2 File:"CT-B.wiff"	1	17.9
00747:3	18	K.TLNDMRQEYEQLIAK.N			617.981	3	1851.93	1851.93	0	0.8	322	Specific	217.44	165.95	165.95	2.85	10	>cont|000191| P35527 SWISS-PROT:P35527 Tax_Id=9606 Gene_Symbol=KRT9 Keratin, type I cytoskeletal 9	4723	Locus:1.1.1.2781.6 File:"CT-B.wiff"	1	23.5167
00234:3	18	K.TLNDM[+15.995]RQEYEQLIAK.N		M[+16]	623.312	3	1867.92	1867.92	0	-0.4	322	Specific	365.81	365.81	365.81	7.03	10	>cont|000191| P35527 SWISS-PROT:P35527 Tax_Id=9606 Gene_Symbol=KRT9 Keratin, type I cytoskeletal 9	4723	Locus:1.1.1.2706.3 File:"CT-B.wiff"	1	19.2667
00632:2	18	R.Q[-17.027]EYEQLIAK.N		Q[-17]	552.781	2	1104.55	1104.56	0	-2.9	328	Specific	385.36	172.57	172.57	5.89	10	>cont|000191| P35527 SWISS-PROT:P35527 Tax_Id=9606 Gene_Symbol=KRT9 Keratin, type I cytoskeletal 9	4723	Locus:1.1.1.2768.5 File:"CT-B.wiff"	1	22.7667
01255:3	18	K.DIENQYETQITQIEHEVSSSGQEVQSSAK.E			1088.85	3	3264.52	3264.51	0	2	340	Specific	453.82	453.82	453.82	8.17	10	>cont|000191| P35527 SWISS-PROT:P35527 Tax_Id=9606 Gene_Symbol=KRT9 Keratin, type I cytoskeletal 9	4723	Locus:1.1.1.2854.8 File:"CT-B.wiff"	1	27.7167
00856:3	18	R.HGVQELEIELQSQLSK.K			613.327	3	1837.96	1837.97	0	-0.3	375	Specific	773.11	684.57	684.57	13.74	10	>cont|000191| P35527 SWISS-PROT:P35527 Tax_Id=9606 Gene_Symbol=KRT9 Keratin, type I cytoskeletal 9	4723	Locus:1.1.1.2796.4 File:"CT-B.wiff"	1	24.4
00533:3	18	K.EIETYHNLLEGGQEDFESSGAGK.I			837.383	3	2510.13	2510.13	0	1.2	450	Specific	922.72	922.72	922.72	16.66	10	>cont|000191| P35527 SWISS-PROT:P35527 Tax_Id=9606 Gene_Symbol=KRT9 Keratin, type I cytoskeletal 9	4723	Locus:1.1.1.2754.9 File:"CT-B.wiff"	1	22
00420:3	19	R.GETQALVTATLGTAR.D			496.939	3	1488.8	1488.8	0	0.9	346	Specific	229.49	229.49	229.49	4.57	9	>sp|P05055|PNP_ECOLI Polyribonucleotide nucleotidyltransferase OS=Escherichia coli (strain K12) OX=83333 GN=pnp PE=1 SV=3	701	Locus:1.1.1.2740.3 File:"CT-B.wiff"	1	21.1667
01164:2	19	R.DAQVLDELMGER.T			688.331	2	1375.65	1375.65	0	2	361	Specific	501.05	396.88	396.88	8.23	9	>sp|P05055|PNP_ECOLI Polyribonucleotide nucleotidyltransferase OS=Escherichia coli (strain K12) OX=83333 GN=pnp PE=1 SV=3	701	Locus:1.1.1.2839.5 File:"CT-B.wiff"	1	26.8333
01130:3	19	R.GVLAVMPDMDKFPYTVR.V			646.999	3	1938.98	1938.98	0	0.6	410	Specific	350.61	350.61	350.61	5.84	9	>sp|P05055|PNP_ECOLI Polyribonucleotide nucleotidyltransferase OS=Escherichia coli (strain K12) OX=83333 GN=pnp PE=1 SV=3	701	Locus:1.1.1.2834.4 File:"CT-B.wiff"	1	26.5333
00621:2	19	K.AAVAGIAMGLVK.E			550.829	2	1100.65	1100.65	0	0.3	459	Specific	565.2	252.58	252.58	8.09	9	>sp|P05055|PNP_ECOLI Polyribonucleotide nucleotidyltransferase OS=Escherichia coli (strain K12) OX=83333 GN=pnp PE=1 SV=3	701	Locus:1.1.1.2767.5 File:"CT-B.wiff"	1	22.7167
00938:3	19	R.LHILGVMEQAINAPR.G			554.645	3	1661.92	1661.92	0	2.6	531	Specific	523.4	523.4	523.4	8.05	9	>sp|P05055|PNP_ECOLI Polyribonucleotide nucleotidyltransferase OS=Escherichia coli (strain K12) OX=83333 GN=pnp PE=1 SV=3	701	Locus:1.1.1.2807.3 File:"CT-B.wiff"	1	25
00263:3	19	R.RIEEITAEIEVGR.V			505.612	3	1514.82	1514.82	0	2.7	611	Specific	626.03	387.13	387.13	9.96	9	>sp|P05055|PNP_ECOLI Polyribonucleotide nucleotidyltransferase OS=Escherichia coli (strain K12) OX=83333 GN=pnp PE=1 SV=3	701	Locus:1.1.1.2712.3 File:"CT-B.wiff"	1	19.5833
01258:2	19	R.IVDFGAFVAIGGGK.E			675.873	2	1350.74	1350.74	0	-2	632	Specific	789.43	522.31	522.31	13.34	9	>sp|P05055|PNP_ECOLI Polyribonucleotide nucleotidyltransferase OS=Escherichia coli (strain K12) OX=83333 GN=pnp PE=1 SV=3	701	Locus:1.1.1.2856.2 File:"CT-B.wiff"	1	27.8
00096:3	19	K.EGLVHISQIADK.R			437.242	3	1309.71	1309.71	0	0.5	646	Specific	470.45	286.99	286.99	6.95	9	>sp|P05055|PNP_ECOLI Polyribonucleotide nucleotidyltransferase OS=Escherichia coli (strain K12) OX=83333 GN=pnp PE=1 SV=3	701	Locus:1.1.1.2674.2 File:"CT-B.wiff"	1	17.45
00544:2	19	K.VTDYLQMGQEVPVK.V			803.911	2	1606.81	1606.81	0	0	662	Specific	780.9	701.57	701.57	13.47	9	>sp|P05055|PNP_ECOLI Polyribonucleotide nucleotidyltransferase OS=Escherichia coli (strain K12) OX=83333 GN=pnp PE=1 SV=3	701	Locus:1.1.1.2756.5 File:"CT-B.wiff"	1	22.1
01774:3	20	K.VAGTWYSLAMAASDISLLDAQSAPLR.V			903.133	3	2707.38	2707.38	0	2.6	15	Specific	585.69	585.69	585.69	8.87	8	>cont|000284| P02754 SWISS-PROT:P02754 Beta-lactoglobulin - Bos taurus (Bovine).	4816	Locus:1.1.1.3025.3 File:"CT-B.wiff"	1	34.7333
01251:3	20	Y.SLAMAASDISLLDAQSAPLR.V			677.358	3	2030.06	2030.06	0	0.8	21	NRagged	722.22	711.33	711.33	11.21	8	>cont|000284| P02754 SWISS-PROT:P02754 Beta-lactoglobulin - Bos taurus (Bovine).	4816	Locus:1.1.1.2854.4 File:"CT-B.wiff"	1	27.6833
00721:2	20	M.AASDISLLDAQSAPLR.V			814.436	2	1627.86	1627.87	0	-0.5	25	NRagged	754.34	640.86	640.86	12.68	8	>cont|000284| P02754 SWISS-PROT:P02754 Beta-lactoglobulin - Bos taurus (Bovine).	4816	Locus:1.1.1.2777.8 File:"CT-B.wiff"	1	23.3
01192:3	20	R.VYVEELKPTPEGDLEILLQK.W			771.76	3	2313.26	2313.26	0	2.4	41	Specific	653.02	653.02	653.02	11.66	8	>cont|000284| P02754 SWISS-PROT:P02754 Beta-lactoglobulin - Bos taurus (Bovine).	4816	Locus:1.1.1.2844.4 File:"CT-B.wiff"	1	27.1333
01173:3	20	R.VYVEELKPTPEGDLEILLQK.W			771.76	3	2313.26	2313.26	0	2.4	41	Specific	772.06	772.06	772.06	13.66	8	>cont|000284| P02754 SWISS-PROT:P02754 Beta-lactoglobulin - Bos taurus (Bovine).	4816	Locus:1.1.1.2840.6 File:"CT-B.wiff"	1	26.9
00313:2	20	K.VLVLDTDYK.K			533.296	2	1065.58	1065.58	0	1.2	92	Specific	389.05	129.08	129.08	5.39	8	>cont|000284| P02754 SWISS-PROT:P02754 Beta-lactoglobulin - Bos taurus (Bovine).	4816	Locus:1.1.1.2721.3 File:"CT-B.wiff"	1	20.1
00288:2	20	K.VLVLDTDYK.K			533.296	2	1065.58	1065.58	0	1.2	92	Specific	649.19	253.98	253.98	8.67	8	>cont|000284| P02754 SWISS-PROT:P02754 Beta-lactoglobulin - Bos taurus (Bovine).	4816	Locus:1.1.1.2717.4 File:"CT-B.wiff"	1	19.8833
00064:3	20	K.VLVLDTDYKK.Y			398.563	3	1193.68	1193.68	0	-1.6	92	Specific	250.85	126.6	126.6	3.85	8	>cont|000284| P02754 SWISS-PROT:P02754 Beta-lactoglobulin - Bos taurus (Bovine).	4816	Locus:1.1.1.2630.2 File:"CT-B.wiff"	1	16.45
00237:3	20	R.TPEVDDEALEKFDK.A			545.929	3	1635.77	1635.77	0	-0.5	125	Specific	438.42	420.28	420.28	7.22	8	>cont|000284| P02754 SWISS-PROT:P02754 Beta-lactoglobulin - Bos taurus (Bovine).	4816	Locus:1.1.1.2707.3 File:"CT-B.wiff"	1	19.3
00892:2	20	R.LSFNPTQLEEQC[+57.021]HI.-		C[+57]	858.409	2	1715.81	1715.81	0	3.1	149	CRagged	545.42	455.04	455.04	8.05	8	>cont|000284| P02754 SWISS-PROT:P02754 Beta-lactoglobulin - Bos taurus (Bovine).	4816	Locus:1.1.1.2800.9 File:"CT-B.wiff"	1	24.6167
01337:3	21	K.IHPFAQTQSLVYPFPGPIPN.S			741.726	3	2223.16	2223.16	0	2.1	64	CRagged	536.68	536.68	536.68	7.38	10	>cont|000006| gi|115660|sp|P02666|CASB_BOVIN Beta-casein precursor [Bos taurus (contaminant)]	4538	Locus:1.1.1.2870.2 File:"CT-B.wiff"	1	28.6
01749:3	21	N.SLPQNIPPLTQTPVVVPPFLQPEVMGVSK.V			1038.24	3	3112.71	3112.71	0	0.9	84	NRagged	368.4	368.4	368.4	6.36	10	>cont|000006| gi|115660|sp|P02666|CASB_BOVIN Beta-casein precursor [Bos taurus (contaminant)]	4538	Locus:1.1.1.2961.5 File:"CT-B.wiff"	1	33.3833
01158:2	21	R.DMPIQAF.L			411.197	2	821.387	821.386	0	0.6	199	CRagged	504.62	326.92	326.92	3.28	10	>cont|000006| gi|115660|sp|P02666|CASB_BOVIN Beta-casein precursor [Bos taurus (contaminant)]	4538	Locus:1.1.1.2838.3 File:"CT-B.wiff"	1	26.7667
01746:2	21	R.DMPIQAFL.L			467.738	2	934.469	934.47	0	-1.2	199	CRagged	439.53	295.32	295.32	5.37	10	>cont|000006| gi|115660|sp|P02666|CASB_BOVIN Beta-casein precursor [Bos taurus (contaminant)]	4538	Locus:1.1.1.2961.2 File:"CT-B.wiff"	1	33.35
01768:3	21	R.DMPIQAFLLYQEPVLGPVR.G			729.395	3	2186.17	2186.17	0	1.2	199	Specific	707.54	707.54	707.54	12.18	10	>cont|000006| gi|115660|sp|P02666|CASB_BOVIN Beta-casein precursor [Bos taurus (contaminant)]	4538	Locus:1.1.1.2990.2 File:"CT-B.wiff"	1	34.2333
01627:3	21	R.DM[+15.995]PIQAFLLYQEPVLGPVR.G		M[+16]	734.726	3	2202.16	2202.16	0	-0.2	199	Specific	512.82	512.82	512.82	8.32	10	>cont|000006| gi|115660|sp|P02666|CASB_BOVIN Beta-casein precursor [Bos taurus (contaminant)]	4538	Locus:1.1.1.2932.2 File:"CT-B.wiff"	1	31.8667
00683:2	21	F.LLYQEPVLGPVR.G			692.401	2	1383.8	1383.8	0	-2.8	206	NRagged	596.81	427.56	427.56	8.27	10	>cont|000006| gi|115660|sp|P02666|CASB_BOVIN Beta-casein precursor [Bos taurus (contaminant)]	4538	Locus:1.1.1.2773.10 File:"CT-B.wiff"	1	23.0667
00646:2	21	F.LLYQEPVLGPVR.G			692.401	2	1383.8	1383.8	0	-2.8	206	NRagged	853.73	602.98	602.98	14.27	10	>cont|000006| gi|115660|sp|P02666|CASB_BOVIN Beta-casein precursor [Bos taurus (contaminant)]	4538	Locus:1.1.1.2769.10 File:"CT-B.wiff"	1	22.85
00297:2	21	L.LYQEPVLGPVR.G			635.86	2	1270.71	1270.72	0	-1.5	207	NRagged	689.64	415.39	415.39	10.04	10	>cont|000006| gi|115660|sp|P02666|CASB_BOVIN Beta-casein precursor [Bos taurus (contaminant)]	4538	Locus:1.1.1.2718.5 File:"CT-B.wiff"	1	19.95
00161:2	21	L.YQEPVLGPVR.G			579.316	2	1157.63	1157.63	0	-5.2	208	NRagged	430	351.45	351.45	4.56	10	>cont|000006| gi|115660|sp|P02666|CASB_BOVIN Beta-casein precursor [Bos taurus (contaminant)]	4538	Locus:1.1.1.2689.4 File:"CT-B.wiff"	1	18.3167
01492:2	21	R.GPFPIIV.-			371.728	2	742.449	742.45	0	-0.4	218	CRagged	266.42	13.88	13.88	2.78	10	>cont|000006| gi|115660|sp|P02666|CASB_BOVIN Beta-casein precursor [Bos taurus (contaminant)]	4538	Locus:1.1.1.2910.2 File:"CT-B.wiff"	1	30.6167
01463:2	21	R.GPFPIIV.-			371.728	2	742.449	742.45	0	-0.4	218	CRagged	462.7	26.24	26.24	3.23	10	>cont|000006| gi|115660|sp|P02666|CASB_BOVIN Beta-casein precursor [Bos taurus (contaminant)]	4538	Locus:1.1.1.2906.2 File:"CT-B.wiff"	1	30.3833
01280:2	22	K.QYDINEAIALLK.E			695.882	2	1390.76	1390.76	0	-0.1	20	Specific	603.62	514.79	514.79	10.47	8	>sp|P0A7L0|RL1_ECOLI 50S ribosomal protein L1 OS=Escherichia coli (strain K12) OX=83333 GN=rplA PE=1 SV=2	3177	Locus:1.1.1.2861.6 File:"CT-B.wiff"	1	28.1
01747:2	22	K.Q[-17.027]YDINEAIALLK.E		Q[-17]	687.368	2	1373.73	1373.73	0	-1.7	20	Specific	508.02	379.95	379.95	8.29	8	>sp|P0A7L0|RL1_ECOLI 50S ribosomal protein L1 OS=Escherichia coli (strain K12) OX=83333 GN=rplA PE=1 SV=2	3177	Locus:1.1.1.2961.3 File:"CT-B.wiff"	1	33.3667
01138:3	22	K.AAGAELVGMEDLADQIK.K			577.626	3	1730.86	1730.86	0	1	89	Specific	692.48	655.35	655.35	11.18	8	>sp|P0A7L0|RL1_ECOLI 50S ribosomal protein L1 OS=Escherichia coli (strain K12) OX=83333 GN=rplA PE=1 SV=2	3177	Locus:1.1.1.2835.4 File:"CT-B.wiff"	1	26.5833
00727:3	22	K.KGEMNFDVVIASPDAMR.V			627.306	3	1879.9	1879.9	0	-0.8	106	Specific	454.69	311.93	311.93	7.41	8	>sp|P0A7L0|RL1_ECOLI 50S ribosomal protein L1 OS=Escherichia coli (strain K12) OX=83333 GN=rplA PE=1 SV=2	3177	Locus:1.1.1.2778.7 File:"CT-B.wiff"	1	23.35
00302:2	22	R.VVGQLGQVLGPR.G			611.866	2	1222.73	1222.73	0	-1.1	123	Specific	612.53	519.77	519.77	10.47	8	>sp|P0A7L0|RL1_ECOLI 50S ribosomal protein L1 OS=Escherichia coli (strain K12) OX=83333 GN=rplA PE=1 SV=2	3177	Locus:1.1.1.2719.5 File:"CT-B.wiff"	1	20
00083:2	22	K.VGTVTPNVAEAVK.N			642.861	2	1284.71	1284.72	0	-0.7	142	Specific	551.65	309.69	309.69	7.35	8	>sp|P0A7L0|RL1_ECOLI 50S ribosomal protein L1 OS=Escherichia coli (strain K12) OX=83333 GN=rplA PE=1 SV=2	3177	Locus:1.1.1.2669.4 File:"CT-B.wiff"	1	17.1833
01186:3	22	K.LKENLEALLVALK.K			485.305	3	1453.9	1453.9	0	1.3	185	Specific	426.09	263.97	263.97	5.65	8	>sp|P0A7L0|RL1_ECOLI 50S ribosomal protein L1 OS=Escherichia coli (strain K12) OX=83333 GN=rplA PE=1 SV=2	3177	Locus:1.1.1.2843.2 File:"CT-B.wiff"	1	27.05
01413:2	22	K.ENLEALLVALK.K			606.864	2	1212.72	1212.72	0	0.1	187	Specific	691.82	651.8	651.8	11.24	8	>sp|P0A7L0|RL1_ECOLI 50S ribosomal protein L1 OS=Escherichia coli (strain K12) OX=83333 GN=rplA PE=1 SV=2	3177	Locus:1.1.1.2886.5 File:"CT-B.wiff"	1	29.5167
00842:3	23	R.EIELEDKFENMGAQMVK.E			670.989	3	2010.95	2010.95	0	0.1	59	Specific	476.93	470.25	470.25	7.66	8	>sp|P0A6F5|CH60_ECOLI 60 kDa chaperonin OS=Escherichia coli (strain K12) OX=83333 GN=groL PE=1 SV=2	4451	Locus:1.1.1.2794.3 File:"CT-B.wiff"	1	24.25
00279:2	23	K.AVAAGMNPMDLK.R			609.306	2	1217.6	1217.6	0	2.2	106	Specific	758.56	459.8	459.8	13.28	8	>sp|P0A6F5|CH60_ECOLI 60 kDa chaperonin OS=Escherichia coli (strain K12) OX=83333 GN=groL PE=1 SV=2	4451	Locus:1.1.1.2715.5 File:"CT-B.wiff"	1	19.7833
00118:3	23	K.AIAQVGTISANSDETVGK.L			587.639	3	1760.9	1760.9	0	0.3	143	Specific	540.12	487.75	487.75	8.46	8	>sp|P0A6F5|CH60_ECOLI 60 kDa chaperonin OS=Escherichia coli (strain K12) OX=83333 GN=groL PE=1 SV=2	4451	Locus:1.1.1.2681.3 File:"CT-B.wiff"	1	17.8667
01351:3	23	Y.FINKPETGAVELESPFILLADK.K			811.11	3	2431.31	2431.31	0	1.1	204	NRagged	402.8	390.17	390.17	7.29	8	>sp|P0A6F5|CH60_ECOLI 60 kDa chaperonin OS=Escherichia coli (strain K12) OX=83333 GN=groL PE=1 SV=2	4451	Locus:1.1.1.2874.4 File:"CT-B.wiff"	1	28.8333
01055:2	23	R.EMLPVLEAVAK.A			600.337	2	1199.67	1199.67	0	-2.9	232	Specific	507.56	258.72	258.72	6.68	8	>sp|P0A6F5|CH60_ECOLI 60 kDa chaperonin OS=Escherichia coli (strain K12) OX=83333 GN=groL PE=1 SV=2	4451	Locus:1.1.1.2822.7 File:"CT-B.wiff"	1	25.8667
01773:3	23	K.AMLQDIATLTGGTVISEEIGMELEK.A			883.784	3	2649.34	2649.34	0	1.1	287	Specific	353.01	353.01	353.01	6.44	8	>sp|P0A6F5|CH60_ECOLI 60 kDa chaperonin OS=Escherichia coli (strain K12) OX=83333 GN=groL PE=1 SV=2	4451	Locus:1.1.1.3025.2 File:"CT-B.wiff"	1	34.7333
00792:3	23	K.DTTTIIDGVGEEAAIQGR.V			615.975	3	1845.91	1845.92	0	-4.2	328	Specific	688.4	678.02	678.02	10.51	8	>sp|P0A6F5|CH60_ECOLI 60 kDa chaperonin OS=Escherichia coli (strain K12) OX=83333 GN=groL PE=1 SV=2	4451	Locus:1.1.1.2787.5 File:"CT-B.wiff"	1	23.8667
00572:2	23	R.AAVEEGVVAGGGVALIR.V			784.443	2	1567.88	1567.88	0	-1.1	405	Specific	411.73	411.73	411.73	8.45	8	>sp|P0A6F5|CH60_ECOLI 60 kDa chaperonin OS=Escherichia coli (strain K12) OX=83333 GN=groL PE=1 SV=2	4451	Locus:1.1.1.2760.7 File:"CT-B.wiff"	1	22.3333
01071:2	24	R.LTGLEGEQLGIVSLR.E			792.95	2	1584.89	1584.9	0	-2.3	26	Specific	427.05	212.18	212.18	6.52	6	>sp|P0A707|IF3_ECOLI Translation initiation factor IF-3 OS=Escherichia coli (strain K12) OX=83333 GN=infC PE=1 SV=1	437	Locus:1.1.1.2824.6 File:"CT-B.wiff"	1	25.9833
01032:2	24	R.LTGLEGEQLGIVSLR.E			792.95	2	1584.89	1584.9	0	-2.3	26	Specific	959.57	786.87	786.87	17.34	6	>sp|P0A707|IF3_ECOLI Translation initiation factor IF-3 OS=Escherichia coli (strain K12) OX=83333 GN=infC PE=1 SV=1	437	Locus:1.1.1.2820.5 File:"CT-B.wiff"	1	25.75
00018:3	24	K.FRPGTDEGDYQVK.L			504.576	3	1511.71	1511.71	0	0.8	98	Specific	499.59	492.92	492.92	8.23	6	>sp|P0A707|IF3_ECOLI Translation initiation factor IF-3 OS=Escherichia coli (strain K12) OX=83333 GN=infC PE=1 SV=1	437	Locus:1.1.1.2527.3 File:"CT-B.wiff"	1	14.4667
00144:3	24	R.EMAHQQIGMEVLNR.V			552.605	3	1655.8	1655.8	0	0.4	134	Specific	766.63	558.68	558.68	13.47	6	>sp|P0A707|IF3_ECOLI Translation initiation factor IF-3 OS=Escherichia coli (strain K12) OX=83333 GN=infC PE=1 SV=1	437	Locus:1.1.1.2686.7 File:"CT-B.wiff"	1	18.1333
00871:3	24	R.VKDDLQELAVVESFPTK.I			640.011	3	1918.02	1918.02	0	1.6	148	Specific	261.79	259.33	259.33	5.06	6	>sp|P0A707|IF3_ECOLI Translation initiation factor IF-3 OS=Escherichia coli (strain K12) OX=83333 GN=infC PE=1 SV=1	437	Locus:1.1.1.2798.8 File:"CT-B.wiff"	1	24.5
00841:3	24	R.VKDDLQELAVVESFPTK.I			640.011	3	1918.02	1918.02	0	1.6	148	Specific	635.99	607.58	607.58	9.6	6	>sp|P0A707|IF3_ECOLI Translation initiation factor IF-3 OS=Escherichia coli (strain K12) OX=83333 GN=infC PE=1 SV=1	437	Locus:1.1.1.2794.2 File:"CT-B.wiff"	1	24.25
00421:2	24	R.QMIMVLAPK.K			515.793	2	1030.58	1030.58	0	-0.2	169	Specific	510.74	273.07	273.07	6.81	6	>sp|P0A707|IF3_ECOLI Translation initiation factor IF-3 OS=Escherichia coli (strain K12) OX=83333 GN=infC PE=1 SV=1	437	Locus:1.1.1.2740.4 File:"CT-B.wiff"	1	21.1667
01355:2	24	R.Q[-17.027]MIMVLAPK.K		Q[-17]	507.279	2	1013.55	1013.55	0	-2.1	169	Specific	631.21	404.71	404.71	10.1	6	>sp|P0A707|IF3_ECOLI Translation initiation factor IF-3 OS=Escherichia coli (strain K12) OX=83333 GN=infC PE=1 SV=1	437	Locus:1.1.1.2875.2 File:"CT-B.wiff"	1	28.8833
00201:2	25	K.APVVVPAGVDVK.I			575.844	2	1150.68	1150.68	0	-1.7	7	Specific	750.29	419.78	419.78	13.34	6	>sp|P0AG55|RL6_ECOLI 50S ribosomal protein L6 OS=Escherichia coli (strain K12) OX=83333 GN=rplF PE=1 SV=2	1956	Locus:1.1.1.2698.4 File:"CT-B.wiff"	1	18.8167
00198:2	25	R.DGYADGWAQAGTAR.A			719.822	2	1438.64	1438.63	0	0.8	56	Specific	439.02	422.67	422.67	6.36	6	>sp|P0AG55|RL6_ECOLI 50S ribosomal protein L6 OS=Escherichia coli (strain K12) OX=83333 GN=rplF PE=1 SV=2	1956	Locus:1.1.1.2697.6 File:"CT-B.wiff"	1	18.7833
01427:3	25	R.ALLNSMVIGVTEGFTK.K			560.64	3	1679.9	1679.9	0	0.5	70	Specific	560.62	560.62	560.62	9.18	6	>sp|P0AG55|RL6_ECOLI 50S ribosomal protein L6 OS=Escherichia coli (strain K12) OX=83333 GN=rplF PE=1 SV=2	1956	Locus:1.1.1.2890.2 File:"CT-B.wiff"	1	29.7333
00307:2	25	K.LQLVGVGYR.A			502.797	2	1004.59	1004.59	0	-1.4	87	Specific	584.83	282.56	282.56	7.9	6	>sp|P0AG55|RL6_ECOLI 50S ribosomal protein L6 OS=Escherichia coli (strain K12) OX=83333 GN=rplF PE=1 SV=2	1956	Locus:1.1.1.2720.4 File:"CT-B.wiff"	1	20.05
00245:2	25	K.QVIGQVAADLR.A			585.336	2	1169.66	1169.66	0	0.9	139	Specific	794.56	499.98	499.98	13.05	6	>sp|P0AG55|RL6_ECOLI 50S ribosomal protein L6 OS=Escherichia coli (strain K12) OX=83333 GN=rplF PE=1 SV=2	1956	Locus:1.1.1.2708.3 File:"CT-B.wiff"	1	19.4
01088:2	25	K.Q[-17.027]VIGQVAADLR.A		Q[-17]	576.822	2	1152.64	1152.64	0	-0.7	139	Specific	634.75	436.52	436.52	10.24	6	>sp|P0AG55|RL6_ECOLI 50S ribosomal protein L6 OS=Escherichia coli (strain K12) OX=83333 GN=rplF PE=1 SV=2	1956	Locus:1.1.1.2827.3 File:"CT-B.wiff"	1	26.1333
00559:2	26	K.TQLIDVIAEK.A			565.326	2	1129.64	1129.65	0	-2.1	4	Specific	400.75	170.44	170.44	6.08	4	>sp|P0ACF0|DBHA_ECOLI DNA-binding protein HU-alpha OS=Escherichia coli (strain K12) OX=83333 GN=hupA PE=1 SV=1	4428	Locus:1.1.1.2759.4 File:"CT-B.wiff"	1	22.25
00537:2	26	K.TQLIDVIAEK.A			565.326	2	1129.64	1129.65	0	-2.1	4	Specific	716.84	454.32	454.32	12.1	4	>sp|P0ACF0|DBHA_ECOLI DNA-binding protein HU-alpha OS=Escherichia coli (strain K12) OX=83333 GN=hupA PE=1 SV=1	4428	Locus:1.1.1.2755.5 File:"CT-B.wiff"	1	22.0333
01496:2	26	K.AALESTLAAITESLK.E			759.423	2	1517.84	1517.84	0	-2.2	23	Specific	911.4	708.11	708.11	16.34	4	>sp|P0ACF0|DBHA_ECOLI DNA-binding protein HU-alpha OS=Escherichia coli (strain K12) OX=83333 GN=hupA PE=1 SV=1	4428	Locus:1.1.1.2910.6 File:"CT-B.wiff"	1	30.6333
01058:2	26	K.EGDAVQLVGFGTFK.V			734.376	2	1467.75	1467.75	0	-1.7	38	Specific	887.88	827.72	827.72	15.34	4	>sp|P0ACF0|DBHA_ECOLI DNA-binding protein HU-alpha OS=Escherichia coli (strain K12) OX=83333 GN=hupA PE=1 SV=1	4428	Locus:1.1.1.2822.10 File:"CT-B.wiff"	1	25.8833
00343:2	26	K.IAAANVPAFVSGK.A			622.853	2	1244.7	1244.7	0	-0.2	71	Specific	589.27	352.74	352.74	8.48	4	>sp|P0ACF0|DBHA_ECOLI DNA-binding protein HU-alpha OS=Escherichia coli (strain K12) OX=83333 GN=hupA PE=1 SV=1	4428	Locus:1.1.1.2725.8 File:"CT-B.wiff"	1	20.35
00316:2	26	K.IAAANVPAFVSGK.A			622.853	2	1244.7	1244.7	0	-0.2	71	Specific	760.58	440.11	440.11	13.47	4	>sp|P0ACF0|DBHA_ECOLI DNA-binding protein HU-alpha OS=Escherichia coli (strain K12) OX=83333 GN=hupA PE=1 SV=1	4428	Locus:1.1.1.2721.6 File:"CT-B.wiff"	1	20.1167
01778:3	27	K.WDEVGVDVVAEATGLFLTDETAR.K			831.744	3	2493.22	2493.21	0	1.1	85	Specific	805.35	759.72	759.72	14.28	7	>sp|P0A9B2|G3P1_ECOLI Glyceraldehyde-3-phosphate dehydrogenase A OS=Escherichia coli (strain K12) OX=83333 GN=gapA PE=1 SV=2	638	Locus:1.1.1.3026.4 File:"CT-B.wiff"	1	34.8
01480:3	27	K.VINDNFGIIEGLMTTVHATTATQK.T			858.778	3	2574.32	2574.32	0	-1.1	161	Specific	641.23	604.49	604.49	10.85	7	>sp|P0A9B2|G3P1_ECOLI Glyceraldehyde-3-phosphate dehydrogenase A OS=Escherichia coli (strain K12) OX=83333 GN=gapA PE=1 SV=2	638	Locus:1.1.1.2907.7 File:"CT-B.wiff"	1	30.4667
00795:2	27	R.VPTPNVSVVDLTVR.L			748.427	2	1495.85	1495.85	0	-1.4	233	Specific	520.51	495.08	495.08	8.43	7	>sp|P0A9B2|G3P1_ECOLI Glyceraldehyde-3-phosphate dehydrogenase A OS=Escherichia coli (strain K12) OX=83333 GN=gapA PE=1 SV=2	638	Locus:1.1.1.2787.8 File:"CT-B.wiff"	1	23.8833
00371:2	27	K.AGIALNDNFVK.L			581.317	2	1161.63	1161.63	0	0.1	297	Specific	617.76	352.29	352.29	9.25	7	>sp|P0A9B2|G3P1_ECOLI Glyceraldehyde-3-phosphate dehydrogenase A OS=Escherichia coli (strain K12) OX=83333 GN=gapA PE=1 SV=2	638	Locus:1.1.1.2730.4 File:"CT-B.wiff"	1	20.6167
00498:2	27	K.AGIALN[+0.984]DNFVK.L		N[+1]	581.807	2	1162.61	1162.61	0	-2.4	297	Specific	492.97	211.53	20.68	6.54	7	>sp|P0A9B2|G3P1_ECOLI Glyceraldehyde-3-phosphate dehydrogenase A OS=Escherichia coli (strain K12) OX=83333 GN=gapA PE=1 SV=2	638	Locus:1.1.1.2749.4 File:"CT-B.wiff"	1	21.6833
00336:2	27	K.LVSWYDNETGYSNK.V			838.385	2	1675.76	1675.76	0	1.1	308	Specific	514.23	514.23	514.23	8.23	7	>sp|P0A9B2|G3P1_ECOLI Glyceraldehyde-3-phosphate dehydrogenase A OS=Escherichia coli (strain K12) OX=83333 GN=gapA PE=1 SV=2	638	Locus:1.1.1.2724.11 File:"CT-B.wiff"	1	20.3
00384:2	27	K.VLDLIAHISK.-			554.84	2	1108.67	1108.67	0	-0.3	322	Specific	275.14	162.64	162.64	3.86	7	>sp|P0A9B2|G3P1_ECOLI Glyceraldehyde-3-phosphate dehydrogenase A OS=Escherichia coli (strain K12) OX=83333 GN=gapA PE=1 SV=2	638	Locus:1.1.1.2733.2 File:"CT-B.wiff"	1	20.7833
00375:3	27	K.VLDLIAHISK.-			370.23	3	1108.67	1108.67	0	1.9	322	Specific	439.47	364.46	364.46	7.75	7	>sp|P0A9B2|G3P1_ECOLI Glyceraldehyde-3-phosphate dehydrogenase A OS=Escherichia coli (strain K12) OX=83333 GN=gapA PE=1 SV=2	638	Locus:1.1.1.2731.3 File:"CT-B.wiff"	1	20.6667
01093:2	28	M.SMQDPIADMLTR.I			689.328	2	1377.65	1377.65	0	-0.4	2	NRagged	369.32	282.85	282.85	6.78	6	>sp|P0A7W7|RS8_ECOLI 30S ribosomal protein S8 OS=Escherichia coli (strain K12) OX=83333 GN=rpsH PE=1 SV=2	3233	Locus:1.1.1.2827.8 File:"CT-B.wiff"	1	26.1667
01062:2	28	M.SMQDPIADMLTR.I			689.328	2	1377.65	1377.65	0	-0.4	2	NRagged	686.34	503.28	503.28	11.47	6	>sp|P0A7W7|RS8_ECOLI 30S ribosomal protein S8 OS=Escherichia coli (strain K12) OX=83333 GN=rpsH PE=1 SV=2	3233	Locus:1.1.1.2823.5 File:"CT-B.wiff"	1	25.9167
01214:3	28	K.VAIANVLKEEGFIEDFK.V			641.347	3	1922.03	1922.03	0	-0.3	34	Specific	604.45	508.16	508.16	9.79	6	>sp|P0A7W7|RS8_ECOLI 30S ribosomal protein S8 OS=Escherichia coli (strain K12) OX=83333 GN=rpsH PE=1 SV=2	3233	Locus:1.1.1.2848.4 File:"CT-B.wiff"	1	27.35
01311:5	28	K.VAIANVLKEEGFIEDFKVEGDTKPELELTLK.Y			695.78	5	3474.87	3474.86	0	3.3	34	Specific	129.98	129.98	129.98	2.95	6	>sp|P0A7W7|RS8_ECOLI 30S ribosomal protein S8 OS=Escherichia coli (strain K12) OX=83333 GN=rpsH PE=1 SV=2	3233	Locus:1.1.1.2865.12 File:"CT-B.wiff"	1	28.3333
01056:4	28	K.EEGFIEDFKVEGDTKPELELTLK.Y			667.342	4	2666.35	2666.34	0	0.2	42	Specific	601.52	601.52	601.52	9.89	6	>sp|P0A7W7|RS8_ECOLI 30S ribosomal protein S8 OS=Escherichia coli (strain K12) OX=83333 GN=rpsH PE=1 SV=2	3233	Locus:1.1.1.2822.8 File:"CT-B.wiff"	1	25.8667
00236:3	28	K.VEGDTKPELELTLK.Y			524.622	3	1571.85	1571.85	0	-0.4	51	Specific	442.54	343.86	343.86	7.36	6	>sp|P0A7W7|RS8_ECOLI 30S ribosomal protein S8 OS=Escherichia coli (strain K12) OX=83333 GN=rpsH PE=1 SV=2	3233	Locus:1.1.1.2707.2 File:"CT-B.wiff"	1	19.3
00564:2	28	K.VMAGLGIAVVSTSK.G			666.88	2	1332.75	1332.76	0	-2.3	95	Specific	848.59	643.92	643.92	14.34	6	>sp|P0A7W7|RS8_ECOLI 30S ribosomal protein S8 OS=Escherichia coli (strain K12) OX=83333 GN=rpsH PE=1 SV=2	3233	Locus:1.1.1.2759.9 File:"CT-B.wiff"	1	22.2667
00181:3	29	K.HIISINDLSR.D			389.889	3	1167.65	1167.65	0	4	9	Specific	493.51	328.18	328.18	6.69	6	>sp|P0A786|PYRB_ECOLI Aspartate carbamoyltransferase catalytic subunit OS=Escherichia coli (strain K12) OX=83333 GN=pyrB PE=1 SV=2	247	Locus:1.1.1.2694.2 File:"CT-B.wiff"	1	18.5667
00869:2	29	R.DDLNLVLATAAK.L			622.347	2	1243.69	1243.69	0	-2.5	19	Specific	722.2	545.21	545.21	12.34	6	>sp|P0A786|PYRB_ECOLI Aspartate carbamoyltransferase catalytic subunit OS=Escherichia coli (strain K12) OX=83333 GN=pyrB PE=1 SV=2	247	Locus:1.1.1.2798.6 File:"CT-B.wiff"	1	24.4833
00440:2	29	R.LGASVVGFSDSANTSLGK.K			855.439	2	1709.87	1709.87	0	0.2	67	Specific	630.97	553.01	553.01	10.74	6	>sp|P0A786|PYRB_ECOLI Aspartate carbamoyltransferase catalytic subunit OS=Escherichia coli (strain K12) OX=83333 GN=pyrB PE=1 SV=2	247	Locus:1.1.1.2742.8 File:"CT-B.wiff"	1	21.3167
00376:3	29	R.LDNLHVAMVGDLK.Y			475.591	3	1424.76	1424.76	0	1.3	153	Specific	656.42	471.9	471.9	11.28	6	>sp|P0A786|PYRB_ECOLI Aspartate carbamoyltransferase catalytic subunit OS=Escherichia coli (strain K12) OX=83333 GN=pyrB PE=1 SV=2	247	Locus:1.1.1.2731.4 File:"CT-B.wiff"	1	20.6667
00095:2	29	R.LDPSEYANVK.A			568.285	2	1135.56	1135.56	0	-0.9	236	Specific	304.41	174.62	174.62	5.73	6	>sp|P0A786|PYRB_ECOLI Aspartate carbamoyltransferase catalytic subunit OS=Escherichia coli (strain K12) OX=83333 GN=pyrB PE=1 SV=2	247	Locus:1.1.1.2673.3 File:"CT-B.wiff"	1	17.4167
01169:2	29	R.QALLALVLNR.D			555.854	2	1110.7	1110.7	0	0.9	298	Specific	563.68	444.12	444.12	9.05	6	>sp|P0A786|PYRB_ECOLI Aspartate carbamoyltransferase catalytic subunit OS=Escherichia coli (strain K12) OX=83333 GN=pyrB PE=1 SV=2	247	Locus:1.1.1.2840.2 File:"CT-B.wiff"	1	26.8667
00647:2	30	K.YIPIQY.V			398.715	2	796.423	796.424	0	-0.8	16	CRagged	446.36	176.07	176.07	2.96	8	>cont|000046| gi|4887006|gb|AAD32140.1|AF123251_1 kappa-casein precursor [Bos taurus (contaminant)]	4578	Locus:1.1.1.2770.2 File:"CT-B.wiff"	1	22.8667
01531:2	30	K.YIPIQYVL.S			504.791	2	1008.57	1008.58	0	-2.1	16	CRagged	384.89	232.04	232.04	4.74	8	>cont|000046| gi|4887006|gb|AAD32140.1|AF123251_1 kappa-casein precursor [Bos taurus (contaminant)]	4578	Locus:1.1.1.2917.2 File:"CT-B.wiff"	1	31.0167
00999:2	30	K.YIPIQYVLSR.Y			626.358	2	1251.71	1251.71	0	-0.7	16	Specific	510.86	350.67	350.67	7.2	8	>cont|000046| gi|4887006|gb|AAD32140.1|AF123251_1 kappa-casein precursor [Bos taurus (contaminant)]	4578	Locus:1.1.1.2815.4 File:"CT-B.wiff"	1	25.4667
00271:2	30	R.YPSYGLNYYQQK.P			762.364	2	1523.72	1523.72	0	2.1	26	Specific	475.99	463.73	463.73	8.16	8	>cont|000046| gi|4887006|gb|AAD32140.1|AF123251_1 kappa-casein precursor [Bos taurus (contaminant)]	4578	Locus:1.1.1.2713.4 File:"CT-B.wiff"	1	19.6833
00813:2	30	L.INNQFLPYPYYAK.P			815.917	2	1630.83	1630.83	0	-0.4	42	NRagged	445.06	412.99	412.99	7.28	8	>cont|000046| gi|4887006|gb|AAD32140.1|AF123251_1 kappa-casein precursor [Bos taurus (contaminant)]	4578	Locus:1.1.1.2789.10 File:"CT-B.wiff"	1	24
01655:2	30	R.SPAQILQWQVL.S			641.858	2	1282.71	1282.72	0	-5.4	60	CRagged	310.27	310.27	310.27	3.62	8	>cont|000046| gi|4887006|gb|AAD32140.1|AF123251_1 kappa-casein precursor [Bos taurus (contaminant)]	4578	Locus:1.1.1.2936.2 File:"CT-B.wiff"	1	32.0833
01431:2	30	R.SPAQILQWQVLSN.T			742.399	2	1483.79	1483.79	0	0.5	60	CRagged	566.88	527.69	527.69	8.1	8	>cont|000046| gi|4887006|gb|AAD32140.1|AF123251_1 kappa-casein precursor [Bos taurus (contaminant)]	4578	Locus:1.1.1.2891.4 File:"CT-B.wiff"	1	29.8
01216:3	30	R.SPAQILQWQVLSNTVPAK.S			660.701	3	1980.09	1980.09	0	-1	60	Specific	682.87	582.32	582.32	11.37	8	>cont|000046| gi|4887006|gb|AAD32140.1|AF123251_1 kappa-casein precursor [Bos taurus (contaminant)]	4578	Locus:1.1.1.2848.6 File:"CT-B.wiff"	1	27.35
00941:4	31	-.LGEHNIDVLEGN[+0.984]EQFINAARIITHPN.F		N[+1]	729.627	4	2915.49	2915.46	0	7.9	1	Non	128.36	128.36	9.49	2.78	24	>cont|000394|Trypa5|PromTArt5 Promega trypsin artifact 5 K to R mods (22391, 2914)(1987, 2003).	4926	Locus:1.1.1.2807.6 File:"CT-B.wiff"	1	25.0333
01265:4	31	-.LGEHNIDVLEGN[+0.984]EQFINAARIITHPN.F		N[+1]	729.629	4	2915.49	2915.46	0	9.9	1	Non	173.81	173.81	32.56	2.98	24	>cont|000394|Trypa5|PromTArt5 Promega trypsin artifact 5 K to R mods (22391, 2914)(1987, 2003).	4926	Locus:1.1.1.2858.2 File:"CT-B.wiff"	1	27.9167
01259:4	31	-.LGEHNIDVLEGNEQFINAARIITHPNFNGN.T			837.426	4	3346.68	3346.66	0	8.2	1	Non	302.79	302.79	302.79	3.88	24	>cont|000394|Trypa5|PromTArt5 Promega trypsin artifact 5 K to R mods (22391, 2914)(1987, 2003).	4926	Locus:1.1.1.2856.3 File:"CT-B.wiff"	1	27.8167
01511:4	31	-.LGEHNIDVLEGNEQFINAARIITHPNFNGNTLDNDIM.L			1038.26	4	4150.02	4149.01	1	1.3	1	Non	109.35	109.35	28.99	1.19	24	>cont|000394|Trypa5|PromTArt5 Promega trypsin artifact 5 K to R mods (22391, 2914)(1987, 2003).	4926	Locus:1.1.1.2913.2 File:"CT-B.wiff"	1	30.8333
01672:4	31	-.LGEHNIDVLEGNEQFINAARIITHPNFNGNTLDNDIML.I			1066.53	4	4263.11	4262.09	1	3.1	1	Non	250.9	250.9	68.6	3.04	24	>cont|000394|Trypa5|PromTArt5 Promega trypsin artifact 5 K to R mods (22391, 2914)(1987, 2003).	4926	Locus:1.1.1.2937.7 File:"CT-B.wiff"	1	32.1667
01740:5	31	-.LGEHNIDVLEGNEQFINAARIITHPNFNGNTLDNDIMLIRL.S			929.887	5	4645.4	4644.36	1	8.2	1	Non	144.17	144.17	144.17	1.54	24	>cont|000394|Trypa5|PromTArt5 Promega trypsin artifact 5 K to R mods (22391, 2914)(1987, 2003).	4926	Locus:1.1.1.2959.6 File:"CT-B.wiff"	1	33.25
01654:5	31	-.LGEHNIDVLEGNEQFINAARIITHPNFNGNTLDNDIMLIRLSSPATLN.S			1063.95	5	5315.74	5314.69	1	7.8	1	Non	4.71	4.71	4.71	2.78	24	>cont|000394|Trypa5|PromTArt5 Promega trypsin artifact 5 K to R mods (22391, 2914)(1987, 2003).	4926	Locus:1.1.1.2935.6 File:"CT-B.wiff"	1	32.0667
01750:6	31	-.LGEHNIDVLEGNEQFINAARIITHPNFNGNTLDNDIMLIRLSSPATLN.S			886.795	6	5315.74	5314.69	1	7.7	1	Non	92.12	92.12	92.12	3.18	24	>cont|000394|Trypa5|PromTArt5 Promega trypsin artifact 5 K to R mods (22391, 2914)(1987, 2003).	4926	Locus:1.1.1.2962.2 File:"CT-B.wiff"	1	33.4333
01722:6	31	-.LGEHNIDVLEGNEQFINAARIITHPNFNGNTLDNDIMLIRLSSPATLN.S			886.795	6	5315.73	5314.69	1	6.9	1	Non	95	95	95	3.18	24	>cont|000394|Trypa5|PromTArt5 Promega trypsin artifact 5 K to R mods (22391, 2914)(1987, 2003).	4926	Locus:1.1.1.2953.2 File:"CT-B.wiff"	1	32.9333
01752:5	31	-.LGEHNIDVLEGNEQFINAARIITHPNFNGNTLDNDIMLIRLSSPATLN.S			1063.95	5	5315.74	5314.69	1	7.8	1	Non	111.31	111.31	111.31	3.45	24	>cont|000394|Trypa5|PromTArt5 Promega trypsin artifact 5 K to R mods (22391, 2914)(1987, 2003).	4926	Locus:1.1.1.2963.3 File:"CT-B.wiff"	1	33.5
01733:6	31	-.LGEHNIDVLEGNEQFINAARIITHPNFNGNTLDNDIMLIRLSSPATLN.S			886.795	6	5315.74	5314.69	1	7.7	1	Non	153.72	153.72	153.72	3.49	24	>cont|000394|Trypa5|PromTArt5 Promega trypsin artifact 5 K to R mods (22391, 2914)(1987, 2003).	4926	Locus:1.1.1.2958.3 File:"CT-B.wiff"	1	33.1833
01727:5	31	-.LGEHNIDVLEGNEQFINAARIITHPNFNGNTLDNDIMLIRLSSPATLN.S			1063.95	5	5315.74	5314.69	1	7.8	1	Non	191.2	191.2	191.2	4.24	24	>cont|000394|Trypa5|PromTArt5 Promega trypsin artifact 5 K to R mods (22391, 2914)(1987, 2003).	4926	Locus:1.1.1.2955.5 File:"CT-B.wiff"	1	33.05
01699:5	31	-.LGEHNIDVLEGNEQFINAARIITHPNFNGNTLDNDIMLIRLSSPATLN.S			1063.95	5	5315.74	5314.69	1	7.8	1	Non	222.96	222.96	222.96	4.44	24	>cont|000394|Trypa5|PromTArt5 Promega trypsin artifact 5 K to R mods (22391, 2914)(1987, 2003).	4926	Locus:1.1.1.2943.5 File:"CT-B.wiff"	1	32.5167
01741:5	31	-.LGEHNIDVLEGNEQFINAARIITHPNFNGNTLDNDIMLIRLSSPATLN.S			1063.95	5	5315.74	5314.69	1	7.8	1	Non	378.12	378.12	378.12	7.29	24	>cont|000394|Trypa5|PromTArt5 Promega trypsin artifact 5 K to R mods (22391, 2914)(1987, 2003).	4926	Locus:1.1.1.2959.7 File:"CT-B.wiff"	1	33.2667
01758:6	31	-.LGEHNIDVLEGNEQFINAARIITHPNFNGNTLDN[+0.984]DIMLIRLSSPATLN.S		N[+1]	886.96	6	5316.72	5315.68	1	8.4	1	Non	18.77	18.77	0	2.78	24	>cont|000394|Trypa5|PromTArt5 Promega trypsin artifact 5 K to R mods (22391, 2914)(1987, 2003).	4926	Locus:1.1.1.2966.2 File:"CT-B.wiff"	1	33.65
01682:5	31	-.LGEHNIDVLEGNEQFIN[+0.984]AARIITHPNFNGNTLDNDIMLIRLSSPATLN.S		N[+1]	1064.15	5	5316.73	5315.68	1	8.9	1	Non	58.1	58.1	0.4	3.07	24	>cont|000394|Trypa5|PromTArt5 Promega trypsin artifact 5 K to R mods (22391, 2914)(1987, 2003).	4926	Locus:1.1.1.2939.4 File:"CT-B.wiff"	1	32.2833
01696:6	31	-.LGEHNIDVLEGNEQFINAARIITHPNFN[+0.984]GNTLDNDIMLIRLSSPATLN.S		N[+1]	886.96	6	5316.73	5315.68	1	8.9	1	Non	72.2	72.2	0	2.78	24	>cont|000394|Trypa5|PromTArt5 Promega trypsin artifact 5 K to R mods (22391, 2914)(1987, 2003).	4926	Locus:1.1.1.2943.2 File:"CT-B.wiff"	1	32.4833
01712:5	31	-.LGEHNIDVLEGNEQFINAARIITHPNFNGNTLDNDIM[+15.995]LIRLSSPATLN.S		M[+16]	1067.15	5	5331.73	5330.69	1	7.7	1	Non	113.15	113.15	113.15	2.81	24	>cont|000394|Trypa5|PromTArt5 Promega trypsin artifact 5 K to R mods (22391, 2914)(1987, 2003).	4926	Locus:1.1.1.2945.3 File:"CT-B.wiff"	1	32.6333
01692:5	31	-.LGEHNIDVLEGNEQFINAARIITHPNFNGNTLDNDIM[+15.995]LIRLSSPATLN.S		M[+16]	1067.15	5	5331.73	5330.69	1	7.7	1	Non	120.67	120.67	120.67	2.81	24	>cont|000394|Trypa5|PromTArt5 Promega trypsin artifact 5 K to R mods (22391, 2914)(1987, 2003).	4926	Locus:1.1.1.2941.5 File:"CT-B.wiff"	1	32.4
01760:5	31	-.LGEHNIDVLEGNEQFINAARIITHPNFN[+0.984]GNTLDNDIMLIRLSSPATLN.S		N[+1]	1064.15	5	5316.73	5315.68	1	8.9	1	Non	193.57	193.57	0	3.99	24	>cont|000394|Trypa5|PromTArt5 Promega trypsin artifact 5 K to R mods (22391, 2914)(1987, 2003).	4926	Locus:1.1.1.2967.2 File:"CT-B.wiff"	1	33.7167
01577:7	31	-.LGEHNIDVLEGNEQFINAARIITHPNFNGNTLDNDIMLIRLSSPATLNSR.-			794.987	7	5558.87	5557.82	1	7.4	1	NRagged	340.32	340.32	340.32	6.63	24	>cont|000394|Trypa5|PromTArt5 Promega trypsin artifact 5 K to R mods (22391, 2914)(1987, 2003).	4926	Locus:1.1.1.2922.4 File:"CT-B.wiff"	1	31.3167
01561:6	31	-.LGEHNIDVLEGNEQFINAARIITHPNFNGNTLDNDIMLIRLSSPATLNSR.-			927.153	6	5557.88	5557.82	0	9.8	1	NRagged	376.28	376.28	376.28	8.02	24	>cont|000394|Trypa5|PromTArt5 Promega trypsin artifact 5 K to R mods (22391, 2914)(1987, 2003).	4926	Locus:1.1.1.2920.4 File:"CT-B.wiff"	1	31.2
01658:7	31	-.LGEHNIDVLEGNEQFINAARIITHPNFNGNTLDNDIMLIRLSSPATLNSR.-			794.986	7	5558.86	5557.82	1	5.5	1	NRagged	424.61	424.61	17.64	7.77	24	>cont|000394|Trypa5|PromTArt5 Promega trypsin artifact 5 K to R mods (22391, 2914)(1987, 2003).	4926	Locus:1.1.1.2936.5 File:"CT-B.wiff"	1	32.1
01579:5	31	-.LGEHNIDVLEGNEQFINAARIITHPNFNGNTLDNDIMLIRLSSPATLNSR.-			1112.58	5	5558.87	5557.82	1	6.8	1	NRagged	452.55	452.55	452.55	7.56	24	>cont|000394|Trypa5|PromTArt5 Promega trypsin artifact 5 K to R mods (22391, 2914)(1987, 2003).	4926	Locus:1.1.1.2922.6 File:"CT-B.wiff"	1	31.3333
01601:5	31	-.LGEHNIDVLEGNEQFINAARIITHPNFNGNTLDNDIMLIRLSSPATLNSR.-			1112.58	5	5558.87	5557.82	1	6.8	1	NRagged	482.59	482.59	482.59	7.64	24	>cont|000394|Trypa5|PromTArt5 Promega trypsin artifact 5 K to R mods (22391, 2914)(1987, 2003).	4926	Locus:1.1.1.2926.5 File:"CT-B.wiff"	1	31.55
01623:5	31	-.LGEHNIDVLEGNEQFINAARIITHPNFNGNTLDNDIMLIRLSSPATLNSR.-			1112.58	5	5558.86	5557.82	1	5	1	NRagged	521.74	521.74	66.12	7.45	24	>cont|000394|Trypa5|PromTArt5 Promega trypsin artifact 5 K to R mods (22391, 2914)(1987, 2003).	4926	Locus:1.1.1.2930.7 File:"CT-B.wiff"	1	31.7833
01506:6	31	-.LGEHNIDVLEGNEQFINAARIITHPNFNGNTLDNDIMLIRLSSPATLNSR.-			927.316	6	5558.86	5557.82	1	5.4	1	NRagged	533.34	533.34	39.8	8.53	24	>cont|000394|Trypa5|PromTArt5 Promega trypsin artifact 5 K to R mods (22391, 2914)(1987, 2003).	4926	Locus:1.1.1.2911.7 File:"CT-B.wiff"	1	30.7
01648:5	31	-.LGEHNIDVLEGNEQFINAARIITHPNFNGNTLDNDIMLIRLSSPATLNSR.-			1112.58	5	5558.86	5557.82	1	5	1	NRagged	637.62	637.62	87.39	9.36	24	>cont|000394|Trypa5|PromTArt5 Promega trypsin artifact 5 K to R mods (22391, 2914)(1987, 2003).	4926	Locus:1.1.1.2934.5 File:"CT-B.wiff"	1	32
01610:6	31	-.LGEHNIDVLEGNEQFINAARIITHPNFNGNTLDNDIMLIRLSSPATLNSR.-			927.317	6	5558.87	5557.82	1	7.2	1	NRagged	642.74	642.74	642.74	10.77	24	>cont|000394|Trypa5|PromTArt5 Promega trypsin artifact 5 K to R mods (22391, 2914)(1987, 2003).	4926	Locus:1.1.1.2928.3 File:"CT-B.wiff"	1	31.65
01562:6	31	-.LGEHNIDVLEGNEQFINAARIITHPNFNGNTLDNDIMLIRLSSPATLNSR.-			927.317	6	5558.87	5557.82	1	6.8	1	NRagged	686.83	686.83	686.83	11.77	24	>cont|000394|Trypa5|PromTArt5 Promega trypsin artifact 5 K to R mods (22391, 2914)(1987, 2003).	4926	Locus:1.1.1.2920.5 File:"CT-B.wiff"	1	31.2
01630:6	31	-.LGEHNIDVLEGNEQFINAARIITHPNFNGNTLDNDIMLIRLSSPATLNSR.-			927.317	6	5558.86	5557.82	1	6.4	1	NRagged	724.6	724.6	94.88	12.77	24	>cont|000394|Trypa5|PromTArt5 Promega trypsin artifact 5 K to R mods (22391, 2914)(1987, 2003).	4926	Locus:1.1.1.2932.5 File:"CT-B.wiff"	1	31.8833
01609:6	31	-.LGEHNIDVLEGNEQFINAARIITHPNFNGNTLDNDIMLIRLSSPATLNSR.-			927.317	6	5558.87	5557.82	1	7.2	1	NRagged	741.45	741.45	741.45	12.77	24	>cont|000394|Trypa5|PromTArt5 Promega trypsin artifact 5 K to R mods (22391, 2914)(1987, 2003).	4926	Locus:1.1.1.2928.2 File:"CT-B.wiff"	1	31.65
01455:6	31	-.LGEHNIDVLEGNEQFINAARIITHPN[+0.984]FNGNTLDNDIMLIRLSSPATLNSR.-		N[+1]	927.483	6	5559.86	5558.81	1	8.7	1	NRagged	188.33	188.33	0	4.95	24	>cont|000394|Trypa5|PromTArt5 Promega trypsin artifact 5 K to R mods (22391, 2914)(1987, 2003).	4926	Locus:1.1.1.2900.6 File:"CT-B.wiff"	1	30.1833
01507:6	31	-.LGEHNIDVLEGNEQFINAARIITHPNFNGNTLDNDIM[+15.995]LIRLSSPATLNSR.-		M[+16]	929.982	6	5574.86	5573.82	1	6.4	1	NRagged	243.32	243.32	30.94	6.23	24	>cont|000394|Trypa5|PromTArt5 Promega trypsin artifact 5 K to R mods (22391, 2914)(1987, 2003).	4926	Locus:1.1.1.2911.8 File:"CT-B.wiff"	1	30.7167
01739:6	31	-.LGEHNIDVLEGNEQFINAARIITHPNFNGN[+0.984]TLDNDIMLIRLSSPATLNSR.-		N[+1]	927.482	6	5559.86	5558.81	1	8.4	1	NRagged	281.52	281.52	5.99	6.34	24	>cont|000394|Trypa5|PromTArt5 Promega trypsin artifact 5 K to R mods (22391, 2914)(1987, 2003).	4926	Locus:1.1.1.2959.5 File:"CT-B.wiff"	1	33.25
01558:5	31	-.LGEHNIDVLEGNEQFINAARIITHPNFNGNTLDNDIM[+15.995]LIRLSSPATLNSR.-		M[+16]	1115.78	5	5574.86	5573.82	1	5.9	1	NRagged	302.92	302.92	6.83	5.37	24	>cont|000394|Trypa5|PromTArt5 Promega trypsin artifact 5 K to R mods (22391, 2914)(1987, 2003).	4926	Locus:1.1.1.2919.10 File:"CT-B.wiff"	1	31.1667
01590:7	31	-.LGEHNIDVLEGNEQFINAARIITHPNFNGNTLDN[+0.984]DIMLIRLSSPATLNSR.-		N[+1]	795.128	7	5559.85	5558.81	1	7.3	1	NRagged	305.37	305.37	14.2	6.4	24	>cont|000394|Trypa5|PromTArt5 Promega trypsin artifact 5 K to R mods (22391, 2914)(1987, 2003).	4926	Locus:1.1.1.2924.3 File:"CT-B.wiff"	1	31.4167
01594:5	31	-.LGEHNIDVLEGNEQFINAARIITHPNFNGNTLDNDIM[+15.995]LIRLSSPATLNSR.-		M[+16]	1115.78	5	5574.86	5573.82	1	5.9	1	NRagged	312.15	312.15	55.15	5.37	24	>cont|000394|Trypa5|PromTArt5 Promega trypsin artifact 5 K to R mods (22391, 2914)(1987, 2003).	4926	Locus:1.1.1.2924.7 File:"CT-B.wiff"	1	31.45
01725:6	31	-.LGEHNIDVLEGNEQFINAARIITHPNFN[+0.984]GNTLDNDIMLIRLSSPATLNSR.-		N[+1]	927.482	6	5559.86	5558.81	1	8.4	1	NRagged	325.09	325.09	0	6.75	24	>cont|000394|Trypa5|PromTArt5 Promega trypsin artifact 5 K to R mods (22391, 2914)(1987, 2003).	4926	Locus:1.1.1.2955.3 File:"CT-B.wiff"	1	33.0167
01715:5	31	-.LGEHNIDVLEGN[+0.984]EQFINAARIITHPNFNGNTLDNDIMLIRLSSPATLNSR.-		N[+1]	1112.78	5	5559.86	5558.81	1	7.9	1	NRagged	359.81	359.81	12.56	5.93	24	>cont|000394|Trypa5|PromTArt5 Promega trypsin artifact 5 K to R mods (22391, 2914)(1987, 2003).	4926	Locus:1.1.1.2946.4 File:"CT-B.wiff"	1	32.6833
01695:5	31	-.LGEHNIDVLEGNEQFIN[+0.984]AARIITHPNFNGNTLDNDIMLIRLSSPATLNSR.-		N[+1]	1112.78	5	5559.86	5558.81	1	7.9	1	NRagged	391.81	391.81	0	7.2	24	>cont|000394|Trypa5|PromTArt5 Promega trypsin artifact 5 K to R mods (22391, 2914)(1987, 2003).	4926	Locus:1.1.1.2942.4 File:"CT-B.wiff"	1	32.45
01718:6	31	-.LGEHNIDVLEGNEQFINAARIITHPNFNGN[+0.984]TLDNDIMLIRLSSPATLNSR.-		N[+1]	927.482	6	5559.86	5558.81	1	8.4	1	NRagged	392.29	392.29	6.94	8.02	24	>cont|000394|Trypa5|PromTArt5 Promega trypsin artifact 5 K to R mods (22391, 2914)(1987, 2003).	4926	Locus:1.1.1.2948.2 File:"CT-B.wiff"	1	32.7667
01529:6	31	-.LGEHNIDVLEGNEQFINAARIITHPNFNGNTLDNDIM[+15.995]LIRLSSPATLNSR.-		M[+16]	929.982	6	5574.86	5573.82	1	6	1	NRagged	408.51	408.51	53.23	8.14	24	>cont|000394|Trypa5|PromTArt5 Promega trypsin artifact 5 K to R mods (22391, 2914)(1987, 2003).	4926	Locus:1.1.1.2915.10 File:"CT-B.wiff"	1	30.9333
01686:6	31	-.LGEHNIDVLEGNEQFINAARIITHPN[+0.984]FNGNTLDNDIMLIRLSSPATLNSR.-		N[+1]	927.482	6	5559.86	5558.81	1	8.4	1	NRagged	470.89	470.89	0	8.38	24	>cont|000394|Trypa5|PromTArt5 Promega trypsin artifact 5 K to R mods (22391, 2914)(1987, 2003).	4926	Locus:1.1.1.2940.5 File:"CT-B.wiff"	1	32.3333
01679:5	31	-.LGEHNIDVLEGNEQFINAARIITHPNFN[+0.984]GNTLDNDIMLIRLSSPATLNSR.-		N[+1]	1112.78	5	5559.86	5558.81	1	7.9	1	NRagged	474.35	474.35	0	7.56	24	>cont|000394|Trypa5|PromTArt5 Promega trypsin artifact 5 K to R mods (22391, 2914)(1987, 2003).	4926	Locus:1.1.1.2938.7 File:"CT-B.wiff"	1	32.2333
01483:6	31	-.LGEHNIDVLEGNEQFINAARIITHPN[+0.984]FNGNTLDNDIMLIRLSSPATLNSR.-		N[+1]	927.482	6	5559.85	5558.81	1	7.8	1	NRagged	511.24	511.24	0	8.72	24	>cont|000394|Trypa5|PromTArt5 Promega trypsin artifact 5 K to R mods (22391, 2914)(1987, 2003).	4926	Locus:1.1.1.2907.10 File:"CT-B.wiff"	1	30.4833
01548:5	31	-.LGEHNIDVLEGNEQFINAARIITHPNFNGN[+0.984]TLDNDIMLIRLSSPATLNSR.-		N[+1]	1112.78	5	5559.86	5558.81	1	7.9	1	NRagged	519.96	519.96	7.64	7.64	24	>cont|000394|Trypa5|PromTArt5 Promega trypsin artifact 5 K to R mods (22391, 2914)(1987, 2003).	4926	Locus:1.1.1.2918.12 File:"CT-B.wiff"	1	31.1
01528:6	31	-.LGEHNIDVLEGNEQFINAARIITHPNFN[+0.984]GNTLDNDIMLIRLSSPATLNSR.-		N[+1]	927.482	6	5559.85	5558.81	1	7.8	1	NRagged	525.48	525.48	0	8.86	24	>cont|000394|Trypa5|PromTArt5 Promega trypsin artifact 5 K to R mods (22391, 2914)(1987, 2003).	4926	Locus:1.1.1.2915.9 File:"CT-B.wiff"	1	30.9333
01556:6	31	-.LGEHNIDVLEGNEQFINAARIITHPNFNGNTLDNDIM[+15.995]LIRLSSPATLNSR.-		M[+16]	929.982	6	5574.86	5573.82	1	6	1	NRagged	532.78	532.78	23.06	8.53	24	>cont|000394|Trypa5|PromTArt5 Promega trypsin artifact 5 K to R mods (22391, 2914)(1987, 2003).	4926	Locus:1.1.1.2919.8 File:"CT-B.wiff"	1	31.15
01520:5	31	-.LGEHNIDVLEGNEQFIN[+0.984]AARIITHPNFNGNTLDNDIMLIRLSSPATLNSR.-		N[+1]	1112.78	5	5559.86	5558.81	1	7.9	1	NRagged	573.15	573.15	35.8	8.68	24	>cont|000394|Trypa5|PromTArt5 Promega trypsin artifact 5 K to R mods (22391, 2914)(1987, 2003).	4926	Locus:1.1.1.2914.10 File:"CT-B.wiff"	1	30.8833
01707:6	31	-.LGEHNIDVLEGNEQFINAARIITHPNFNGN[+0.984]TLDNDIMLIRLSSPATLNSR.-		N[+1]	927.482	6	5559.86	5558.81	1	8.4	1	NRagged	648.05	648.05	9.73	10.5	24	>cont|000394|Trypa5|PromTArt5 Promega trypsin artifact 5 K to R mods (22391, 2914)(1987, 2003).	4926	Locus:1.1.1.2944.9 File:"CT-B.wiff"	1	32.55
01555:6	31	-.LGEHNIDVLEGNEQFINAARIITHPNFNGN[+0.984]TLDNDIMLIRLSSPATLNSR.-		N[+1]	927.482	6	5559.85	5558.81	1	7.8	1	NRagged	666.37	666.37	9.37	11.77	24	>cont|000394|Trypa5|PromTArt5 Promega trypsin artifact 5 K to R mods (22391, 2914)(1987, 2003).	4926	Locus:1.1.1.2919.7 File:"CT-B.wiff"	1	31.15
01663:6	31	-.LGEHNIDVLEGNEQFINAARIITHPN[+0.984]FNGNTLDNDIMLIRLSSPATLNSR.-		N[+1]	927.482	6	5559.86	5558.81	1	8.4	1	NRagged	671.55	671.55	0	11.5	24	>cont|000394|Trypa5|PromTArt5 Promega trypsin artifact 5 K to R mods (22391, 2914)(1987, 2003).	4926	Locus:1.1.1.2936.10 File:"CT-B.wiff"	1	32.1167
01687:6	31	-.LGEHNIDVLEGNEQFINAARIITHPN[+0.984]FNGNTLDNDIM[+15.995]LIRLSSPATLNSR.-		M[+16], N[+1]	930.148	6	5575.85	5574.8	1	7.5	1	NRagged	78.86	78.86	0	4.04	24	>cont|000394|Trypa5|PromTArt5 Promega trypsin artifact 5 K to R mods (22391, 2914)(1987, 2003).	4926	Locus:1.1.1.2940.6 File:"CT-B.wiff"	1	32.3333
01681:6	31	-.LGEHNIDVLEGNEQFINAARIITHPN[+0.984]FNGNTLDNDIM[+15.995]LIRLSSPATLNSR.-		M[+16], N[+1]	930.148	6	5575.85	5574.8	1	7.5	1	NRagged	101.51	101.51	0	4.35	24	>cont|000394|Trypa5|PromTArt5 Promega trypsin artifact 5 K to R mods (22391, 2914)(1987, 2003).	4926	Locus:1.1.1.2939.3 File:"CT-B.wiff"	1	32.2833
01652:6	31	-.LGEHNIDVLEGNEQFINAARIITHPN[+0.984]FNGNTLDNDIM[+15.995]LIRLSSPATLNSR.-		M[+16], N[+1]	930.148	6	5575.85	5574.8	1	7.5	1	NRagged	179.92	179.92	0	5.21	24	>cont|000394|Trypa5|PromTArt5 Promega trypsin artifact 5 K to R mods (22391, 2914)(1987, 2003).	4926	Locus:1.1.1.2935.4 File:"CT-B.wiff"	1	32.05
01644:5	31	-.LGEHNIDVLEGNEQFINAARIITHPNFNGNTLDN[+0.984]DIM[+15.995]LIRLSSPATLNSR.-		M[+16], N[+1]	1115.98	5	5575.85	5574.8	1	7.9	1	NRagged	180.7	180.7	0	2.96	24	>cont|000394|Trypa5|PromTArt5 Promega trypsin artifact 5 K to R mods (22391, 2914)(1987, 2003).	4926	Locus:1.1.1.2933.13 File:"CT-B.wiff"	1	31.95
01612:5	31	-.LGEHNIDVLEGNEQFINAARIITHPN[+0.984]FNGNTLDNDIM[+15.995]LIRLSSPATLNSR.-		M[+16], N[+1]	1115.98	5	5575.85	5574.8	1	7.9	1	NRagged	248.34	248.34	2.56	5.14	24	>cont|000394|Trypa5|PromTArt5 Promega trypsin artifact 5 K to R mods (22391, 2914)(1987, 2003).	4926	Locus:1.1.1.2928.5 File:"CT-B.wiff"	1	31.6667
01456:6	31	-.LGEHNIDVLEGNEQFINAARIITHPNFN[+0.984]GNTLDNDIM[+15.995]LIRLSSPATLNSR.-		M[+16], N[+1]	930.147	6	5575.85	5574.8	1	7.3	1	NRagged	304.06	304.06	0	6.78	24	>cont|000394|Trypa5|PromTArt5 Promega trypsin artifact 5 K to R mods (22391, 2914)(1987, 2003).	4926	Locus:1.1.1.2900.7 File:"CT-B.wiff"	1	30.1833
01626:6	31	-.LGEHNIDVLEGNEQFINAARIITHPNFNGN[+0.984]TLDNDIM[+15.995]LIRLSSPATLNSR.-		M[+16], N[+1]	930.148	6	5575.85	5574.8	1	7.5	1	NRagged	342.22	342.22	0	7.01	24	>cont|000394|Trypa5|PromTArt5 Promega trypsin artifact 5 K to R mods (22391, 2914)(1987, 2003).	4926	Locus:1.1.1.2931.4 File:"CT-B.wiff"	1	31.85
01607:6	31	-.LGEHNIDVLEGNEQFINAARIITHPN[+0.984]FNGNTLDNDIM[+15.995]LIRLSSPATLNSR.-		M[+16], N[+1]	930.148	6	5575.85	5574.8	1	7.5	1	NRagged	407.76	407.76	0	8.47	24	>cont|000394|Trypa5|PromTArt5 Promega trypsin artifact 5 K to R mods (22391, 2914)(1987, 2003).	4926	Locus:1.1.1.2927.6 File:"CT-B.wiff"	1	31.6167
01587:6	31	-.LGEHNIDVLEGNEQFINAARIITHPNFN[+0.984]GNTLDNDIM[+15.995]LIRLSSPATLNSR.-		M[+16], N[+1]	929.982	6	5574.86	5574.8	0	9.5	1	NRagged	589.39	589.39	0	9.5	24	>cont|000394|Trypa5|PromTArt5 Promega trypsin artifact 5 K to R mods (22391, 2914)(1987, 2003).	4926	Locus:1.1.1.2923.9 File:"CT-B.wiff"	1	31.3833
01338:4	31	R.IITHPNFN[+0.984]GNTLDNDIMLIRLSSPATLNSR.-		N[+1]	835.442	4	3338.75	3338.72	0	9.1	21	Specific	432.83	432.83	22.44	6.52	24	>cont|000394|Trypa5|PromTArt5 Promega trypsin artifact 5 K to R mods (22391, 2914)(1987, 2003).	4926	Locus:1.1.1.2870.3 File:"CT-B.wiff"	1	28.6167
01266:4	31	R.IITHPNFN[+0.984]GNTLDNDIMLIRLSSPATLNSR.-		N[+1]	835.442	4	3338.75	3338.72	0	9	21	Specific	476.8	476.8	0	6.7	24	>cont|000394|Trypa5|PromTArt5 Promega trypsin artifact 5 K to R mods (22391, 2914)(1987, 2003).	4926	Locus:1.1.1.2858.3 File:"CT-B.wiff"	1	27.9333
01324:4	31	R.IITHPNFN[+0.984]GNTLDNDIMLIRLSSPATLNSR.-		N[+1]	835.442	4	3338.75	3338.72	0	9.1	21	Specific	523.69	523.69	23.02	6.91	24	>cont|000394|Trypa5|PromTArt5 Promega trypsin artifact 5 K to R mods (22391, 2914)(1987, 2003).	4926	Locus:1.1.1.2866.11 File:"CT-B.wiff"	1	28.3833
01364:3	31	N.FN[+0.984]GNTLDNDIMLIRLSSPATLNSR.-		N[+1]	888.461	3	2663.37	2663.35	0	8.8	27	NRagged	145.41	145.41	89.35	2.86	24	>cont|000394|Trypa5|PromTArt5 Promega trypsin artifact 5 K to R mods (22391, 2914)(1987, 2003).	4926	Locus:1.1.1.2877.5 File:"CT-B.wiff"	1	29.0167
00361:2	32	K.IMIDLDGTENK.S			624.814	2	1248.62	1248.61	0	6.2	93	Specific	448.47	313.34	313.34	6.46	9	>sp|P0A6P9|ENO_ECOLI Enolase OS=Escherichia coli (strain K12) OX=83333 GN=eno PE=1 SV=2	2373	Locus:1.1.1.2728.4 File:"CT-B.wiff"	1	20.5
00552:3	32	K.GMPLYEHIAELN[+0.984]GTPGK.Y		N[+1]	609.969	3	1827.89	1827.89	0	-1.5	127	Specific	260.03	260.03	260.03	3.81	9	>sp|P0A6P9|ENO_ECOLI Enolase OS=Escherichia coli (strain K12) OX=83333 GN=eno PE=1 SV=2	2373	Locus:1.1.1.2758.4 File:"CT-B.wiff"	1	22.2
00865:2	32	K.YSMPVPM.M			412.687	2	824.367	824.368	0	-1.7	144	CRagged	265.19	200.44	200.44	2.86	9	>sp|P0A6P9|ENO_ECOLI Enolase OS=Escherichia coli (strain K12) OX=83333 GN=eno PE=1 SV=2	2373	Locus:1.1.1.2798.2 File:"CT-B.wiff"	1	24.4667
01574:3	32	K.GMNTAVGDEGGYAPNLGSNAEALAVIAEAVK.A			997.157	3	2989.46	2989.46	0	-0.2	201	Specific	494.99	494.99	494.99	8.06	9	>sp|P0A6P9|ENO_ECOLI Enolase OS=Escherichia coli (strain K12) OX=83333 GN=eno PE=1 SV=2	2373	Locus:1.1.1.2921.7 File:"CT-B.wiff"	1	31.2833
01645:3	32	K.AFTSEEFTHFLEELTK.Q			643.648	3	1928.93	1928.93	0	0.5	267	Specific	595.72	522.34	522.34	9.74	9	>sp|P0A6P9|ENO_ECOLI Enolase OS=Escherichia coli (strain K12) OX=83333 GN=eno PE=1 SV=2	2373	Locus:1.1.1.2934.2 File:"CT-B.wiff"	1	31.9833
01028:2	32	K.IQLVGDDLFVTNTK.I			781.922	2	1562.84	1562.84	0	-3.9	312	Specific	597.52	481.75	481.75	8.62	9	>sp|P0A6P9|ENO_ECOLI Enolase OS=Escherichia coli (strain K12) OX=83333 GN=eno PE=1 SV=2	2373	Locus:1.1.1.2819.7 File:"CT-B.wiff"	1	25.7167
00281:2	32	K.GIANSILIK.F			464.795	2	928.582	928.583	0	-0.3	334	Specific	419.35	71.98	71.98	5.02	9	>sp|P0A6P9|ENO_ECOLI Enolase OS=Escherichia coli (strain K12) OX=83333 GN=eno PE=1 SV=2	2373	Locus:1.1.1.2716.2 File:"CT-B.wiff"	1	19.8167
01253:2	32	K.FNQIGSLTETLAAIK.M			803.446	2	1605.89	1605.88	0	0.3	343	Specific	532.46	532.46	532.46	8.56	9	>sp|P0A6P9|ENO_ECOLI Enolase OS=Escherichia coli (strain K12) OX=83333 GN=eno PE=1 SV=2	2373	Locus:1.1.1.2854.6 File:"CT-B.wiff"	1	27.7
01063:3	32	R.SGETEDATIADLAVGTAAGQIK.T			706.688	3	2118.05	2118.06	0	-2.6	372	Specific	125.58	125.58	125.58	2.99	9	>sp|P0A6P9|ENO_ECOLI Enolase OS=Escherichia coli (strain K12) OX=83333 GN=eno PE=1 SV=2	2373	Locus:1.1.1.2823.6 File:"CT-B.wiff"	1	25.9167
01782:2	33	R.DWLQAIESVIR.E			665.36	2	1329.71	1329.72	0	-2	16	Specific	647.13	606.62	606.62	10.1	10	>sp|P0AFG8|ODP1_ECOLI Pyruvate dehydrogenase E1 component OS=Escherichia coli (strain K12) OX=83333 GN=aceE PE=1 SV=2	1331	Locus:1.1.1.3027.2 File:"CT-B.wiff"	1	34.85
01422:2	33	R.AQYLIDQLLAEAR.K			752.411	2	1503.82	1503.82	0	-0.7	33	Specific	593.17	278.67	278.67	8.09	10	>sp|P0AFG8|ODP1_ECOLI Pyruvate dehydrogenase E1 component OS=Escherichia coli (strain K12) OX=83333 GN=aceE PE=1 SV=2	1331	Locus:1.1.1.2888.6 File:"CT-B.wiff"	1	29.6333
00966:2	33	R.WNAIMTVLR.A			552.303	2	1103.6	1103.6	0	-3.9	88	Specific	328.86	250.83	250.83	3.67	10	>sp|P0AFG8|ODP1_ECOLI Pyruvate dehydrogenase E1 component OS=Escherichia coli (strain K12) OX=83333 GN=aceE PE=1 SV=2	1331	Locus:1.1.1.2811.3 File:"CT-B.wiff"	1	25.2333
00137:2	33	R.LTQEQLDNFR.Q			632.319	2	1263.63	1263.63	0	-1.2	158	Specific	480.6	285.46	285.46	4.47	10	>sp|P0AFG8|ODP1_ECOLI Pyruvate dehydrogenase E1 component OS=Escherichia coli (strain K12) OX=83333 GN=aceE PE=1 SV=2	1331	Locus:1.1.1.2684.3 File:"CT-B.wiff"	1	18.05
01018:3	33	K.LIQLMNETVDGDYQTFK.S			672.329	3	2014.97	2014.98	0	-3.3	311	Specific	99.02	99.02	99.02	2.79	10	>sp|P0AFG8|ODP1_ECOLI Pyruvate dehydrogenase E1 component OS=Escherichia coli (strain K12) OX=83333 GN=aceE PE=1 SV=2	1331	Locus:1.1.1.2818.4 File:"CT-B.wiff"	1	25.6333
00356:2	33	R.FNVPVSDADIEK.L			667.335	2	1333.66	1333.66	0	-0.8	425	Specific	364.73	293.29	293.29	5.04	10	>sp|P0AFG8|ODP1_ECOLI Pyruvate dehydrogenase E1 component OS=Escherichia coli (strain K12) OX=83333 GN=aceE PE=1 SV=2	1331	Locus:1.1.1.2727.8 File:"CT-B.wiff"	1	20.45
00481:2	33	K.EISTTIAFVR.A			568.818	2	1136.63	1136.63	0	-2	492	Specific	396.99	213.89	213.89	6.1	10	>sp|P0AFG8|ODP1_ECOLI Pyruvate dehydrogenase E1 component OS=Escherichia coli (strain K12) OX=83333 GN=aceE PE=1 SV=2	1331	Locus:1.1.1.2747.6 File:"CT-B.wiff"	1	21.5667
00983:2	33	R.TFGMEGLFR.Q			529.259	2	1057.51	1057.51	0	-3	526	Specific	446.06	269.76	269.76	4.31	10	>sp|P0AFG8|ODP1_ECOLI Pyruvate dehydrogenase E1 component OS=Escherichia coli (strain K12) OX=83333 GN=aceE PE=1 SV=2	1331	Locus:1.1.1.2813.4 File:"CT-B.wiff"	1	25.3333
00601:2	33	K.VQLLGSGSILR.H			571.848	2	1142.69	1142.69	0	-1.1	727	Specific	579.79	231.79	231.79	7.72	10	>sp|P0AFG8|ODP1_ECOLI Pyruvate dehydrogenase E1 component OS=Escherichia coli (strain K12) OX=83333 GN=aceE PE=1 SV=2	1331	Locus:1.1.1.2764.5 File:"CT-B.wiff"	1	22.55
00491:3	33	R.WNMLHPLETPR.V			465.239	3	1393.7	1393.7	0	-0.8	775	Specific	292.21	292.21	292.21	4.64	10	>sp|P0AFG8|ODP1_ECOLI Pyruvate dehydrogenase E1 component OS=Escherichia coli (strain K12) OX=83333 GN=aceE PE=1 SV=2	1331	Locus:1.1.1.2748.2 File:"CT-B.wiff"	1	21.6167
01040:3	34	R.GVVVAIDKDVVLVDAGLK.S			604.026	3	1810.06	1810.07	0	-2.4	26	Specific	602.28	602.28	602.28	9.65	8	>sp|P0AG67|RS1_ECOLI 30S ribosomal protein S1 OS=Escherichia coli (strain K12) OX=83333 GN=rpsA PE=1 SV=1	215	Locus:1.1.1.2821.5 File:"CT-B.wiff"	1	25.8
00661:2	34	K.GGFTVELN[+0.984]GIR.A		N[+1]	582.305	2	1163.6	1163.61	0	-2.1	118	Specific	348.26	213.07	213.07	5.82	8	>sp|P0AG67|RS1_ECOLI 30S ribosomal protein S1 OS=Escherichia coli (strain K12) OX=83333 GN=rpsA PE=1 SV=1	215	Locus:1.1.1.2771.9 File:"CT-B.wiff"	1	22.95
00717:3	34	R.AFLPGSLVDVRPVR.D			509.299	3	1525.88	1525.88	0	-1.8	129	Specific	356.72	265.35	265.35	6.19	8	>sp|P0AG67|RS1_ECOLI 30S ribosomal protein S1 OS=Escherichia coli (strain K12) OX=83333 GN=rpsA PE=1 SV=1	215	Locus:1.1.1.2777.4 File:"CT-B.wiff"	1	23.2833
00801:2	34	K.QLGEDPWVAIAK.R			663.856	2	1326.7	1326.71	0	-0.2	261	Specific	314.22	297.75	297.75	4.87	8	>sp|P0AG67|RS1_ECOLI 30S ribosomal protein S1 OS=Escherichia coli (strain K12) OX=83333 GN=rpsA PE=1 SV=1	215	Locus:1.1.1.2788.7 File:"CT-B.wiff"	1	23.9167
00169:3	34	K.ANPWQQFAETHNK.G			524.252	3	1570.74	1570.74	0	1.3	351	Specific	209.71	203.07	203.07	3.27	8	>sp|P0AG67|RS1_ECOLI 30S ribosomal protein S1 OS=Escherichia coli (strain K12) OX=83333 GN=rpsA PE=1 SV=1	215	Locus:1.1.1.2691.3 File:"CT-B.wiff"	1	18.4167
00693:3	34	K.KGDEIAAVVLQVDAER.E			571.643	3	1712.92	1712.92	0	-1.4	411	Specific	430.83	351.43	351.43	7.46	8	>sp|P0AG67|RS1_ECOLI 30S ribosomal protein S1 OS=Escherichia coli (strain K12) OX=83333 GN=rpsA PE=1 SV=1	215	Locus:1.1.1.2774.6 File:"CT-B.wiff"	1	23.1167
00911:2	34	K.GATVELADGVEGYLR.A			775.398	2	1549.79	1549.79	0	1.7	465	Specific	547.86	411.8	411.8	8.37	8	>sp|P0AG67|RS1_ECOLI 30S ribosomal protein S1 OS=Escherichia coli (strain K12) OX=83333 GN=rpsA PE=1 SV=1	215	Locus:1.1.1.2802.11 File:"CT-B.wiff"	1	24.7333
00829:3	34	R.DRVEDATLVLSVGDEVEAK.F			682.351	3	2045.04	2045.04	0	-1.3	486	Specific	406	406	406	7.49	8	>sp|P0AG67|RS1_ECOLI 30S ribosomal protein S1 OS=Escherichia coli (strain K12) OX=83333 GN=rpsA PE=1 SV=1	215	Locus:1.1.1.2792.7 File:"CT-B.wiff"	1	24.15
00419:2	35	-.MQVILLDK.V			480.283	2	959.559	959.559	0	-0.1	1	NRagged	465.12	178.64	178.64	6.38	5	>sp|P0A7R1|RL9_ECOLI 50S ribosomal protein L9 OS=Escherichia coli (strain K12) OX=83333 GN=rplI PE=1 SV=1	213	Locus:1.1.1.2740.2 File:"CT-B.wiff"	1	21.1667
00275:2	35	K.VANLGSLGDQVNVK.A			707.388	2	1413.77	1413.77	0	-0.2	9	Specific	632.97	390.49	390.49	10.47	5	>sp|P0A7R1|RL9_ECOLI 50S ribosomal protein L9 OS=Escherichia coli (strain K12) OX=83333 GN=rplI PE=1 SV=1	213	Locus:1.1.1.2714.5 File:"CT-B.wiff"	1	19.7333
00468:2	35	K.NIEFFEAR.R			513.255	2	1025.5	1025.51	0	-1.5	43	Specific	410.68	28.66	28.66	2.94	5	>sp|P0A7R1|RL9_ECOLI 50S ribosomal protein L9 OS=Escherichia coli (strain K12) OX=83333 GN=rplI PE=1 SV=1	213	Locus:1.1.1.2746.2 File:"CT-B.wiff"	1	21.5
00380:2	35	K.INALETVTIASK.A			630.364	2	1259.72	1259.72	0	-0.2	72	Specific	760.71	428.91	428.91	13.47	5	>sp|P0A7R1|RL9_ECOLI 50S ribosomal protein L9 OS=Escherichia coli (strain K12) OX=83333 GN=rplI PE=1 SV=1	213	Locus:1.1.1.2731.8 File:"CT-B.wiff"	1	20.7
00810:2	35	R.DIADAVTAAGVEVAK.S			715.379	2	1429.75	1429.75	0	-2.5	98	Specific	741.01	498.84	498.84	12.34	5	>sp|P0A7R1|RL9_ECOLI 50S ribosomal protein L9 OS=Escherichia coli (strain K12) OX=83333 GN=rplI PE=1 SV=1	213	Locus:1.1.1.2789.7 File:"CT-B.wiff"	1	23.9833
00235:3	36	R.QEEHIELIASENYTSPR.V			672.662	3	2015.97	2015.97	0	2.3	26	Specific	363.82	363.82	363.82	8.07	7	>sp|P0A825|GLYA_ECOLI Serine hydroxymethyltransferase OS=Escherichia coli (strain K12) OX=83333 GN=glyA PE=1 SV=1	1153	Locus:1.1.1.2706.4 File:"CT-B.wiff"	1	19.2833
01080:2	36	K.LYNIVPY.G			441.242	2	881.477	881.477	0	0.9	139	CRagged	401.71	256.69	256.69	5	7	>sp|P0A825|GLYA_ECOLI Serine hydroxymethyltransferase OS=Escherichia coli (strain K12) OX=83333 GN=glyA PE=1 SV=1	1153	Locus:1.1.1.2826.3 File:"CT-B.wiff"	1	26.0833
00251:3	36	Y.GIDATGHIDYADLEK.Q			539.93	3	1617.78	1617.78	0	0.3	146	NRagged	475.1	360.2	360.2	6.29	7	>sp|P0A825|GLYA_ECOLI Serine hydroxymethyltransferase OS=Escherichia coli (strain K12) OX=83333 GN=glyA PE=1 SV=1	1153	Locus:1.1.1.2710.2 File:"CT-B.wiff"	1	19.4833
00359:2	36	F.SAYSGVVDWAK.M			591.792	2	1182.58	1182.58	0	-1.2	175	NRagged	388.1	352.27	352.27	5.7	7	>sp|P0A825|GLYA_ECOLI Serine hydroxymethyltransferase OS=Escherichia coli (strain K12) OX=83333 GN=glyA PE=1 SV=1	1153	Locus:1.1.1.2728.2 File:"CT-B.wiff"	1	20.4833
00933:3	36	K.LNSAVFPGGQGGPLMHVIAGK.A			684.036	3	2050.09	2050.09	0	1.4	252	Specific	322.06	251.02	251.02	4.89	7	>sp|P0A825|GLYA_ECOLI Serine hydroxymethyltransferase OS=Escherichia coli (strain K12) OX=83333 GN=glyA PE=1 SV=1	1153	Locus:1.1.1.2806.2 File:"CT-B.wiff"	1	24.9333
00724:2	36	K.AMVEVFLER.G			547.289	2	1093.57	1093.57	0	-0.5	297	Specific	607.25	303.68	303.68	9.03	7	>sp|P0A825|GLYA_ECOLI Serine hydroxymethyltransferase OS=Escherichia coli (strain K12) OX=83333 GN=glyA PE=1 SV=1	1153	Locus:1.1.1.2778.4 File:"CT-B.wiff"	1	23.3333
01089:3	36	K.VVSGGTDNHLFLVDLVDK.N			643.343	3	1928.01	1928.01	0	1.1	309	Specific	509.54	506.11	506.11	8.51	7	>sp|P0A825|GLYA_ECOLI Serine hydroxymethyltransferase OS=Escherichia coli (strain K12) OX=83333 GN=glyA PE=1 SV=1	1153	Locus:1.1.1.2827.4 File:"CT-B.wiff"	1	26.1333
00112:4	37	M.SAEHVLTMLNEHEVK.F			434.972	4	1736.87	1736.86	0	1	2	NRagged	153.64	153.64	153.64	3.02	9	>sp|P0A9C5|GLN1B_ECOLI Glutamine synthetase OS=Escherichia coli (strain K12) OX=83333 GN=glnA PE=1 SV=2	571	Locus:1.1.1.2679.2 File:"CT-B.wiff"	1	17.7667
00130:4	37	K.GKEQHVTIPAHQVNAEFFEEGK.M			624.563	4	2495.23	2495.23	0	0.3	27	Specific	172.08	172.08	172.08	3.38	9	>sp|P0A9C5|GLN1B_ECOLI Glutamine synthetase OS=Escherichia coli (strain K12) OX=83333 GN=glnA PE=1 SV=2	571	Locus:1.1.1.2683.6 File:"CT-B.wiff"	1	17.9667
00265:4	37	K.EQHVTIPAHQVNAEFFEEGK.M			578.285	4	2310.12	2310.11	0	1.4	29	Specific	297.64	297.64	297.64	5.05	9	>sp|P0A9C5|GLN1B_ECOLI Glutamine synthetase OS=Escherichia coli (strain K12) OX=83333 GN=glnA PE=1 SV=2	571	Locus:1.1.1.2712.5 File:"CT-B.wiff"	1	19.6
00522:2	37	K.MFDGSSIGGWK.G			592.775	2	1184.54	1184.54	0	1.9	49	Specific	475.84	179.81	179.81	3.92	9	>sp|P0A9C5|GLN1B_ECOLI Glutamine synthetase OS=Escherichia coli (strain K12) OX=83333 GN=glnA PE=1 SV=2	571	Locus:1.1.1.2753.6 File:"CT-B.wiff"	1	21.9167
01783:3	37	R.STGIADTVLFGPEPEFFLFDDIR.F			862.766	3	2586.28	2586.28	0	2.7	118	Specific	479.48	479.48	479.48	7.84	9	>sp|P0A9C5|GLN1B_ECOLI Glutamine synthetase OS=Escherichia coli (strain K12) OX=83333 GN=glnA PE=1 SV=2	571	Locus:1.1.1.3027.3 File:"CT-B.wiff"	1	34.8667
01450:2	37	R.LVPGYEAPVMLAY.S			711.865	2	1422.72	1422.73	0	-7.9	323	CRagged	405.74	364.25	364.25	5.23	9	>sp|P0A9C5|GLN1B_ECOLI Glutamine synthetase OS=Escherichia coli (strain K12) OX=83333 GN=glnA PE=1 SV=2	571	Locus:1.1.1.2899.2 File:"CT-B.wiff"	1	30.1333
00993:2	37	F.AALLMAGLDGIK.N			586.838	2	1172.67	1172.67	0	-1.1	373	NRagged	570.02	337.99	337.99	7.42	9	>sp|P0A9C5|GLN1B_ECOLI Glutamine synthetase OS=Escherichia coli (strain K12) OX=83333 GN=glnA PE=1 SV=2	571	Locus:1.1.1.2814.2 File:"CT-B.wiff"	1	25.4
01415:2	37	K.AGGVFTDEAIDAYIALR.R			891.458	2	1781.91	1781.91	0	1.5	431	Specific	475.83	455.48	455.48	8.43	9	>sp|P0A9C5|GLN1B_ECOLI Glutamine synthetase OS=Escherichia coli (strain K12) OX=83333 GN=glnA PE=1 SV=2	571	Locus:1.1.1.2886.7 File:"CT-B.wiff"	1	29.5333
01239:2	37	R.MTPHPVEFELYYSV.-			856.406	2	1711.8	1711.8	0	0.8	456	CRagged	358.09	358.09	358.09	4.91	9	>sp|P0A9C5|GLN1B_ECOLI Glutamine synthetase OS=Escherichia coli (strain K12) OX=83333 GN=glnA PE=1 SV=2	571	Locus:1.1.1.2851.5 File:"CT-B.wiff"	1	27.5333
00160:3	38	K.QDVPSFRPGDTVEVK.V			558.622	3	1673.85	1673.85	0	1.8	15	Specific	468.77	393.39	393.39	8.16	4	>sp|P0A7K6|RL19_ECOLI 50S ribosomal protein L19 OS=Escherichia coli (strain K12) OX=83333 GN=rplS PE=1 SV=2	3176	Locus:1.1.1.2689.3 File:"CT-B.wiff"	1	18.3
00476:2	38	K.Q[-17.027]DVPSFRPGDTVEVK.V		Q[-17]	828.914	2	1656.82	1656.82	0	-1.7	15	Specific	338.48	334.24	334.24	5.5	4	>sp|P0A7K6|RL19_ECOLI 50S ribosomal protein L19 OS=Escherichia coli (strain K12) OX=83333 GN=rplS PE=1 SV=2	3176	Locus:1.1.1.2746.10 File:"CT-B.wiff"	1	21.55
01125:2	38	R.LQAFEGVVIAIR.N			658.389	2	1315.77	1315.77	0	-1.2	40	Specific	562.85	395.25	395.25	9.47	4	>sp|P0A7K6|RL19_ECOLI 50S ribosomal protein L19 OS=Escherichia coli (strain K12) OX=83333 GN=rplS PE=1 SV=2	3176	Locus:1.1.1.2833.3 File:"CT-B.wiff"	1	26.4833
01106:2	38	R.LQAFEGVVIAIR.N			658.389	2	1315.77	1315.77	0	-1.2	40	Specific	871.05	546.11	546.11	15.47	4	>sp|P0A7K6|RL19_ECOLI 50S ribosomal protein L19 OS=Escherichia coli (strain K12) OX=83333 GN=rplS PE=1 SV=2	3176	Locus:1.1.1.2829.5 File:"CT-B.wiff"	1	26.2667
00182:3	38	R.VFQTHSPVVDSISVK.R			548.298	3	1642.88	1642.88	0	-0.5	73	Specific	795.65	708.79	708.79	13.47	4	>sp|P0A7K6|RL19_ECOLI 50S ribosomal protein L19 OS=Escherichia coli (strain K12) OX=83333 GN=rplS PE=1 SV=2	3176	Locus:1.1.1.2694.3 File:"CT-B.wiff"	1	18.5833
00921:2	39	K.FMALGSGVIIDADK.G			718.87	2	1436.73	1436.75	0	-8.5	110	Specific	606.91	478.11	478.11	8.9	6	>sp|P0C0V0|DEGP_ECOLI Periplasmic serine endoprotease DegP OS=Escherichia coli (strain K12) OX=83333 GN=degP PE=1 SV=1	4071	Locus:1.1.1.2804.3 File:"CT-B.wiff"	1	24.8333
00105:3	39	K.GYVVTNNHVVDNATVIK.V			614.995	3	1842.97	1842.97	0	0.4	124	Specific	307.05	279.28	279.28	6.58	6	>sp|P0C0V0|DEGP_ECOLI Periplasmic serine endoprotease DegP OS=Escherichia coli (strain K12) OX=83333 GN=degP PE=1 SV=1	4071	Locus:1.1.1.2676.3 File:"CT-B.wiff"	1	17.6
00501:2	39	R.SDIALIQIQNPK.N			670.382	2	1339.76	1339.76	0	-0.8	160	Specific	656.89	462.67	462.67	11.47	6	>sp|P0C0V0|DEGP_ECOLI Periplasmic serine endoprotease DegP OS=Escherichia coli (strain K12) OX=83333 GN=degP PE=1 SV=1	4071	Locus:1.1.1.2749.7 File:"CT-B.wiff"	1	21.7
00293:2	39	K.NLTSQMVEYGQVK.R			748.875	2	1496.74	1496.74	0	1.6	275	Specific	318.48	309.71	309.71	6.29	6	>sp|P0C0V0|DEGP_ECOLI Periplasmic serine endoprotease DegP OS=Escherichia coli (strain K12) OX=83333 GN=degP PE=1 SV=1	4071	Locus:1.1.1.2717.9 File:"CT-B.wiff"	1	19.9
00585:3	39	K.RGELGIMGTELNSELAK.A			606.653	3	1817.94	1817.94	0	1.2	288	Specific	365.77	332.18	332.18	7.08	6	>sp|P0C0V0|DEGP_ECOLI Periplasmic serine endoprotease DegP OS=Escherichia coli (strain K12) OX=83333 GN=degP PE=1 SV=1	4071	Locus:1.1.1.2762.4 File:"CT-B.wiff"	1	22.4333
00598:2	39	K.LTLGLLR.D			393.265	2	785.523	785.524	0	-1.6	363	Specific	386.1	64.33	64.33	4.7	6	>sp|P0C0V0|DEGP_ECOLI Periplasmic serine endoprotease DegP OS=Escherichia coli (strain K12) OX=83333 GN=degP PE=1 SV=1	4071	Locus:1.1.1.2764.2 File:"CT-B.wiff"	1	22.5333
01793:3	40	K.DQIIEAVAAMSVMDVVELISAMEEK.F			907.788	3	2721.35	2721.34	0	3.1	6	Specific	690.52	690.52	690.52	10.87	4	>sp|P0A7K2|RL7_ECOLI 50S ribosomal protein L7/L12 OS=Escherichia coli (strain K12) OX=83333 GN=rplL PE=1 SV=2	748	Locus:1.1.1.3067.2 File:"CT-B.wiff"	1	35.3667
01131:3	40	K.FGVSAAAAVAVAAGPVEAAEEK.T			672.353	3	2015.04	2015.04	0	-0.3	31	Specific	210.17	210.17	210.17	5.13	4	>sp|P0A7K2|RL7_ECOLI 50S ribosomal protein L7/L12 OS=Escherichia coli (strain K12) OX=83333 GN=rplL PE=1 SV=2	748	Locus:1.1.1.2834.5 File:"CT-B.wiff"	1	26.5333
01113:3	40	K.FGVSAAAAVAVAAGPVEAAEEK.T			672.353	3	2015.04	2015.04	0	-0.3	31	Specific	665.17	665.17	665.17	11.47	4	>sp|P0A7K2|RL7_ECOLI 50S ribosomal protein L7/L12 OS=Escherichia coli (strain K12) OX=83333 GN=rplL PE=1 SV=2	748	Locus:1.1.1.2830.4 File:"CT-B.wiff"	1	26.3333
00575:2	40	K.TEFDVILK.A			482.77	2	964.533	964.535	0	-2.5	53	Specific	458.42	152.83	152.83	5.81	4	>sp|P0A7K2|RL7_ECOLI 50S ribosomal protein L7/L12 OS=Escherichia coli (strain K12) OX=83333 GN=rplL PE=1 SV=2	748	Locus:1.1.1.2761.3 File:"CT-B.wiff"	1	22.3667
00248:2	40	K.DLVESAPAALK.E			557.31	2	1113.61	1113.62	0	-2.6	86	Specific	783.92	463.66	463.66	13.1	4	>sp|P0A7K2|RL7_ECOLI 50S ribosomal protein L7/L12 OS=Escherichia coli (strain K12) OX=83333 GN=rplL PE=1 SV=2	748	Locus:1.1.1.2709.4 File:"CT-B.wiff"	1	19.4333
00298:2	41	K.ALNEINQFYQK.F			684.351	2	1367.69	1367.7	0	-0.9	96	Specific	844.86	612.84	612.84	14.24	7	>cont|000071| gi|27806963|ref|NP_776953.1| casein alpha-S2 SWISS-PROT:P02663 (Contains: Casocidin-1) [Bos taurus (contaminant)]	4603	Locus:1.1.1.2718.6 File:"CT-B.wiff"	1	19.9667
00982:2	41	K.FPQYLQY.L			479.736	2	958.464	958.467	0	-2.9	107	CRagged	301.75	75.04	75.04	2.09	7	>cont|000071| gi|27806963|ref|NP_776953.1| casein alpha-S2 SWISS-PROT:P02663 (Contains: Casocidin-1) [Bos taurus (contaminant)]	4603	Locus:1.1.1.2813.3 File:"CT-B.wiff"	1	25.3333
01208:2	41	Y.LYQGPIVLNPWDQVK.R			885.482	2	1769.96	1769.96	0	-0.9	114	NRagged	600.24	583.69	583.69	9.4	7	>cont|000071| gi|27806963|ref|NP_776953.1| casein alpha-S2 SWISS-PROT:P02663 (Contains: Casocidin-1) [Bos taurus (contaminant)]	4603	Locus:1.1.1.2846.10 File:"CT-B.wiff"	1	27.25
00148:2	41	R.NAVPITPTLNR.E			598.343	2	1195.68	1195.68	0	-0.9	130	Specific	291.84	263.35	263.35	6.08	7	>cont|000071| gi|27806963|ref|NP_776953.1| casein alpha-S2 SWISS-PROT:P02663 (Contains: Casocidin-1) [Bos taurus (contaminant)]	4603	Locus:1.1.1.2686.11 File:"CT-B.wiff"	1	18.15
00124:2	41	R.NAVPITPTLNR.E			598.343	2	1195.68	1195.68	0	-0.9	130	Specific	498.26	389.89	389.89	8.19	7	>cont|000071| gi|27806963|ref|NP_776953.1| casein alpha-S2 SWISS-PROT:P02663 (Contains: Casocidin-1) [Bos taurus (contaminant)]	4603	Locus:1.1.1.2682.6 File:"CT-B.wiff"	1	17.9167
00381:2	41	R.N[+0.984]AVPITPTLNR.E		N[+1]	598.837	2	1196.67	1196.66	0	2.1	130	Specific	260.77	251.23	251.23	5.51	7	>cont|000071| gi|27806963|ref|NP_776953.1| casein alpha-S2 SWISS-PROT:P02663 (Contains: Casocidin-1) [Bos taurus (contaminant)]	4603	Locus:1.1.1.2732.2 File:"CT-B.wiff"	1	20.7167
00706:2	41	K.FALPQYLK.T			490.284	2	979.561	979.561	0	-0.4	189	Specific	476.01	180.65	180.65	6.38	7	>cont|000071| gi|27806963|ref|NP_776953.1| casein alpha-S2 SWISS-PROT:P02663 (Contains: Casocidin-1) [Bos taurus (contaminant)]	4603	Locus:1.1.1.2776.2 File:"CT-B.wiff"	1	23.2167
00666:2	41	K.FALPQYLK.T			490.284	2	979.561	979.561	0	-0.4	189	Specific	535.64	220.66	220.66	6.81	7	>cont|000071| gi|27806963|ref|NP_776953.1| casein alpha-S2 SWISS-PROT:P02663 (Contains: Casocidin-1) [Bos taurus (contaminant)]	4603	Locus:1.1.1.2772.2 File:"CT-B.wiff"	1	22.9833
00028:3	41	K.AMKPWIQPK.T			366.877	3	1098.62	1098.61	0	2.7	204	Specific	68.6	68.6	68.6	1.95	7	>cont|000071| gi|27806963|ref|NP_776953.1| casein alpha-S2 SWISS-PROT:P02663 (Contains: Casocidin-1) [Bos taurus (contaminant)]	4603	Locus:1.1.1.2561.2 File:"CT-B.wiff"	1	15.0833
00554:3	42	K.NWIDKEEYPQSAAIDLR.C			683.341	3	2048.01	2048.01	0	0.3	83	Specific	450.63	440.7	440.7	7.66	6	>sp|P69910|DCEB_ECOLI Glutamate decarboxylase beta OS=Escherichia coli (strain K12) OX=83333 GN=gadB PE=1 SV=1	1766	Locus:1.1.1.2758.6 File:"CT-B.wiff"	1	22.2167
00506:2	42	R.YWDVELR.E			490.746	2	980.485	980.484	0	0.9	172	Specific	292.44	72.61	72.61	4.36	6	>sp|P69910|DCEB_ECOLI Glutamate decarboxylase beta OS=Escherichia coli (strain K12) OX=83333 GN=gadB PE=1 SV=1	1766	Locus:1.1.1.2750.3 File:"CT-B.wiff"	1	21.75
00568:3	42	R.EIPMRPGQLFMDPK.R			553.617	3	1658.84	1658.84	0	-1.4	179	Specific	378.28	304.34	304.34	6.65	6	>sp|P69910|DCEB_ECOLI Glutamate decarboxylase beta OS=Escherichia coli (strain K12) OX=83333 GN=gadB PE=1 SV=1	1766	Locus:1.1.1.2760.3 File:"CT-B.wiff"	1	22.3167
01285:3	42	K.VQNASYQVAAYLADEIAK.L			652.003	3	1953.99	1953.99	0	0.7	342	Specific	513.61	427.84	427.84	8.13	6	>sp|P69910|DCEB_ECOLI Glutamate decarboxylase beta OS=Escherichia coli (strain K12) OX=83333 GN=gadB PE=1 SV=1	1766	Locus:1.1.1.2862.4 File:"CT-B.wiff"	1	28.15
00463:3	42	K.LKDGEDPGYTLYDLSER.L			657.649	3	1970.93	1970.93	0	-0.6	382	Specific	445.94	437.6	437.6	7.66	6	>sp|P69910|DCEB_ECOLI Glutamate decarboxylase beta OS=Escherichia coli (strain K12) OX=83333 GN=gadB PE=1 SV=1	1766	Locus:1.1.1.2745.7 File:"CT-B.wiff"	1	21.4667
01634:3	42	R.RGFEMDFAELLLEDYK.A			659.319	3	1975.94	1975.95	0	-1.7	427	Specific	457.32	457.32	457.32	8.49	6	>sp|P69910|DCEB_ECOLI Glutamate decarboxylase beta OS=Escherichia coli (strain K12) OX=83333 GN=gadB PE=1 SV=1	1766	Locus:1.1.1.2933.3 File:"CT-B.wiff"	1	31.9167
00525:2	43	K.DAQSALTVSETTFGR.D			791.891	2	1582.77	1582.77	0	2.1	7	Specific	721.12	492.81	492.81	12.28	4	>sp|P60723|RL4_ECOLI 50S ribosomal protein L4 OS=Escherichia coli (strain K12) OX=83333 GN=rplD PE=1 SV=1	1601	Locus:1.1.1.2753.9 File:"CT-B.wiff"	1	21.9333
00866:2	43	K.SILSELVR.Q			458.777	2	916.546	916.546	0	-0.1	107	Specific	430.91	111.52	111.52	5.34	4	>sp|P60723|RL4_ECOLI 50S ribosomal protein L4 OS=Escherichia coli (strain K12) OX=83333 GN=rplD PE=1 SV=1	1601	Locus:1.1.1.2798.3 File:"CT-B.wiff"	1	24.4833
01570:2	43	R.DATGIDPVSLIA.F			586.313	2	1171.62	1171.62	0	-1.3	171	CRagged	604.05	349.83	349.83	8.12	4	>sp|P60723|RL4_ECOLI 50S ribosomal protein L4 OS=Escherichia coli (strain K12) OX=83333 GN=rplD PE=1 SV=1	1601	Locus:1.1.1.2921.3 File:"CT-B.wiff"	1	31.25
01437:2	43	R.DATGIDPVSLIAFDK.V			781.409	2	1561.81	1561.81	0	0.3	171	Specific	811.53	625.82	625.82	14.47	4	>sp|P60723|RL4_ECOLI 50S ribosomal protein L4 OS=Escherichia coli (strain K12) OX=83333 GN=rplD PE=1 SV=1	1601	Locus:1.1.1.2893.5 File:"CT-B.wiff"	1	29.9167
00799:3	44	K.IFDFVKPGVITGDDVQK.V			626.671	3	1878	1878	0	-1.1	4	Specific	560.41	436	436	9.74	5	>sp|P0AB71|ALF_ECOLI Fructose-bisphosphate aldolase class 2 OS=Escherichia coli (strain K12) OX=83333 GN=fbaA PE=1 SV=2	1292	Locus:1.1.1.2788.5 File:"CT-B.wiff"	1	23.9167
00619:2	44	K.VKAPVIVQF.S			500.812	2	1000.62	1000.62	0	-2.5	53	CRagged	412.55	373.89	373.89	5.86	5	>sp|P0AB71|ALF_ECOLI Fructose-bisphosphate aldolase class 2 OS=Escherichia coli (strain K12) OX=83333 GN=fbaA PE=1 SV=2	1292	Locus:1.1.1.2767.3 File:"CT-B.wiff"	1	22.7
01744:2	44	K.LLPWIDGLLDAGEK.H			770.424	2	1539.84	1539.84	0	-0.6	116	Specific	455.71	337.57	337.57	7.36	5	>sp|P0AB71|ALF_ECOLI Fructose-bisphosphate aldolase class 2 OS=Escherichia coli (strain K12) OX=83333 GN=fbaA PE=1 SV=2	1292	Locus:1.1.1.2960.3 File:"CT-B.wiff"	1	33.3167
00084:2	44	K.ANEAYLQGQLGNPK.G			751.883	2	1502.76	1502.76	0	-0.4	306	Specific	687.66	529.03	529.03	11.47	5	>sp|P0AB71|ALF_ECOLI Fructose-bisphosphate aldolase class 2 OS=Escherichia coli (strain K12) OX=83333 GN=fbaA PE=1 SV=2	1292	Locus:1.1.1.2669.5 File:"CT-B.wiff"	1	17.2
01508:2	44	K.AFQELNAIDVL.-			616.829	2	1232.65	1232.65	0	-1.3	349	CRagged	512.28	331.63	331.63	6.83	5	>sp|P0AB71|ALF_ECOLI Fructose-bisphosphate aldolase class 2 OS=Escherichia coli (strain K12) OX=83333 GN=fbaA PE=1 SV=2	1292	Locus:1.1.1.2912.2 File:"CT-B.wiff"	1	30.75
00027:3	45	K.LLVHPSTSPVPK.A			425.586	3	1274.74	1274.75	0	-2.1	184	Specific	263.45	162.98	162.98	5.01	6	>sp|P23843|OPPA_ECOLI Periplasmic oligopeptide-binding protein OS=Escherichia coli (strain K12) OX=83333 GN=oppA PE=1 SV=2	1471	Locus:1.1.1.2559.2 File:"CT-B.wiff"	1	15.0333
01233:3	45	K.TVINQVTYLPIASEVTDVNR.Y			744.734	3	2232.19	2232.19	0	-0.4	242	Specific	473.97	473.97	473.97	8.35	6	>sp|P23843|OPPA_ECOLI Periplasmic oligopeptide-binding protein OS=Escherichia coli (strain K12) OX=83333 GN=oppA PE=1 SV=2	1471	Locus:1.1.1.2850.9 File:"CT-B.wiff"	1	27.4667
00988:4	45	K.LLAEAGYTADKPLTINLLYNTSDLHK.K			719.387	4	2874.53	2874.52	0	0.9	373	Specific	233.78	183.86	183.86	5.02	6	>sp|P23843|OPPA_ECOLI Periplasmic oligopeptide-binding protein OS=Escherichia coli (strain K12) OX=83333 GN=oppA PE=1 SV=2	1471	Locus:1.1.1.2813.9 File:"CT-B.wiff"	1	25.35
00707:2	45	K.LAIAASSLWK.K			530.312	2	1059.62	1059.62	0	-2.6	400	Specific	521.87	198.91	198.91	6.46	6	>sp|P23843|OPPA_ECOLI Periplasmic oligopeptide-binding protein OS=Escherichia coli (strain K12) OX=83333 GN=oppA PE=1 SV=2	1471	Locus:1.1.1.2776.3 File:"CT-B.wiff"	1	23.2167
01026:2	45	K.SPAFDSIMAETLK.V			705.352	2	1409.7	1409.7	0	-1.4	469	Specific	739.5	694.09	694.09	12.34	6	>sp|P23843|OPPA_ECOLI Periplasmic oligopeptide-binding protein OS=Escherichia coli (strain K12) OX=83333 GN=oppA PE=1 SV=2	1471	Locus:1.1.1.2819.5 File:"CT-B.wiff"	1	25.7
00078:3	45	R.LVKPWVGGYTGK.D			435.583	3	1304.74	1304.74	0	-0.6	516	Specific	238.53	195.75	195.75	4.92	6	>sp|P23843|OPPA_ECOLI Periplasmic oligopeptide-binding protein OS=Escherichia coli (strain K12) OX=83333 GN=oppA PE=1 SV=2	1471	Locus:1.1.1.2667.3 File:"CT-B.wiff"	1	17.0833
00354:3	46	-.MFQQEVTITAPN[+0.984]GLHTR.P		N[+1]	648.66	3	1943.97	1943.96	0	0.9	1	NRagged	683.1	669.28	659.49	11.55	3	>sp|P0AA04|PTHP_ECOLI Phosphocarrier protein HPr OS=Escherichia coli (strain K12) OX=83333 GN=ptsH PE=1 SV=1	1490	Locus:1.1.1.2727.6 File:"CT-B.wiff"	1	20.45
00197:2	46	K.GFTSEITVTSN[+0.984]GK.S		N[+1]	671.328	2	1341.65	1341.65	0	-2.6	28	Specific	767.43	580.74	580.74	13.34	3	>sp|P0AA04|PTHP_ECOLI Phosphocarrier protein HPr OS=Escherichia coli (strain K12) OX=83333 GN=ptsH PE=1 SV=1	1490	Locus:1.1.1.2697.5 File:"CT-B.wiff"	1	18.7667
00840:3	46	K.LQTLGLTQGTVVTISAEGEDEQK.A			806.419	3	2417.24	2417.24	0	0.9	50	Specific	772.39	772.39	772.39	13.28	3	>sp|P0AA04|PTHP_ECOLI Phosphocarrier protein HPr OS=Escherichia coli (strain K12) OX=83333 GN=ptsH PE=1 SV=1	1490	Locus:1.1.1.2793.10 File:"CT-B.wiff"	1	24.2167
00469:2	47	K.GFGFITPADGSK.D			598.801	2	1196.6	1196.59	0	0.4	16	Specific	786.88	531.2	531.2	13.47	5	>sp|P0A9Y6|CSPC_ECOLI Cold shock-like protein CspC OS=Escherichia coli (strain K12) OX=83333 GN=cspC PE=1 SV=2	1761	Locus:1.1.1.2746.3 File:"CT-B.wiff"	1	21.5167
00824:2	47	K.DVFVHF.S			382.192	2	763.376	763.377	0	-1.1	28	CRagged	270.27	76.19	76.19	2.8	5	>sp|P0A9Y6|CSPC_ECOLI Cold shock-like protein CspC OS=Escherichia coli (strain K12) OX=83333 GN=cspC PE=1 SV=2	1761	Locus:1.1.1.2792.2 File:"CT-B.wiff"	1	24.1333
00953:3	47	K.DVFVHFSAIQGN[+0.984]GFK.T		N[+1]	556.278	3	1666.82	1666.82	0	-1.9	28	Specific	380.53	360.44	50.6	6.87	5	>sp|P0A9Y6|CSPC_ECOLI Cold shock-like protein CspC OS=Escherichia coli (strain K12) OX=83333 GN=cspC PE=1 SV=2	1761	Locus:1.1.1.2809.6 File:"CT-B.wiff"	1	25.1167
00333:3	47	K.TLAEGQNVEFEIQDGQK.G			635.98	3	1905.92	1905.92	0	2.8	43	Specific	730.56	664.55	664.55	11.85	5	>sp|P0A9Y6|CSPC_ECOLI Cold shock-like protein CspC OS=Escherichia coli (strain K12) OX=83333 GN=cspC PE=1 SV=2	1761	Locus:1.1.1.2724.8 File:"CT-B.wiff"	1	20.2833
00497:2	47	K.GPAAVNVTAI.-			456.761	2	912.514	912.515	0	-1.1	60	CRagged	273.65	174.71	174.71	4.97	5	>sp|P0A9Y6|CSPC_ECOLI Cold shock-like protein CspC OS=Escherichia coli (strain K12) OX=83333 GN=cspC PE=1 SV=2	1761	Locus:1.1.1.2749.3 File:"CT-B.wiff"	1	21.6833
01603:2	48	R.ALDAIIASVTESLK.E			715.908	2	1430.81	1430.81	0	-1.2	24	Specific	861.77	571.74	571.74	15.47	4	>sp|P0ACF4|DBHB_ECOLI DNA-binding protein HU-beta OS=Escherichia coli (strain K12) OX=83333 GN=hupB PE=1 SV=1	2019	Locus:1.1.1.2927.2 File:"CT-B.wiff"	1	31.5833
01790:3	48	R.ALDAIIASVTESLKEGDDVALVGFGTF.A			913.48	3	2738.43	2738.41	0	4.6	24	CRagged	72.06	72.06	72.06	0.93	4	>sp|P0ACF4|DBHB_ECOLI DNA-binding protein HU-beta OS=Escherichia coli (strain K12) OX=83333 GN=hupB PE=1 SV=1	2019	Locus:1.1.1.3029.4 File:"CT-B.wiff"	1	35
01680:2	48	K.EGDDVALVGFGTF.A			663.814	2	1326.62	1326.62	0	-0.4	38	CRagged	531.67	527.63	527.63	7.19	4	>sp|P0ACF4|DBHB_ECOLI DNA-binding protein HU-beta OS=Escherichia coli (strain K12) OX=83333 GN=hupB PE=1 SV=1	2019	Locus:1.1.1.2939.2 File:"CT-B.wiff"	1	32.2667
01273:2	48	K.EGDDVALVGFGTFAVK.E			812.916	2	1624.82	1624.82	0	1.5	38	Specific	726.7	726.7	726.7	12.55	4	>sp|P0ACF4|DBHB_ECOLI DNA-binding protein HU-beta OS=Escherichia coli (strain K12) OX=83333 GN=hupB PE=1 SV=1	2019	Locus:1.1.1.2860.4 File:"CT-B.wiff"	1	28.0333
00330:2	49	-.MFTINAEVR.K			540.778	2	1080.55	1080.55	0	-2.1	1	NRagged	296.09	132.52	132.52	3.11	5	>sp|P68919|RL25_ECOLI 50S ribosomal protein L25 OS=Escherichia coli (strain K12) OX=83333 GN=rplY PE=1 SV=1	3179	Locus:1.1.1.2724.5 File:"CT-B.wiff"	1	20.2667
00215:3	49	R.AANKFPAIIYGGK.E			450.591	3	1349.76	1349.76	0	0.2	22	Specific	462.19	397.1	397.1	7.39	5	>sp|P68919|RL25_ECOLI 50S ribosomal protein L25 OS=Escherichia coli (strain K12) OX=83333 GN=rplY PE=1 SV=1	3179	Locus:1.1.1.2701.3 File:"CT-B.wiff"	1	18.9667
00414:2	49	K.FPAIIYGGK.E			483.276	2	965.544	965.545	0	-1.6	26	Specific	461.94	278.94	278.94	6.6	5	>sp|P68919|RL25_ECOLI 50S ribosomal protein L25 OS=Escherichia coli (strain K12) OX=83333 GN=rplY PE=1 SV=1	3179	Locus:1.1.1.2739.2 File:"CT-B.wiff"	1	21.1167
00174:3	49	K.EAPLAIELDHDK.V			450.901	3	1350.69	1350.69	0	-0.7	35	Specific	441.58	357.99	357.99	7.36	5	>sp|P68919|RL25_ECOLI 50S ribosomal protein L25 OS=Escherichia coli (strain K12) OX=83333 GN=rplY PE=1 SV=1	3179	Locus:1.1.1.2692.4 File:"CT-B.wiff"	1	18.4833
01605:2	49	K.AEFYSEVLTIVVDGK.E			835.436	2	1669.86	1669.87	0	-2.3	54	Specific	793.65	660.74	660.74	13.34	5	>sp|P68919|RL25_ECOLI 50S ribosomal protein L25 OS=Escherichia coli (strain K12) OX=83333 GN=rplY PE=1 SV=1	3179	Locus:1.1.1.2927.4 File:"CT-B.wiff"	1	31.6
00063:3	50	K.KRPFYQVVVADSR.N			522.291	3	1564.86	1564.86	0	-0.1	13	Specific	258.51	258.51	258.51	4.85	4	>sp|P0A7T3|RS16_ECOLI 30S ribosomal protein S16 OS=Escherichia coli (strain K12) OX=83333 GN=rpsP PE=1 SV=1	216	Locus:1.1.1.2629.3 File:"CT-B.wiff"	1	16.4
00735:2	50	R.VGFFNPIASEK.E			604.819	2	1208.63	1208.63	0	0.3	36	Specific	262.22	208.03	208.03	3.38	4	>sp|P0A7T3|RS16_ECOLI 30S ribosomal protein S16 OS=Escherichia coli (strain K12) OX=83333 GN=rpsP PE=1 SV=1	216	Locus:1.1.1.2780.5 File:"CT-B.wiff"	1	23.45
00709:2	50	R.VGFFNPIASEK.E			604.819	2	1208.63	1208.63	0	0.3	36	Specific	498.52	424.25	424.25	8.19	4	>sp|P0A7T3|RS16_ECOLI 30S ribosomal protein S16 OS=Escherichia coli (strain K12) OX=83333 GN=rpsP PE=1 SV=1	216	Locus:1.1.1.2776.5 File:"CT-B.wiff"	1	23.2333
00669:2	50	R.VGFFNPIASEK.E			604.819	2	1208.63	1208.63	0	0.3	36	Specific	724.63	564.23	564.23	12.24	4	>sp|P0A7T3|RS16_ECOLI 30S ribosomal protein S16 OS=Escherichia coli (strain K12) OX=83333 GN=rpsP PE=1 SV=1	216	Locus:1.1.1.2772.5 File:"CT-B.wiff"	1	23
00360:3	50	R.VGFFNPIASEKEEGTR.L			594.302	3	1780.89	1780.89	0	2.3	36	Specific	576.58	525.8	525.8	8.6	4	>sp|P0A7T3|RS16_ECOLI 30S ribosomal protein S16 OS=Escherichia coli (strain K12) OX=83333 GN=rpsP PE=1 SV=1	216	Locus:1.1.1.2728.3 File:"CT-B.wiff"	1	20.5
00061:3	50	R.IAHWVGQGATISDR.V			504.263	3	1510.78	1510.78	0	-0.5	57	Specific	338.47	338.47	338.47	6.71	4	>sp|P0A7T3|RS16_ECOLI 30S ribosomal protein S16 OS=Escherichia coli (strain K12) OX=83333 GN=rpsP PE=1 SV=1	216	Locus:1.1.1.2628.2 File:"CT-B.wiff"	1	16.35
00049:3	50	R.IAHWVGQGATISDR.V			504.263	3	1510.78	1510.78	0	-0.5	57	Specific	563.65	405.09	405.09	9.47	4	>sp|P0A7T3|RS16_ECOLI 30S ribosomal protein S16 OS=Escherichia coli (strain K12) OX=83333 GN=rpsP PE=1 SV=1	216	Locus:1.1.1.2624.3 File:"CT-B.wiff"	1	16.1167
00023:3	51	K.VGGHAAEYGAEALER.M			510.582	3	1529.73	1529.73	0	-2.1	18	Specific	458.68	445.89	445.89	8.21	5	>cont|000254| P01966 SWISS-PROT:P01966 (Bos taurus) Hemoglobin subunit alpha	4786	Locus:1.1.1.2551.2 File:"CT-B.wiff"	1	14.8333
00806:2	51	R.MFLSFPTTK.T			536.28	2	1071.55	1071.55	0	-1.9	33	Specific	612.87	435.3	435.3	10.1	5	>cont|000254| P01966 SWISS-PROT:P01966 (Bos taurus) Hemoglobin subunit alpha	4786	Locus:1.1.1.2789.3 File:"CT-B.wiff"	1	23.9667
00541:2	51	R.M[+15.995]FLSFPTTK.T		M[+16]	544.278	2	1087.55	1087.55	0	-0.3	33	Specific	464.57	309.52	309.52	4.61	5	>cont|000254| P01966 SWISS-PROT:P01966 (Bos taurus) Hemoglobin subunit alpha	4786	Locus:1.1.1.2756.2 File:"CT-B.wiff"	1	22.0833
00305:4	51	K.TYFPHFDLSHGSAQVK.G			459.229	4	1833.89	1833.89	0	1.7	42	Specific	553.77	553.77	553.77	8.64	5	>cont|000254| P01966 SWISS-PROT:P01966 (Bos taurus) Hemoglobin subunit alpha	4786	Locus:1.1.1.2720.2 File:"CT-B.wiff"	1	20.0333
00079:3	51	K.LRVDPVNFK.L			363.214	3	1087.63	1087.63	0	0.1	92	Specific	333.57	312.36	312.36	5.31	5	>cont|000254| P01966 SWISS-PROT:P01966 (Bos taurus) Hemoglobin subunit alpha	4786	Locus:1.1.1.2668.2 File:"CT-B.wiff"	1	17.1167
01210:3	52	K.ALTEAN[+0.984]GDIELAIENMR.K		N[+1]	620.972	3	1860.9	1860.9	0	-0.3	26	Specific	323.74	323.74	323.74	6.61	5	>sp|P0A6P1|EFTS_ECOLI Elongation factor Ts OS=Escherichia coli (strain K12) OX=83333 GN=tsf PE=1 SV=2	1606	Locus:1.1.1.2847.3 File:"CT-B.wiff"	1	27.3
00233:3	52	R.VAALEGDVLGSYQHGAR.I			581.633	3	1742.88	1742.88	0	1.2	135	Specific	611.3	489.93	489.93	10.55	5	>sp|P0A6P1|EFTS_ECOLI Elongation factor Ts OS=Escherichia coli (strain K12) OX=83333 GN=tsf PE=1 SV=2	1606	Locus:1.1.1.2706.2 File:"CT-B.wiff"	1	19.25
00223:5	52	K.HIAMHVAASKPEFIKPEDVSAEVVEK.E			573.104	5	2861.49	2861.49	0	1.3	168	Specific	239.47	239.47	239.47	4.17	5	>sp|P0A6P1|EFTS_ECOLI Elongation factor Ts OS=Escherichia coli (strain K12) OX=83333 GN=tsf PE=1 SV=2	1606	Locus:1.1.1.2702.4 File:"CT-B.wiff"	1	19.0333
01146:2	52	K.FTGEVSLTGQPF.V			641.818	2	1282.63	1282.63	0	-1.3	223	CRagged	327.99	230.08	230.08	3.33	5	>sp|P0A6P1|EFTS_ECOLI Elongation factor Ts OS=Escherichia coli (strain K12) OX=83333 GN=tsf PE=1 SV=2	1606	Locus:1.1.1.2836.3 File:"CT-B.wiff"	1	26.6667
00888:2	52	K.VETDFAAEVAAMSK.Q			734.854	2	1468.7	1468.7	0	1.4	268	Specific	707.4	506.53	506.53	12.28	5	>sp|P0A6P1|EFTS_ECOLI Elongation factor Ts OS=Escherichia coli (strain K12) OX=83333 GN=tsf PE=1 SV=2	1606	Locus:1.1.1.2800.5 File:"CT-B.wiff"	1	24.6
00450:2	53	R.QYTTVVADTGDIAAMK.L			842.416	2	1683.83	1683.83	0	-0.3	10	Specific	199.55	194.02	194.02	2.96	6	>sp|P0A870|TALB_ECOLI Transaldolase B OS=Escherichia coli (strain K12) OX=83333 GN=talB PE=1 SV=2	3959	Locus:1.1.1.2743.11 File:"CT-B.wiff"	1	21.3667
00507:2	53	K.LIDDAVAWAK.Q			551.301	2	1101.6	1101.59	0	1.5	51	Specific	442.82	92.31	92.31	3.75	6	>sp|P0A870|TALB_ECOLI Transaldolase B OS=Escherichia coli (strain K12) OX=83333 GN=talB PE=1 SV=2	3959	Locus:1.1.1.2750.4 File:"CT-B.wiff"	1	21.7667
01228:2	53	K.LAVNIGLEILK.L			591.876	2	1182.75	1182.75	0	-0.4	77	Specific	602.63	350.38	350.38	9.25	6	>sp|P0A870|TALB_ECOLI Transaldolase B OS=Escherichia coli (strain K12) OX=83333 GN=talB PE=1 SV=2	3959	Locus:1.1.1.2850.4 File:"CT-B.wiff"	1	27.45
00257:3	53	K.EHGYETVVMGASFR.N			528.25	3	1582.73	1582.73	0	1.3	215	Specific	398.94	398.94	398.94	7.8	6	>sp|P0A870|TALB_ECOLI Transaldolase B OS=Escherichia coli (strain K12) OX=83333 GN=talB PE=1 SV=2	3959	Locus:1.1.1.2711.4 File:"CT-B.wiff"	1	19.5333
00588:2	53	R.LTIAPALLK.E			470.315	2	939.623	939.624	0	-1.1	242	Specific	577.76	185.47	185.47	7.51	6	>sp|P0A870|TALB_ECOLI Transaldolase B OS=Escherichia coli (strain K12) OX=83333 GN=talB PE=1 SV=2	3959	Locus:1.1.1.2763.2 File:"CT-B.wiff"	1	22.4667
00613:3	53	R.ITESEFLWQHNQDPMAVDK.L			763.36	3	2288.07	2288.07	0	0.4	276	Specific	376.35	376.35	376.35	5.74	6	>sp|P0A870|TALB_ECOLI Transaldolase B OS=Escherichia coli (strain K12) OX=83333 GN=talB PE=1 SV=2	3959	Locus:1.1.1.2765.8 File:"CT-B.wiff"	1	22.6167
01356:3	54	K.ATLKPEGQAALDQLYSQLSNLDPK.D			867.459	3	2600.36	2600.36	0	2.5	228	Specific	599.96	564.22	564.22	9.34	4	>sp|P0A910|OMPA_ECOLI Outer membrane protein A OS=Escherichia coli (strain K12) OX=83333 GN=ompA PE=1 SV=1	1	Locus:1.1.1.2875.3 File:"CT-B.wiff"	1	28.9
00425:2	54	K.DGSVVVLGYTDR.I			640.827	2	1280.65	1280.65	0	-1.1	252	Specific	555.17	437.42	437.42	8.56	4	>sp|P0A910|OMPA_ECOLI Outer membrane protein A OS=Escherichia coli (strain K12) OX=83333 GN=ompA PE=1 SV=1	1	Locus:1.1.1.2740.8 File:"CT-B.wiff"	1	21.2
00797:2	54	R.AQSVVDYLISK.G			611.835	2	1222.66	1222.67	0	-4.3	278	Specific	484.53	353.94	353.94	6.35	4	>sp|P0A910|OMPA_ECOLI Outer membrane protein A OS=Escherichia coli (strain K12) OX=83333 GN=ompA PE=1 SV=1	1	Locus:1.1.1.2788.3 File:"CT-B.wiff"	1	23.9
00438:2	54	R.AALIDC[+57.021]LAPDR.R		C[+57]	607.813	2	1214.62	1214.62	0	-0.9	318	Specific	571.83	473.19	473.19	9.24	4	>sp|P0A910|OMPA_ECOLI Outer membrane protein A OS=Escherichia coli (strain K12) OX=83333 GN=ompA PE=1 SV=1	1	Locus:1.1.1.2742.6 File:"CT-B.wiff"	1	21.3
01378:3	55	K.IAIVNMGSLFQQVAQK.T			582.99	3	1746.96	1746.96	0	-0.1	24	Specific	844.69	752.57	752.57	14.37	3	>sp|P0AEU7|SKP_ECOLI Chaperone protein Skp OS=Escherichia coli (strain K12) OX=83333 GN=skp PE=1 SV=1	1946	Locus:1.1.1.2881.3 File:"CT-B.wiff"	1	29.2333
00249:2	55	K.TGVSNTLENEFK.G			669.831	2	1338.66	1338.65	0	1.1	40	Specific	673.03	514.15	514.15	11.28	3	>sp|P0AEU7|SKP_ECOLI Chaperone protein Skp OS=Escherichia coli (strain K12) OX=83333 GN=skp PE=1 SV=1	1946	Locus:1.1.1.2709.5 File:"CT-B.wiff"	1	19.45
01010:3	55	K.SVANSQDIDLVVDANAVAYNSSDVK.D			865.424	3	2594.26	2594.26	0	-0.6	126	Specific	302.47	302.47	302.47	6.4	3	>sp|P0AEU7|SKP_ECOLI Chaperone protein Skp OS=Escherichia coli (strain K12) OX=83333 GN=skp PE=1 SV=1	1946	Locus:1.1.1.2816.7 File:"CT-B.wiff"	1	25.5333
01494:3	56	R.ASPSLLDGIVVEYYGTPTPLR.Q			750.066	3	2248.18	2248.19	0	-1	32	Specific	445.16	445.16	445.16	8.35	4	>sp|P0A805|RRF_ECOLI Ribosome-recycling factor OS=Escherichia coli (strain K12) OX=83333 GN=frr PE=1 SV=1	1483	Locus:1.1.1.2910.4 File:"CT-B.wiff"	1	30.6333
00625:3	56	K.AIMASDLGLNPNSAGSDIR.V			634.65	3	1901.94	1901.94	0	-1.6	81	Specific	741.36	681.59	681.59	12.23	4	>sp|P0A805|RRF_ECOLI Ribosome-recycling factor OS=Escherichia coli (strain K12) OX=83333 GN=frr PE=1 SV=1	1483	Locus:1.1.1.2767.9 File:"CT-B.wiff"	1	22.7333
00309:2	56	R.VPLPPLTEER.R			575.827	2	1150.65	1150.65	0	-0.1	100	Specific	415.83	255.79	255.79	6.56	4	>sp|P0A805|RRF_ECOLI Ribosome-recycling factor OS=Escherichia coli (strain K12) OX=83333 GN=frr PE=1 SV=1	1483	Locus:1.1.1.2720.6 File:"CT-B.wiff"	1	20.0667
00283:2	56	R.VPLPPLTEER.R			575.827	2	1150.65	1150.65	0	-0.1	100	Specific	597.41	353.23	353.23	8.25	4	>sp|P0A805|RRF_ECOLI Ribosome-recycling factor OS=Escherichia coli (strain K12) OX=83333 GN=frr PE=1 SV=1	1483	Locus:1.1.1.2716.4 File:"CT-B.wiff"	1	19.8333
00906:3	56	K.KIEAALADKEAELMQF.-			602.983	3	1806.93	1806.93	0	1.5	170	CRagged	206.06	206.06	206.06	2.84	4	>sp|P0A805|RRF_ECOLI Ribosome-recycling factor OS=Escherichia coli (strain K12) OX=83333 GN=frr PE=1 SV=1	1483	Locus:1.1.1.2802.6 File:"CT-B.wiff"	1	24.7167
01160:2	57	R.GQFAAVPLNILGDK.T			721.903	2	1442.8	1442.8	0	-1.3	78	Specific	523.54	386.69	386.69	8.56	4	>sp|P23721|SERC_ECOLI Phosphoserine aminotransferase OS=Escherichia coli (strain K12) OX=83333 GN=serC PE=1 SV=4	3217	Locus:1.1.1.2838.5 File:"CT-B.wiff"	1	26.7833
01061:2	57	K.NIGPAGLTIVIVR.E			661.91	2	1322.81	1322.82	0	-2.5	199	Specific	484.79	297.81	297.81	7.08	4	>sp|P23721|SERC_ECOLI Phosphoserine aminotransferase OS=Escherichia coli (strain K12) OX=83333 GN=serC PE=1 SV=4	3217	Locus:1.1.1.2823.4 File:"CT-B.wiff"	1	25.9167
01227:3	57	K.LFLEESFAAGLHALK.G			549.303	3	1645.89	1645.89	0	0.1	312	Specific	300.14	278.61	278.61	6.31	4	>sp|P23721|SERC_ECOLI Phosphoserine aminotransferase OS=Escherichia coli (strain K12) OX=83333 GN=serC PE=1 SV=4	3217	Locus:1.1.1.2850.3 File:"CT-B.wiff"	1	27.45
01358:2	57	K.ALTDFMVEFER.R			679.326	2	1357.65	1357.65	0	-0.4	349	Specific	609.24	302.81	302.81	9.03	4	>sp|P23721|SERC_ECOLI Phosphoserine aminotransferase OS=Escherichia coli (strain K12) OX=83333 GN=serC PE=1 SV=4	3217	Locus:1.1.1.2876.3 File:"CT-B.wiff"	1	28.9333
00547:2	58	K.VIVEGINLVK.K			542.343	2	1083.68	1083.68	0	1	34	Specific	434.44	140.73	140.73	5.58	3	>sp|P60624|RL24_ECOLI 50S ribosomal protein L24 OS=Escherichia coli (strain K12) OX=83333 GN=rplX PE=1 SV=2	1549	Locus:1.1.1.2757.3 File:"CT-B.wiff"	1	22.15
00520:2	58	K.VIVEGINLVK.K			542.343	2	1083.68	1083.68	0	1	34	Specific	731.06	201.63	201.63	10.32	3	>sp|P60624|RL24_ECOLI 50S ribosomal protein L24 OS=Escherichia coli (strain K12) OX=83333 GN=rplX PE=1 SV=2	1549	Locus:1.1.1.2753.4 File:"CT-B.wiff"	1	21.9167
00019:3	58	K.HQKPVPALNQPGGIVEK.E			604.675	3	1812.01	1812.01	0	-0.9	45	Specific	287.51	287.51	287.51	5.68	3	>sp|P60624|RL24_ECOLI 50S ribosomal protein L24 OS=Escherichia coli (strain K12) OX=83333 GN=rplX PE=1 SV=2	1549	Locus:1.1.1.2527.4 File:"CT-B.wiff"	1	14.4833
00919:2	58	K.EAAIQVSNVAIFNAATGK.A			902.484	2	1803.96	1803.96	0	0.8	62	Specific	761.08	748.76	748.76	13.55	3	>sp|P60624|RL24_ECOLI 50S ribosomal protein L24 OS=Escherichia coli (strain K12) OX=83333 GN=rplX PE=1 SV=2	1549	Locus:1.1.1.2803.8 File:"CT-B.wiff"	1	24.8
01129:3	59	Y.SLLHLTGYDLPMEELK.N			620.327	3	1858.96	1858.96	0	1.6	73	NRagged	408.72	290.9	290.9	5.98	4	>sp|P27302|TKT1_ECOLI Transketolase 1 OS=Escherichia coli (strain K12) OX=83333 GN=tktA PE=1 SV=5	262	Locus:1.1.1.2834.3 File:"CT-B.wiff"	1	26.5333
00190:3	59	K.AINEDAAGNYIHYGVR.E			588.286	3	1762.84	1762.85	0	-3.4	395	Specific	472.12	392.11	392.11	7.77	4	>sp|P27302|TKT1_ECOLI Transketolase 1 OS=Escherichia coli (strain K12) OX=83333 GN=tktA PE=1 SV=5	262	Locus:1.1.1.2696.4 File:"CT-B.wiff"	1	18.7
00267:2	59	R.VVSMPSTDAFDK.Q			648.812	2	1296.62	1296.61	0	2.1	580	Specific	404.77	393.55	393.55	7.98	4	>sp|P27302|TKT1_ECOLI Transketolase 1 OS=Escherichia coli (strain K12) OX=83333 GN=tktA PE=1 SV=5	262	Locus:1.1.1.2712.7 File:"CT-B.wiff"	1	19.6167
00922:2	59	R.VAVEAGIADYWYK.Y			742.876	2	1484.74	1484.74	0	2	609	Specific	548.94	474.18	474.18	8.37	4	>sp|P27302|TKT1_ECOLI Transketolase 1 OS=Escherichia coli (strain K12) OX=83333 GN=tktA PE=1 SV=5	262	Locus:1.1.1.2804.4 File:"CT-B.wiff"	1	24.8333
01086:2	60	M.PSFDIVSEVDLQEAR.N			852.932	2	1704.86	1704.84	0	6.9	2	NRagged	508.09	345.72	345.72	4.48	4	>sp|P0A8E7|YAJQ_ECOLI UPF0234 protein YajQ OS=Escherichia coli (strain K12) OX=83333 GN=yajQ PE=1 SV=2	3737	Locus:1.1.1.2826.9 File:"CT-B.wiff"	1	26.1167
01753:3	60	K.VLSESDFQVNQLLDILR.A			663.694	3	1989.07	1989.07	0	0.7	50	Specific	505.96	505.96	505.96	8.13	4	>sp|P0A8E7|YAJQ_ECOLI UPF0234 protein YajQ OS=Escherichia coli (strain K12) OX=83333 GN=yajQ PE=1 SV=2	3737	Locus:1.1.1.2964.2 File:"CT-B.wiff"	1	33.55
00332:3	60	R.GIEGSSLDVPENIVHSGK.T			613.316	3	1837.93	1837.93	0	1.6	73	Specific	446.91	390.36	390.36	8.43	4	>sp|P0A8E7|YAJQ_ECOLI UPF0234 protein YajQ OS=Escherichia coli (strain K12) OX=83333 GN=yajQ PE=1 SV=2	3737	Locus:1.1.1.2724.7 File:"CT-B.wiff"	1	20.2833
00437:2	60	R.GGDLGQPFQFK.N			597.302	2	1193.6	1193.59	0	1.2	149	Specific	567.14	328.81	328.81	8.06	4	>sp|P0A8E7|YAJQ_ECOLI UPF0234 protein YajQ OS=Escherichia coli (strain K12) OX=83333 GN=yajQ PE=1 SV=2	3737	Locus:1.1.1.2742.5 File:"CT-B.wiff"	1	21.3
00256:4	61	K.LGVDVYAVSTDTHFTHK.A			473.241	4	1889.94	1889.94	0	1.1	64	Specific	475.83	462.02	462.02	8.43	3	>sp|P0AE08|AHPC_ECOLI Alkyl hydroperoxide reductase C OS=Escherichia coli (strain K12) OX=83333 GN=ahpC PE=1 SV=2	306	Locus:1.1.1.2711.3 File:"CT-B.wiff"	1	19.5333
00524:2	61	K.YAMIGDPTGALTR.N			683.346	2	1365.68	1365.68	0	0.4	94	Specific	684.11	540.84	540.84	11.47	3	>sp|P0AE08|AHPC_ECOLI Alkyl hydroperoxide reductase C OS=Escherichia coli (strain K12) OX=83333 GN=ahpC PE=1 SV=2	306	Locus:1.1.1.2753.8 File:"CT-B.wiff"	1	21.9333
00803:2	61	K.EGEATLAPSLDLVGK.I			750.402	2	1499.8	1499.8	0	1.2	172	Specific	399.73	372.86	372.86	7.8	3	>sp|P0AE08|AHPC_ECOLI Alkyl hydroperoxide reductase C OS=Escherichia coli (strain K12) OX=83333 GN=ahpC PE=1 SV=2	306	Locus:1.1.1.2788.9 File:"CT-B.wiff"	1	23.9333
00410:2	62	R.GFAVTPPELTK.D			580.321	2	1159.63	1159.64	0	-1.4	118	Specific	650.13	501.5	501.5	11.1	3	>sp|P62707|GPMA_ECOLI 2,3-bisphosphoglycerate-dependent phosphoglycerate mutase OS=Escherichia coli (strain K12) OX=83333 GN=gpmA PE=1 SV=2	447	Locus:1.1.1.2737.5 File:"CT-B.wiff"	1	21.0333
01332:2	62	K.ELPLTESLALTIDR.V			785.937	2	1570.87	1570.87	0	-1.2	147	Specific	581.48	466.33	466.33	9.47	3	>sp|P62707|GPMA_ECOLI 2,3-bisphosphoglycerate-dependent phosphoglycerate mutase OS=Escherichia coli (strain K12) OX=83333 GN=gpmA PE=1 SV=2	447	Locus:1.1.1.2868.6 File:"CT-B.wiff"	1	28.5167
00205:2	62	R.YYLGNADEIAAK.A			664.33	2	1327.65	1327.65	0	-0.6	228	Specific	465.22	253.39	253.39	6.97	3	>sp|P62707|GPMA_ECOLI 2,3-bisphosphoglycerate-dependent phosphoglycerate mutase OS=Escherichia coli (strain K12) OX=83333 GN=gpmA PE=1 SV=2	447	Locus:1.1.1.2699.4 File:"CT-B.wiff"	1	18.8833
01400:2	63	K.LVVATDTAFVPFEFK.Q			842.453	2	1683.9	1683.9	0	0.2	27	Specific	385.92	335.08	335.08	7	4	>sp|P0AEQ3|GLNH_ECOLI Glutamine-binding periplasmic protein OS=Escherichia coli (strain K12) OX=83333 GN=glnH PE=1 SV=1	2027	Locus:1.1.1.2884.13 File:"CT-B.wiff"	1	29.4167
01134:2	63	K.NVDLALAGITITDER.K			800.929	2	1600.85	1600.85	0	-1.7	83	Specific	468.57	338.44	338.44	7.23	4	>sp|P0AEQ3|GLNH_ECOLI Glutamine-binding periplasmic protein OS=Escherichia coli (strain K12) OX=83333 GN=glnH PE=1 SV=1	2027	Locus:1.1.1.2834.8 File:"CT-B.wiff"	1	26.55
00320:2	63	K.AIDFSDGYYK.S			589.77	2	1178.53	1178.54	0	-3.1	100	Specific	489.28	233.12	233.12	4.92	4	>sp|P0AEQ3|GLNH_ECOLI Glutamine-binding periplasmic protein OS=Escherichia coli (strain K12) OX=83333 GN=glnH PE=1 SV=1	2027	Locus:1.1.1.2722.3 File:"CT-B.wiff"	1	20.1667
01250:3	63	R.ADAVLHDTPNILYFIK.T			610.664	3	1829.98	1829.98	0	-0.7	173	Specific	553.52	551.07	551.07	8.83	4	>sp|P0AEQ3|GLNH_ECOLI Glutamine-binding periplasmic protein OS=Escherichia coli (strain K12) OX=83333 GN=glnH PE=1 SV=1	2027	Locus:1.1.1.2854.3 File:"CT-B.wiff"	1	27.6833
00432:2	64	K.LATAWEGFTK.G			562.292	2	1123.58	1123.58	0	-0.6	8	Specific	300.84	62.45	62.45	2.81	6	>sp|P09373|PFLB_ECOLI Formate acetyltransferase 1 OS=Escherichia coli (strain K12) OX=83333 GN=pflB PE=1 SV=2	1579	Locus:1.1.1.2741.6 File:"CT-B.wiff"	1	21.25
00897:3	64	K.THNQGVFDVYTPDILR.C			625.651	3	1874.94	1874.94	0	-1.2	144	Specific	319.02	319.02	319.02	6.76	6	>sp|P09373|PFLB_ECOLI Formate acetyltransferase 1 OS=Escherichia coli (strain K12) OX=83333 GN=pflB PE=1 SV=2	1579	Locus:1.1.1.2801.4 File:"CT-B.wiff"	1	24.65
00500:2	64	K.SGVLTGLPDAYGR.G			653.343	2	1305.68	1305.68	0	-0.6	163	Specific	393.61	248.85	248.85	6.61	6	>sp|P09373|PFLB_ECOLI Formate acetyltransferase 1 OS=Escherichia coli (strain K12) OX=83333 GN=pflB PE=1 SV=2	1579	Locus:1.1.1.2749.6 File:"CT-B.wiff"	1	21.7
01112:3	64	K.ITEQEAQEMVDHLVMK.L			634.308	3	1900.91	1900.91	0	-1.8	297	Specific	117.33	75.73	75.73	2.79	6	>sp|P09373|PFLB_ECOLI Formate acetyltransferase 1 OS=Escherichia coli (strain K12) OX=83333 GN=pflB PE=1 SV=2	1579	Locus:1.1.1.2830.3 File:"CT-B.wiff"	1	26.3167
00456:3	64	K.SEPIKGDVLNYDEVMER.M			665.323	3	1993.95	1993.95	0	0.8	463	Specific	390.77	390.77	390.77	5.5	6	>sp|P09373|PFLB_ECOLI Formate acetyltransferase 1 OS=Escherichia coli (strain K12) OX=83333 GN=pflB PE=1 SV=2	1579	Locus:1.1.1.2744.7 File:"CT-B.wiff"	1	21.4167
00764:2	64	R.VDDLAVDLVER.F			622.33	2	1243.65	1243.65	0	0.2	574	Specific	347.07	265.72	265.72	6.09	6	>sp|P09373|PFLB_ECOLI Formate acetyltransferase 1 OS=Escherichia coli (strain K12) OX=83333 GN=pflB PE=1 SV=2	1579	Locus:1.1.1.2783.6 File:"CT-B.wiff"	1	23.65
00763:3	65	R.LPGEEGLWQIHLQDGK.I			607.316	3	1819.93	1819.93	0	-0.6	14	Specific	241.66	241.66	241.66	4.33	4	>sp|P25524|CODA_ECOLI Cytosine deaminase OS=Escherichia coli (strain K12) OX=83333 GN=codA PE=1 SV=3	312	Locus:1.1.1.2783.5 File:"CT-B.wiff"	1	23.6333
00216:3	65	R.THVDVSDATLTALK.A			490.932	3	1470.78	1470.78	0	0.5	122	Specific	415.46	415.46	415.46	8.17	4	>sp|P25524|CODA_ECOLI Cytosine deaminase OS=Escherichia coli (strain K12) OX=83333 GN=codA PE=1 SV=3	312	Locus:1.1.1.2701.4 File:"CT-B.wiff"	1	18.9833
01038:3	65	R.LGADVVGAIPHFEFTR.E			576.973	3	1728.9	1728.91	0	-1.7	176	Specific	348.47	274.58	274.58	6.46	4	>sp|P25524|CODA_ECOLI Cytosine deaminase OS=Escherichia coli (strain K12) OX=83333 GN=codA PE=1 SV=3	312	Locus:1.1.1.2821.3 File:"CT-B.wiff"	1	25.7833
00173:4	65	R.FVETVAALAHHEGMGAR.V			449.728	4	1795.89	1795.89	0	-0.4	226	Specific	467.82	467.82	467.82	8.62	4	>sp|P25524|CODA_ECOLI Cytosine deaminase OS=Escherichia coli (strain K12) OX=83333 GN=codA PE=1 SV=3	312	Locus:1.1.1.2692.3 File:"CT-B.wiff"	1	18.4667
01408:3	66	R.IFTEDGVSIPVTVIEVEANR.V			730.057	3	2188.16	2188.15	0	3.4	14	Specific	408.04	408.04	408.04	7.66	4	>sp|P60438|RL3_ECOLI 50S ribosomal protein L3 OS=Escherichia coli (strain K12) OX=83333 GN=rplC PE=1 SV=1	155	Locus:1.1.1.2885.8 File:"CT-B.wiff"	1	29.4667
00583:2	66	R.GLWEFR.L			404.21	2	807.413	807.415	0	-2.8	78	Specific	323.04	109.49	109.49	2.94	4	>sp|P60438|RL3_ECOLI 50S ribosomal protein L3 OS=Escherichia coli (strain K12) OX=83333 GN=rplC PE=1 SV=1	155	Locus:1.1.1.2762.2 File:"CT-B.wiff"	1	22.4167
00238:2	66	R.VTVQSLDVVR.V			558.323	2	1115.64	1115.64	0	-2.5	170	Specific	670.53	239.83	239.83	9.59	4	>sp|P60438|RL3_ECOLI 50S ribosomal protein L3 OS=Escherichia coli (strain K12) OX=83333 GN=rplC PE=1 SV=1	155	Locus:1.1.1.2707.4 File:"CT-B.wiff"	1	19.3167
00145:3	66	K.GAVPGATGSDLIVKPAVK.A			560.661	3	1679.97	1679.97	0	0.2	191	Specific	323.13	282.35	282.35	6.77	4	>sp|P60438|RL3_ECOLI 50S ribosomal protein L3 OS=Escherichia coli (strain K12) OX=83333 GN=rplC PE=1 SV=1	155	Locus:1.1.1.2686.8 File:"CT-B.wiff"	1	18.1333
00753:2	67	K.Q[-17.027]MEITPAIR.Q		Q[-17]	521.273	2	1041.54	1041.54	0	-1.9	9	Specific	506.59	337.83	337.83	7.07	3	>sp|P0AD49|YFIA_ECOLI Ribosome-associated inhibitor A OS=Escherichia coli (strain K12) OX=83333 GN=raiA PE=1 SV=2	2650	Locus:1.1.1.2782.5 File:"CT-B.wiff"	1	23.5667
00947:3	67	K.EPQGFVADATINTPN[+0.984]GVLVASGK.H		N[+1]	762.726	3	2286.16	2286.16	0	1	44	Specific	322.97	322.97	175.21	4.78	3	>sp|P0AD49|YFIA_ECOLI Ribosome-associated inhibitor A OS=Escherichia coli (strain K12) OX=83333 GN=raiA PE=1 SV=2	2650	Locus:1.1.1.2808.7 File:"CT-B.wiff"	1	25.0833
00874:3	67	K.EPQGFVADATINTPN[+0.984]GVLVASGK.H		N[+1]	762.726	3	2286.16	2286.16	0	0.7	44	Specific	508.46	508.46	318.1	8.23	3	>sp|P0AD49|YFIA_ECOLI Ribosome-associated inhibitor A OS=Escherichia coli (strain K12) OX=83333 GN=raiA PE=1 SV=2	2650	Locus:1.1.1.2798.11 File:"CT-B.wiff"	1	24.5
01073:3	67	K.HEDMYTAINELINK.L			564.275	3	1690.81	1690.81	0	0	67	Specific	677.54	677.54	677.54	11.47	3	>sp|P0AD49|YFIA_ECOLI Ribosome-associated inhibitor A OS=Escherichia coli (strain K12) OX=83333 GN=raiA PE=1 SV=2	2650	Locus:1.1.1.2825.2 File:"CT-B.wiff"	1	26.0167
01335:2	68	K.LFGVTTLDIIR.S			624.37	2	1247.73	1247.74	0	-2.6	143	Specific	618	359.29	359.29	9.12	4	>sp|P61889|MDH_ECOLI Malate dehydrogenase OS=Escherichia coli (strain K12) OX=83333 GN=mdh PE=1 SV=1	1040	Locus:1.1.1.2869.4 File:"CT-B.wiff"	1	28.55
00451:2	68	R.FGLSLVR.A			396.241	2	791.475	791.477	0	-3.4	234	Specific	262.74	143.55	143.55	2.94	4	>sp|P61889|MDH_ECOLI Malate dehydrogenase OS=Escherichia coli (strain K12) OX=83333 GN=mdh PE=1 SV=1	1040	Locus:1.1.1.2744.2 File:"CT-B.wiff"	1	21.4
00868:2	68	R.FFSQPLLLGK.N			575.336	2	1149.66	1149.67	0	-1.9	263	Specific	444.26	259.43	259.43	6.6	4	>sp|P61889|MDH_ECOLI Malate dehydrogenase OS=Escherichia coli (strain K12) OX=83333 GN=mdh PE=1 SV=1	1040	Locus:1.1.1.2798.5 File:"CT-B.wiff"	1	24.4833
00616:2	68	K.DIALGEEFVNK.-			617.819	2	1234.63	1234.63	0	-0.2	302	Specific	540.68	324.59	324.59	7.34	4	>sp|P61889|MDH_ECOLI Malate dehydrogenase OS=Escherichia coli (strain K12) OX=83333 GN=mdh PE=1 SV=1	1040	Locus:1.1.1.2766.4 File:"CT-B.wiff"	1	22.6667
01409:2	69	K.GLPIPVVITVYADR.S			756.943	2	1512.88	1512.88	0	0.5	52	Specific	533.97	338.5	338.5	7.57	2	>sp|P0A7J7|RL11_ECOLI 50S ribosomal protein L11 OS=Escherichia coli (strain K12) OX=83333 GN=rplK PE=1 SV=2	690	Locus:1.1.1.2885.9 File:"CT-B.wiff"	1	29.4833
00344:2	69	K.AADMTGADIEAMTR.S			726.827	2	1452.65	1452.65	0	1.4	114	Specific	850.4	652.13	652.13	15.28	2	>sp|P0A7J7|RL11_ECOLI 50S ribosomal protein L11 OS=Escherichia coli (strain K12) OX=83333 GN=rplK PE=1 SV=2	690	Locus:1.1.1.2725.9 File:"CT-B.wiff"	1	20.35
[truncated: 247 more rows]

## Sheet: A 200mM
Query #:z	Protein Rank	Peptide < ProteinMetrics Confidential >	Glycans NHFAGNa	Modification Type(s)	Observed m/z	z	Observed (M+H)	Calc. mass (M+H)	Off-by-x error	Mass error (ppm)	Starting position	Cleavage	Score	Delta	Delta Mod	|Log Prob|	# of unique peptides	Protein Name	Protein DB number	Comment	Scan #	Scan Time
[truncated: 505 more rows]

[truncated: 15 more sheets: A 500mM, A 1M, A Boil, C 200mM, C 500mM, C 1M, C Boil, G 200mM, G 500mM, G 1M, G Boil, U 200mM, U 500mM, U 1M, U Boil]
