# Supplementary material for: Binding of 2′,3′-Cyclic Nucleotide Monophosphates to Bacterial Ribosomes Inhibits Translation
Source: ACS Cent Sci. 2022 Sep 21;8(11):1518–26. doi: 10.1021/acscentsci.2c00681 (PMC9686202; doi:10.1021/acscentsci.2c00681)
Supplement: Supplementary file 3 — oc2c00681_si_003.xlsx [file oc2c00681_si_003.xlsx]

## Sheet: Control 200mM
Accession	Description	Score	Coverage	# Proteins	# Unique Peptides	# Peptides	# PSMs	# AAs	MW [kDa]	calc. pI
A0A0F6B241	Aldehyde-alcohol dehydrogenase OS=Salmonella typhimurium (strain 14028s / SGSC 2262) OX=588858 GN=adhE PE=3 SV=1 - [A0A0F6B241_SALT1]	319.217	61.21	1	52	52	94	892	96.1547	6.65381
	A3	Sequence	# PSMs	# Proteins	# Protein Groups	Protein Group Accessions	Modifications	ΔCn	XCorr	Probability	Charge	MH+ [Da]	ΔM [ppm]	RT [min]	# Missed Cleavages
	High	AAYSSGKPAIGVGAGNTPVVIDETADIKR	1	1	1	A0A0F6B241		0	8.07902	0	4	2857.51	1.69217	23.356	1
	High	LLKENLPASYHEGSKNPVAR	1	1	1	A0A0F6B241		0	7.62485	0	4	2223.19	2.08638	15.1323	2
	High	KGAELANSFKPDVIIALGGGSPMDAAK	1	1	1	A0A0F6B241		0	6.74375	0	4	2657.4	1.46619	34.3252	1
	High	KGAELAnSFKPDVIIALGGGSPMDAAK	2	1	1	A0A0F6B241	N7(Deamidated)	0	6.62479	0	4	2658.39	1.96804	33.0922	1
	High	GAELANSFKPDVIIALGGGSPMDAAK	1	1	1	A0A0F6B241		0	6.37409	0	3	2529.31	3.25879	37.1502	0
	High	LVAMGGIGHTScLYTDQDNQPER	1	1	1	A0A0F6B241	C12(Carbamidomethyl)	0	6.1316	0	3	2562.18	2.54207	22.3469	0
	High	AAYSSGKPAIGVGAGNTPVVIDETADIK	1	1	1	A0A0F6B241		0	6.08021	0	3	2701.41	2.15078	26.629	0
	High	NHFASEYIYNAYKDEK	1	1	1	A0A0F6B241		0	6.04958	0	3	1991.92	1.53406	20.6808	1
	High	ENLPASYHEGSKNPVAR	1	1	1	A0A0F6B241		0	5.98345	0	4	1868.93	0.809597	14.2114	1
	High	KGAELANSFKPDVIIALGGGSPmDAAK	1	1	1	A0A0F6B241	M23(Oxidation)	0	5.90223	0	4	2673.4	2.62891	30.4995	1
	High	RGSLPIALDEVITDGHKR	2	1	1	A0A0F6B241		0	5.88772	0	4	1977.09	1.77328	23.6111	2
	High	GAELAnSFKPDVIIALGGGSPMDAAK	1	1	1	A0A0F6B241	N6(Deamidated)	0	5.77889	0	3	2530.3	3.83359	36.8599	0
	High	AVQNVILKnGALNAAIVGQPAYK	5	1	1	A0A0F6B241	N9(Deamidated)	0	5.68501	0	3	2353.33	2.29527	29.0993	1
	High	RYAEIADHLGLSAPGDR	1	1	1	A0A0F6B241		0	5.60122	0	3	1840.93	1.27486	21.272	1
	High	AKDFEEAVEKAEK	1	1	1	A0A0F6B241		0	5.58332	0	3	1493.75	0.608454	15.2478	2
	High	YNANDNPTKQTAFSQYDRPQAR	1	1	1	A0A0F6B241		0	5.5743	0	4	2585.22	1.68361	16.1636	1
	High	GAELANSFKPDVIIALGGGSPmDAAK	1	1	1	A0A0F6B241	M22(Oxidation)	0	5.52827	0	3	2545.3	1.47132	34.306	0
	High	EAGVQEADFLAHVDKLSEDAFDDQcTGANPR	1	1	1	A0A0F6B241	C25(Carbamidomethyl)	0	5.26873	0	4	3405.54	3.93588	38.5118	1
	High	YAEIADHLGLSAPGDR	2	1	1	A0A0F6B241		0	5.16743	0	3	1684.83	0.768079	23.0478	0
	High	FASHGGYmLQGQELK	1	1	1	A0A0F6B241	M8(Oxidation)	0	5.05243	0	3	1681.8	0.938122	16.3947	0
	High	QILLDTYYGRDFTEGEVAAKK	1	1	1	A0A0F6B241		0	4.98468	0	4	2417.24	1.09057	26.9406	2
	High	LAPSLTLGcGSWGGNSISENVGPK	1	1	1	A0A0F6B241	C9(Carbamidomethyl)	0	4.8245	0	3	2401.18	-0.0081158	32.7515	0
	High	ImWVmYEHPETHFEELALR	1	1	1	A0A0F6B241	M2(Oxidation); M5(Oxidation)	0	4.79349	0	4	2463.15	0.134955	32.54	0
	High	QILLDTYYGRDFTEGEVAAK	1	1	1	A0A0F6B241		0	4.7361	0	3	2289.15	2.33033	30.2767	1
	High	LLKENLPASYHEGSK	1	1	1	A0A0F6B241		0	4.64568	0	4	1685.89	1.58797	14.8773	1
	High	LAPSLTLGcGSWGGnSISENVGPK	2	1	1	A0A0F6B241	C9(Carbamidomethyl); N15(Deamidated)	0	4.63137	0	3	2402.17	2.12319	33.7957	0
	High	EYASFTQEQVDKIFR	1	1	1	A0A0F6B241		0	4.6302	0	3	1860.92	2.57578	30.2696	1
	High	IMWVMYEHPETHFEELALR	1	1	1	A0A0F6B241		0	4.54394	0	4	2431.16	1.3763	38.4507	0
	High	GSLPIALDEVITDGHKR	1	1	1	A0A0F6B241		0	4.5166	0	4	1820.99	1.41415	27.9091	1
	High	NHFASEYIYnAYKDEK	5	1	1	A0A0F6B241	N10(Deamidated)	0	4.45382	0	3	1992.9	2.44847	22.3538	1
	High	ILIGEVTVVDESEPFAHEK	2	1	1	A0A0F6B241		0	4.42057	0	3	2112.09	0.780904	31.1171	0
	High	LSEDAFDDQcTGANPR	1	1	1	A0A0F6B241	C10(Carbamidomethyl)	0	4.37497	0	2	1795.76	1.99434	17.9424	0
	High	ILINTPASQGGIGDLYNFK	1	1	1	A0A0F6B241		0	4.32525	0	2	2021.07	2.08265	35.5307	0
	High	AAALAAADARIPLAK	1	1	1	A0A0F6B241		0	4.25719	0	3	1422.84	1.21292	20.1562	1
	High	RGSLPIALDEVITDGHK	1	1	1	A0A0F6B241		0	4.19358	0	3	1820.99	2.1254	26.9992	1
	High	FASHGGYMLQGQELK	1	1	1	A0A0F6B241		0	4.1415	0	3	1665.81	3.64702	18.4256	0
	High	GSLPIALDEVITDGHK	1	1	1	A0A0F6B241		0	3.97074	0	3	1664.89	1.91226	31.5653	0
	High	MAVAESGMGIVEDK	1	1	1	A0A0F6B241		0	3.95473	0	2	1436.68	1.77852	22.0006	0
	High	RAENMLWHKLPK	1	1	1	A0A0F6B241		0	3.75057	0	3	1522.83	0.914678	16.0769	2
	High	nGALNAAIVGQPAYK	6	1	1	A0A0F6B241	N1(Deamidated)	0	3.73127	0	2	1487.79	1.46922	23.5582	0
	High	MAVAESGMGIVEDKVIK	1	1	1	A0A0F6B241		0	3.71601	0	3	1776.93	1.55459	25.8012	1
	High	FLFNnGYADQITSVLK	6	1	1	A0A0F6B241	N5(Deamidated)	0	3.54223	0	2	1830.93	1.9927	41.5153	0
	High	TFDnGVIcASEQSVVVVDSVYDAVR	2	1	1	A0A0F6B241	N4(Deamidated); C8(Carbamidomethyl)	0	3.47607	0	3	2730.29	-0.157034	45.7414	0
	High	nGALnAAIVGQPAYK	3	1	1	A0A0F6B241	N1(Deamidated); N5(Deamidated)	0	3.4037	0	2	1488.77	3.26727	25.3697	0
	High	mAVAESGMGIVEDK	2	1	1	A0A0F6B241	M1(Oxidation)	0	3.40199	0	2	1452.67	1.14184	18.9018	0
	High	AADIVLQAAIAAGAPK	1	1	1	A0A0F6B241		0	3.39895	0	2	1479.86	2.65559	32.5828	0
	High	IAELAGFSVPETTK	1	1	1	A0A0F6B241		0	3.34485	0	2	1462.78	1.74898	28.2562	0
	High	ILInTPASQGGIGDLYNFK	3	1	1	A0A0F6B241	N4(Deamidated)	0	3.30616	0	2	2022.06	4.85505	36.6483	0
	High	FLFNNGYADQITSVLK	1	1	1	A0A0F6B241		0	3.24732	0	2	1829.95	5.06622	40.7452	0
	High	ENLPASYHEGSK	1	1	1	A0A0F6B241		0	3.22497	0	3	1331.63	1.87359	12.6121	0
	High	EAGVQEADFLAHVDK	1	1	1	A0A0F6B241		0	3.01198	0	3	1628.79	1.59705	23.7923	0
	High	KDVVAAPK	1	1	1	A0A0F6B241		0	2.98772	0	2	827.502	4.42726	6.10665	1
	High	EYASFTQEQVDK	1	1	1	A0A0F6B241		0	2.92244	0	2	1444.66	3.20669	17.4366	0
	High	AKDFEEAVEK	1	1	1	A0A0F6B241		0	2.90276	0	2	1165.57	1.19037	13.8329	1
	High	NAIIFSPHPR	1	1	1	A0A0F6B241		0	2.84594	0	2	1151.63	0.596309	16.3209	0
	High	AAALAAADAR	1	1	1	A0A0F6B241		0	2.79186	0	2	900.492	1.93496	12.2636	0
	High	RALIVTDR	1	1	1	A0A0F6B241		0	2.77827	0	2	943.57	1.375	12.9894	1
	High	QILLDTYYGR	1	1	1	A0A0F6B241		0	2.71683	0	2	1241.65	1.59082	25.9645	0
	High	DFTEGEVAAKK	1	1	1	A0A0F6B241		0	2.6063	0	2	1194.6	2.54119	14.1743	1
	High	LSPTLAMYR	1	1	1	A0A0F6B241		0	2.36598	0	2	1051.56	2.15911	21.5163	0
	High	VAYFGQMMK	1	1	1	A0A0F6B241		0	2.2953	0	2	1074.51	1.49055	23.28	0
	High	RAENMLWHK	1	1	1	A0A0F6B241		0	2.28813	0	2	1184.6	0.851001	13.9791	1
	High	LSPTLAmYR	1	1	1	A0A0F6B241	M7(Oxidation)	0	2.22666	0	2	1067.56	0.944009	18.0939	0
	High	LLAWLESIK	1	1	1	A0A0F6B241		0	2.18779	0	2	1072.64	1.2733	36.3631	0
	High	AVASVLMSK	1	1	1	A0A0F6B241		0	2.18621	0	2	905.514	1.72762	16.9295	0
A0A0F6B9Y5	DNA-directed RNA polymerase subunit beta' OS=Salmonella typhimurium (strain 14028s / SGSC 2262) OX=588858 GN=rpoC PE=3 SV=1 - [A0A0F6B9Y5_SALT1]	295.149	50.6	1	62	62	76	1407	155.137	6.84424
	A3	Sequence	# PSMs	# Proteins	# Protein Groups	Protein Group Accessions	Modifications	ΔCn	XCorr	Probability	Charge	MH+ [Da]	ΔM [ppm]	RT [min]	# Missed Cleavages
	High	ITEYEKDEnGEFVAHTSLKDTTVGR	1	1	1	A0A0F6B9Y5	N9(Deamidated)	0	7.37307	0	4	2840.36	0.499499	19.2277	2
	High	GHIINKGEAIGVIAAQSIGEPGTQLTMR	3	1	1	A0A0F6B9Y5		0	7.15991	0	4	2861.54	1.81786	33.6654	1
	High	KATIESAGSSDFLEGEQVEYSR	1	1	1	A0A0F6B9Y5		0	7.05882	0	3	2403.13	1.42078	23.7308	1
	High	AAGEQPATPQVTAEDASASLAELLNAGLGGSDNE	1	1	1	A0A0F6B9Y5		0	6.70587	0	3	3254.54	1.70843	46.138	0
	High	GEAIGVIAAQSIGEPGTQLTMR	1	1	1	A0A0F6B9Y5		0	6.13932	0	3	2199.15	3.40133	33.7439	0
	High	GLMAKPDGSIIETPITANFR	1	1	1	A0A0F6B9Y5		0	6.02484	0	3	2131.13	2.04139	31.83	0
	High	SMDLEQEcETLREELNETNSETKR	1	1	1	A0A0F6B9Y5	C8(Carbamidomethyl)	0	5.99117	0	4	2941.32	2.15092	31.0044	2
	High	GLmAKPDGSIIETPITANFR	1	1	1	A0A0F6B9Y5	M3(Oxidation)	0	5.77875	0	3	2147.12	1.6371	29.0478	0
	High	VERGDVISDGPEAPHDILR	1	1	1	A0A0F6B9Y5		0	5.64868	0	3	2075.07	6.85801	19.5327	1
	High	GDVISDGPEAPHDILR	1	1	1	A0A0F6B9Y5		0	5.56284	0	3	1690.84	1.43883	21.5564	0
	High	IVDAQGNDVLIPGTDMPAQYFLPGK	1	1	1	A0A0F6B9Y5		0	5.38901	0	3	2659.35	1.73369	41.5061	0
	High	RLVITPVDGSDPYEEMIPK	1	1	1	A0A0F6B9Y5		0	5.26313	0	3	2159.11	2.08703	31.7421	1
	High	ATIESAGSSDFLEGEQVEYSR	1	1	1	A0A0F6B9Y5		0	4.9976	0	2	2275.04	2.90144	27.9948	0
	High	ASLATESFISAASFQETTR	1	1	1	A0A0F6B9Y5		0	4.93292	0	2	2016.99	2.77949	33.3707	0
	High	EGLNVLQYFISTHGAR	2	1	1	A0A0F6B9Y5		0	4.89232	0	3	1804.94	2.53334	39.327	0
	High	QTDELTGLSSLVVLDSAER	1	1	1	A0A0F6B9Y5		0	4.86674	0	2	2033.05	3.80299	39.2751	0
	High	SGASVGIDDMVIPEKK	1	1	1	A0A0F6B9Y5		0	4.69428	0	3	1645.85	1.85513	21.5658	1
	High	SMDLEQEcETLREELNETNSETK	1	1	1	A0A0F6B9Y5	C8(Carbamidomethyl)	0	4.63671	0	3	2785.22	1.83254	33.4592	1
	High	AMMDNLQTETVINR	1	1	1	A0A0F6B9Y5		0	4.55268	0	2	1635.79	2.39734	24.4196	0
	High	LIPAGTGYAYHQDR	1	1	1	A0A0F6B9Y5		0	4.53884	0	3	1561.78	2.1755	16.0815	0
	High	AIVQLEDGVQISSGDTLAR	1	1	1	A0A0F6B9Y5		0	4.48993	0	2	1972.04	1.26553	30.1359	0
	High	DGQEEQQVSFNSIYMMADSGAR	1	1	1	A0A0F6B9Y5		0	4.39224	0	3	2463.06	3.28709	37.3824	0
	High	SGASVGIDDmVIPEKK	1	1	1	A0A0F6B9Y5	M10(Oxidation)	0	4.36814	0	3	1661.84	0.893845	17.2421	1
	High	IVDAQGnDVLIPGTDMPAQYFLPGK	3	1	1	A0A0F6B9Y5	N7(Deamidated)	0	4.24782	0	3	2660.34	3.51986	42.4585	0
	High	IVDAQGNDVLIPGTDmPAQYFLPGK	1	1	1	A0A0F6B9Y5	M16(Oxidation)	0	4.18986	0	3	2675.35	4.55938	37.6797	0
	High	LGIQAFEPVLIEGK	1	1	1	A0A0F6B9Y5		0	4.15754	0	2	1513.87	2.61673	37.2602	0
	High	TKESYKVPYGAVMAK	1	1	1	A0A0F6B9Y5		0	4.03882	0	3	1671.88	0.702779	16.2897	2
	High	KGLADTALK	1	1	1	A0A0F6B9Y5		0	3.98319	0	2	916.547	0.921288	12.6638	1
	High	RLLDLAAPDIIVR	1	1	1	A0A0F6B9Y5		0	3.9811	0	3	1464.89	1.00873	31.9368	1
	High	ITEYEKDEnGEFVAHTSLK	1	1	1	A0A0F6B9Y5	N9(Deamidated)	0	3.95855	0	4	2211.05	0.902114	17.8705	1
	High	IFGPVKDYEcLcGK	1	1	1	A0A0F6B9Y5	C10(Carbamidomethyl); C12(Carbamidomethyl)	0	3.92094	0	3	1685.8	1.2655	23.7826	1
	High	INDKHIEVIVR	1	1	1	A0A0F6B9Y5		0	3.73383	0	3	1335.78	1.54259	14.968	1
	High	VTAEDVLKPGTADILVPR	1	1	1	A0A0F6B9Y5		0	3.71334	0	3	1894.07	1.17962	30.1201	0
	High	ESYKVPYGAVMAK	1	1	1	A0A0F6B9Y5		0	3.6892	0	3	1442.74	0.991132	18.975	1
	High	SGASVGIDDMVIPEK	1	1	1	A0A0F6B9Y5		0	3.67943	0	2	1517.75	1.81902	26.6783	0
	High	TTGGKDLRPALK	1	1	1	A0A0F6B9Y5		0	3.58483	0	3	1256.74	2.47694	10.6588	1
	High	GDGEQVAGGETVANWDPHTMPVITEVSGFIR	1	1	1	A0A0F6B9Y5		0	3.50627	0	3	3269.57	4.43573	43.8874	0
	High	FTDmIDGQTITR	1	1	1	A0A0F6B9Y5	M4(Oxidation)	0	3.42906	0	2	1413.67	1.2726	19.7855	0
	High	FTDMIDGQTITR	1	1	1	A0A0F6B9Y5		0	3.41056	0	2	1397.68	1.57919	23.2575	0
	High	IGLLLDMPLRDIER	2	1	1	A0A0F6B9Y5		0	3.38742	0	3	1653.94	3.15055	37.0827	1
	High	FATSDLNDLYRR	1	1	1	A0A0F6B9Y5		0	3.20922	0	3	1470.74	1.46943	22.8415	1
	High	FATSDLNDLYR	1	1	1	A0A0F6B9Y5		0	3.18972	0	2	1314.63	0.365782	26.5249	0
	High	LLDLAAPDIIVR	1	1	1	A0A0F6B9Y5		0	3.10294	0	2	1308.79	1.94377	35.5828	0
	High	MGAEAIQALLK	1	1	1	A0A0F6B9Y5		0	3.07478	0	2	1144.64	1.31702	31.1924	0
	High	YIVNEVQDVYR	1	1	1	A0A0F6B9Y5		0	3.06202	0	2	1397.71	2.0008	24.2443	0
	High	VIDIWAAAnDR	1	1	1	A0A0F6B9Y5	N9(Deamidated)	0	3.06102	0	2	1244.63	0.943355	29.6532	0
	High	QLNVFEGERVER	1	1	1	A0A0F6B9Y5		0	3.05068	0	3	1475.76	2.36095	18.3927	1
	High	VIDIWAAANDR	1	1	1	A0A0F6B9Y5		0	3.04918	0	2	1243.64	1.44068	28.9491	0
	High	VLTEAAVAGKR	1	1	1	A0A0F6B9Y5		0	2.95927	0	2	1114.66	1.80181	13.2388	1
	High	InDKHIEVIVR	1	1	1	A0A0F6B9Y5	N2(Deamidated)	0	2.91194	0	3	1336.76	-0.176151	16.3313	1
	High	GLKENVIVGR	1	1	1	A0A0F6B9Y5		0	2.81109	0	2	1084.65	1.1302	14.8382	1
	High	VPYGAVMAK	1	1	1	A0A0F6B9Y5		0	2.80807	0	2	935.504	1.94488	16.2339	0
	High	AGLASLHAR	1	1	1	A0A0F6B9Y5		0	2.7743	0	2	895.512	0.999483	12.9961	0
	High	GLPFSIVNQALGK	1	1	1	A0A0F6B9Y5		0	2.76298	0	2	1343.77	2.63796	36.209	0
	High	QLNVFEGER	1	1	1	A0A0F6B9Y5		0	2.76047	0	2	1091.55	1.5381	19.5954	0
	High	IALASPDMIR	1	1	1	A0A0F6B9Y5		0	2.7457	0	2	1086.6	1.4996	23.5604	0
	High	RVDYSGR	1	1	1	A0A0F6B9Y5		0	2.73901	0	2	852.435	2.68123	5.11859	1
	High	FRQNLLGK	1	1	1	A0A0F6B9Y5		0	2.7175	0	2	975.576	2.19134	14.813	1
	High	LVITPVDGSDPYEEMIPK	1	1	1	A0A0F6B9Y5		0	2.71238	0	2	2003.01	1.42604	35.4398	0
	High	IGLLLDMPLR	1	1	1	A0A0F6B9Y5		0	2.66967	0	2	1140.68	2.31444	37.8037	0
	High	AAAESSIQVK	1	1	1	A0A0F6B9Y5		0	2.64791	0	2	1003.55	3.23979	12.4782	0
	High	cGVEVTQTK	1	1	1	A0A0F6B9Y5	C1(Carbamidomethyl)	0	2.6274	0	2	1021.5	2.53234	10.8177	0
	High	VLTEAAVAGK	1	1	1	A0A0F6B9Y5		0	2.61679	0	2	958.559	2.20667	14.7875	0
	High	KPETINYR	1	1	1	A0A0F6B9Y5		0	2.60728	0	2	1020.55	1.78195	10.0228	0
	High	SVITVGPYLR	1	1	1	A0A0F6B9Y5		0	2.6006	0	2	1104.64	0.727903	25.3787	0
	High	GEGMVLTGPK	1	1	1	A0A0F6B9Y5		0	2.5498	0	2	988.515	1.57489	16.252	0
	High	VADLFEAR	1	1	1	A0A0F6B9Y5		0	2.47567	0	2	920.485	1.1586	20.3405	0
	High	TANSGYLTR	1	1	1	A0A0F6B9Y5		0	2.41994	0	2	982.497	1.82756	13.1843	0
	High	TEEFDAIK	1	1	1	A0A0F6B9Y5		0	2.38232	0	2	952.463	0.977533	16.7556	0
	High	LVITPVDGSDPYEEmIPK	1	1	1	A0A0F6B9Y5	M15(Oxidation)	0	2.33503	0	2	2019	0.305675	29.466	0
A0A0F6B9Y4	DNA-directed RNA polymerase subunit beta OS=Salmonella typhimurium (strain 14028s / SGSC 2262) OX=588858 GN=rpoB PE=3 SV=1 - [A0A0F6B9Y4_SALT1]	279.564	50.67	1	57	57	83	1342	150.507	5.26221
	A3	Sequence	# PSMs	# Proteins	# Protein Groups	Protein Group Accessions	Modifications	ΔCn	XCorr	Probability	Charge	MH+ [Da]	ΔM [ppm]	RT [min]	# Missed Cleavages
	High	RIETLFTNDLDHGPYISETVR	1	1	1	A0A0F6B9Y4		0	6.91032	0	4	2476.25	3.13619	30.8577	1
	High	TGEQFERPVTVGYMYMLK	1	1	1	A0A0F6B9Y4		0	6.27867	0	3	2149.05	1.67481	32.1945	0
	High	IETLFTNDLDHGPYISETVR	1	1	1	A0A0F6B9Y4		0	6.00029	0	3	2320.15	1.6628	32.7735	0
	High	RIETLFTnDLDHGPYISETVR	1	1	1	A0A0F6B9Y4	N8(Deamidated)	0	5.81909	0	4	2477.25	5.84224	31.0848	1
	High	NIVDGNHQMEPGMPESFNVLLK	1	1	1	A0A0F6B9Y4		0	5.8053	0	3	2469.2	2.00156	34.5208	0
	High	IETLFTnDLDHGPYISETVR	1	1	1	A0A0F6B9Y4	N7(Deamidated)	0	5.78783	0	3	2321.13	1.97454	33.6609	0
	High	GDVLADGPSTDLGELALGQNMR	1	1	1	A0A0F6B9Y4		0	5.76342	0	3	2229.09	3.41273	36.712	0
	High	DSSLRVPnGVSGTVIDVQVFTR	2	1	1	A0A0F6B9Y4	N8(Deamidated)	0	5.7529	0	3	2347.23	2.02296	36.3587	1
	High	EFFGSSQLSQFMDQNNPLSEITHK	2	1	1	A0A0F6B9Y4		0	5.47235	0	3	2784.3	1.77917	45.2261	0
	High	AVLVSSGVEAEKLDK	1	1	1	A0A0F6B9Y4		0	5.46972	0	3	1544.86	1.55458	17.2709	1
	High	nGKGEVDDIDHLGNR	1	1	1	A0A0F6B9Y4	N1(Deamidated)	0	5.32675	0	3	1639.77	0.996875	16.368	1
	High	nGKGEVDDIDHLGNRR	1	1	1	A0A0F6B9Y4	N1(Deamidated)	0	5.24226	0	4	1795.87	2.27068	14.8197	2
	High	AVLVSSGVEAEKLDKLPR	1	1	1	A0A0F6B9Y4		0	5.17582	0	4	1911.09	1.67322	21.3068	2
	High	INPIEDMPYDENGTPVDIVLNPLGVPSR	1	1	1	A0A0F6B9Y4		0	5.12963	0	3	3064.54	3.07596	45.6204	0
	High	SNQNTcINQMPcVSLGEPVER	1	1	1	A0A0F6B9Y4	C6(Carbamidomethyl); C12(Carbamidomethyl)	0	5.011	0	3	2433.1	2.97114	27.1122	0
	High	SVFPIQSYSGNSELQYVSYR	1	1	1	A0A0F6B9Y4		0	5.00001	0	2	2324.13	3.05971	34.6856	0
	High	SLLRDEIEGSGILSK	1	1	1	A0A0F6B9Y4		0	4.84354	0	3	1616.89	1.51604	27.8814	1
	High	LRGETASFDIEAnGK	1	1	1	A0A0F6B9Y4	N13(Deamidated)	0	4.82909	0	3	1608.79	1.77991	17.8828	1
	High	VPnGVSGTVIDVQVFTR	2	1	1	A0A0F6B9Y4	N3(Deamidated)	0	4.63811	0	2	1788.96	3.35303	34.9297	0
	High	LSLGDLDTLmPQDMINAKPISAAVK	2	1	1	A0A0F6B9Y4	M10(Oxidation)	0	4.59193	0	3	2657.4	4.59544	38.5825	0
	High	INPIEDMPYDEnGTPVDIVLNPLGVPSR	2	1	1	A0A0F6B9Y4	N12(Deamidated)	0	4.55247	0	3	3065.52	3.37127	45.8231	0
	High	LNHLVDDKMHAR	1	1	1	A0A0F6B9Y4		0	4.52187	0	3	1448.74	1.48121	12.1972	1
	High	QKVDLSTFSDDEVLR	1	1	1	A0A0F6B9Y4		0	4.29663	0	3	1751.89	3.15633	26.211	1
	High	DNKLQMELIPER	1	1	1	A0A0F6B9Y4		0	4.25467	0	3	1485.77	0.536475	24.0403	1
	High	MNIGQILETHLGMAAK	2	1	1	A0A0F6B9Y4		0	4.17814	0	3	1726.9	1.84486	36.3219	0
	High	RGGTVQYVDASR	1	1	1	A0A0F6B9Y4		0	4.15926	0	3	1308.67	2.46399	12.3769	1
	High	nIVDGNHQMEPGMPESFNVLLK	3	1	1	A0A0F6B9Y4	N1(Deamidated)	0	4.12024	0	3	2470.18	2.59085	36.4838	0
	High	LSLGDLDTLMPQDMINAKPISAAVK	2	1	1	A0A0F6B9Y4		0	4.04624	0	3	2641.4	3.27584	42.959	0
	High	HIEVPVEYIAGK	1	1	1	A0A0F6B9Y4		0	4.00711	0	2	1354.74	0.65921	22.7172	0
	High	FIEQDPEGQYGLEAAFR	1	1	1	A0A0F6B9Y4		0	3.95542	0	2	1969.93	1.79879	32.6107	0
	High	TGEQFERPVTVGYmYMLK	2	1	1	A0A0F6B9Y4	M14(Oxidation)	0	3.89484	0	3	2165.04	1.02286	28.9289	0
	High	VTPKGETQLTPEEK	1	1	1	A0A0F6B9Y4		0	3.77434	0	3	1556.82	1.75346	13.2168	1
	High	KITQGDDLAPGVLK	1	1	1	A0A0F6B9Y4		0	3.72162	0	3	1454.82	0.974192	17.8381	1
	High	STGSYSLVTQQPLGGK	1	1	1	A0A0F6B9Y4		0	3.61162	0	2	1622.84	2.59894	21.2242	0
	High	VDPTNDRLSALVEIYR	1	1	1	A0A0F6B9Y4		0	3.6089	0	3	1860.99	3.11475	31.7072	1
	High	SVFPIQSYSGnSELQYVSYR	3	1	1	A0A0F6B9Y4	N11(Deamidated)	0	3.58935	0	3	2325.11	3.07578	35.976	0
	High	ADKPLVGTGMER	1	1	1	A0A0F6B9Y4		0	3.55256	0	3	1273.66	1.36949	14.4332	0
	High	INPIEDmPYDENGTPVDIVLNPLGVPSR	1	1	1	A0A0F6B9Y4	M7(Oxidation)	0	3.53834	0	3	3080.54	5.70132	43.68	0
	High	LGEPVFDVQEcQIR	1	1	1	A0A0F6B9Y4	C11(Carbamidomethyl)	0	3.51869	0	2	1689.83	0.373255	28.1418	0
	High	NIVDGNHQMEPGmPESFNVLLK	3	1	1	A0A0F6B9Y4	M13(Oxidation)	0	3.46752	0	3	2485.19	1.94724	30.4611	0
	High	LGDLPTSGQITLFDGR	1	1	1	A0A0F6B9Y4		0	3.45879	0	2	1689.88	2.21063	34.0461	0
	High	IVIKVNEDEMYPGEAGIDIYNLTK	1	1	1	A0A0F6B9Y4		0	3.3231	0	3	2724.39	4.20439	37.8405	1
	High	GIGDKINAMLK	1	1	1	A0A0F6B9Y4		0	3.26336	0	2	1159.65	2.11126	23.5302	1
	High	VDLSTFSDDEVLR	1	1	1	A0A0F6B9Y4		0	3.23778	0	2	1495.73	3.45136	31.8134	0
	High	GGTVQYVDASR	1	1	1	A0A0F6B9Y4		0	3.20529	0	2	1152.57	1.44576	14.6949	0
	High	InPIEDmPYDENGTPVDIVLNPLGVPSR	2	1	1	A0A0F6B9Y4	N2(Deamidated); M7(Oxidation)	0	3.1861	0	3	3081.52	2.48846	45.2103	0
	High	SVGEMAENQFR	1	1	1	A0A0F6B9Y4		0	3.16171	0	2	1267.58	1.84922	18.2019	0
	High	ISALGPGGLTR	1	1	1	A0A0F6B9Y4		0	3.0542	0	2	1041.61	1.02483	18.809	0
	High	LSALVEIYR	1	1	1	A0A0F6B9Y4		0	3.0526	0	2	1063.62	2.53462	26.1288	0
	High	AVAVDSGVTAVAKR	1	1	1	A0A0F6B9Y4		0	3.04817	0	3	1343.77	0.752071	15.1745	1
	High	DIKEQEVYMGEIPLMTDnGTFVInGTER	1	1	1	A0A0F6B9Y4	N18(Deamidated); N24(Deamidated)	0	2.87266	0	3	3201.5	2.21648	43.0625	1
	High	ALEIEEMQLK	1	1	1	A0A0F6B9Y4		0	2.84529	0	2	1203.63	2.78367	26.2182	0
	High	VNEDEMYPGEAGIDIYNLTK	1	1	1	A0A0F6B9Y4		0	2.80881	0	2	2271.06	5.25885	36.9218	0
	High	ADKPLVGTGmER	1	1	1	A0A0F6B9Y4	M10(Oxidation)	0	2.78715	0	3	1289.65	2.2665	10.9569	0
	High	SPGVFFDSDK	1	1	1	A0A0F6B9Y4		0	2.76673	0	2	1098.51	1.24985	21.0755	0
	High	DDIIDVMKK	1	1	1	A0A0F6B9Y4		0	2.68681	0	2	1076.57	2.18236	20.5432	1
	High	ITQGDDLAPGVLK	1	1	1	A0A0F6B9Y4		0	2.68577	0	2	1326.73	1.05485	20.9385	0
	High	GMPIATPVFDGAK	1	1	1	A0A0F6B9Y4		0	2.64591	0	2	1303.67	0.644011	26.5034	0
	High	GETQLTPEEK	1	1	1	A0A0F6B9Y4		0	2.55299	0	2	1131.55	1.54807	12.7345	0
	High	AVLVSSGVEAEK	1	1	1	A0A0F6B9Y4		0	2.48266	0	2	1188.65	1.77194	15.8715	0
	High	LNHLVDDK	1	1	1	A0A0F6B9Y4		0	2.39147	0	2	953.507	1.92266	9.81397	0
	High	KLPATIILR	1	1	1	A0A0F6B9Y4		0	2.38326	0	2	1024.69	0.248446	19.4206	1
	High	LPATIILR	1	1	1	A0A0F6B9Y4		0	2.34668	0	2	896.594	1.37235	23.6133	0
	High	EAEIKELLK	1	1	1	A0A0F6B9Y4		0	2.2921	0	2	1072.63	1.94795	18.0221	1
	High	VIVSQLHR	1	1	1	A0A0F6B9Y4		0	2.24498	0	2	951.576	2.19298	13.8285	0
	High	ALMGANMQR	1	1	1	A0A0F6B9Y4		0	2.1886	0	2	991.483	1.41332	15.3164	0
	High	GSWLDFEFDPK	1	1	1	A0A0F6B9Y4		0	2.10068	0	2	1340.62	3.33842	38.7878	0
	High	AYDLGADVR	1	1	1	A0A0F6B9Y4		0	2.0866	0	2	979.486	2.03619	17.3494	0
A0A0F6AZD0	30S ribosomal protein S1 OS=Salmonella typhimurium (strain 14028s / SGSC 2262) OX=588858 GN=rpsA PE=3 SV=1 - [A0A0F6AZD0_SALT1]	249.055	59.07	1	35	35	72	557	61.1357	4.98291
	A3	Sequence	# PSMs	# Proteins	# Protein Groups	Protein Group Accessions	Modifications	ΔCn	XCorr	Probability	Charge	MH+ [Da]	ΔM [ppm]	RT [min]	# Missed Cleavages
	High	SNPWQQFAETHNKGDRVEGK	1	1	1	A0A0F6AZD0		0	7.4903	0	4	2328.12	2.11182	17.1215	2
	High	RAVIESENSAERDQLLENLQEGMEVK	2	1	1	A0A0F6AZD0		0	7.42703	0	4	2987.48	2.2093	30.4453	2
	High	RAVIESENSAERDQLLENLQEGmEVK	1	1	1	A0A0F6AZD0	M23(Oxidation)	0	7.11245	0	4	3003.47	1.3707	24.9042	2
	High	AKDEADEKDAIATVNK	1	1	1	A0A0F6AZD0		0	6.95778	0	3	1717.86	2.63176	13.3189	2
	High	GVVVAIDKDVVLVDAGLKSESAIPAEQFK	4	1	1	A0A0F6AZD0		0	6.9273	0	4	2997.66	2.17438	45.123	2
	High	AVIESENSAERDQLLENLQEGMEVK	2	1	1	A0A0F6AZD0		0	6.84428	0	3	2831.37	0.627484	33.3277	1
	High	VKHPSEIVNVGDEINVK	1	1	1	A0A0F6AZD0		0	6.66813	0	3	1877.02	1.88557	18.4357	1
	High	RAVIESEnSAERDQLLENLQEGMEVK	4	1	1	A0A0F6AZD0	N8(Deamidated)	0	6.66276	0	4	2988.47	4.28935	32.4199	2
	High	KGDEIAAVVLQVDAERER	1	1	1	A0A0F6AZD0		0	6.55727	0	3	1998.06	1.25058	25.6427	2
	High	GVVVAIDKDVVLVDAGLK	1	1	1	A0A0F6AZD0		0	5.9423	0	3	1810.07	1.73923	34.1081	1
	High	QLAEDPFNnWVALNKK	8	1	1	A0A0F6AZD0	N9(Deamidated)	0	5.64435	0	3	1887.96	1.6317	29.5966	1
	High	KGDEIAAVVLQVDAER	1	1	1	A0A0F6AZD0		0	5.63255	0	3	1712.92	1.76906	28.498	1
	High	QLAEDPFNNWVALNKK	1	1	1	A0A0F6AZD0		0	5.32594	0	3	1886.98	1.05415	30.5913	1
	High	DTLHLEGKELEFK	1	1	1	A0A0F6AZD0		0	5.18262	0	3	1558.81	1.31207	21.7017	1
	High	DRVEDATLVLSVGDDVEAK	1	1	1	A0A0F6AZD0		0	5.14664	0	3	2031.03	0.707319	29.8057	1
	High	VVNVGDVVEVMVLDIDEER	1	1	1	A0A0F6AZD0		0	5.12264	0	3	2129.08	-0.385987	46.1709	0
	High	AVIESEnSAERDQLLENLQEGMEVK	4	1	1	A0A0F6AZD0	N7(Deamidated)	0	4.94761	0	3	2832.36	1.78838	35.3988	1
	High	HPSEIVNVGDEINVK	1	1	1	A0A0F6AZD0		0	4.69253	0	3	1649.85	1.36763	20.5215	0
	High	RHEAWITLEK	1	1	1	A0A0F6AZD0		0	4.53425	0	3	1282.69	1.14977	16.3531	1
	High	VEDATLVLSVGDDVEAK	1	1	1	A0A0F6AZD0		0	4.32209	0	2	1759.9	0.660888	30.9531	0
	High	RAVIESENSAER	1	1	1	A0A0F6AZD0		0	4.26711	0	3	1360.68	1.89311	9.70253	1
	High	SNPWQQFAETHNK	1	1	1	A0A0F6AZD0		0	4.26392	0	3	1586.74	0.90553	20.5625	0
	High	QEDANFSNNAMAEAFK	1	1	1	A0A0F6AZD0		0	4.16527	0	2	1786.77	0.277697	26.5174	0
	High	RYPEGTKLTGR	1	1	1	A0A0F6AZD0		0	3.97676	0	3	1277.7	2.07664	10.9613	2
	High	AVIESENSAERDQLLENLQEGmEVK	1	1	1	A0A0F6AZD0	M22(Oxidation)	0	3.9345	0	3	2847.38	2.83852	27.6734	1
	High	QLAEDPFNNWVALNK	1	1	1	A0A0F6AZD0		0	3.86626	0	2	1758.88	1.31167	36.057	0
	High	GATVELADGVEGYLR	2	1	1	A0A0F6AZD0		0	3.84898	0	2	1549.79	2.09495	31.7178	0
	High	DQLLENLQEGMEVK	1	1	1	A0A0F6AZD0		0	3.70377	0	2	1645.81	1.9886	33.6985	0
	High	AFLPGSLVDVRPVR	1	1	1	A0A0F6AZD0		0	3.55519	0	3	1525.89	1.34137	28.6099	0
	High	HEAWITLEK	1	1	1	A0A0F6AZD0		0	3.46502	0	2	1126.59	0.738617	18.8494	0
	High	AYEDAETVTGVInGK	3	1	1	A0A0F6AZD0	N13(Deamidated)	0	3.43903	0	2	1567.75	1.4191	24.1472	0
	High	VKGGFTVELnGIR	2	1	1	A0A0F6AZD0	N10(Deamidated)	0	3.41272	0	3	1390.77	1.43943	23.8443	1
	High	AYEDAETVTGVINGK	1	1	1	A0A0F6AZD0		0	3.34444	0	2	1566.77	1.11294	22.6855	0
	High	QLGEDPWVAIAK	1	1	1	A0A0F6AZD0		0	3.1417	0	2	1326.71	0.603741	29.2593	0
	High	QLAEDPFnNWVALNK	6	1	1	A0A0F6AZD0	N8(Deamidated)	0	3.09171	0	2	1759.87	1.16812	35.2522	0
	High	RNNVVVSR	1	1	1	A0A0F6AZD0		0	2.94449	0	2	943.547	4.42964	5.58479	1
	High	MTESFAQLFEESLK	1	1	1	A0A0F6AZD0		0	2.88679	0	2	1659.8	1.60193	42.5489	0
	High	GGFTVELnGIR	1	1	1	A0A0F6AZD0	N8(Deamidated)	0	2.71918	0	2	1163.61	1.52122	28.6367	0
	High	DTLHLEGK	1	1	1	A0A0F6AZD0		0	2.71178	0	2	912.481	3.21279	13.5608	0
	High	RnNVVVSR	2	1	1	A0A0F6AZD0	N2(Deamidated)	0	2.67399	0	2	944.53	2.47882	7.20585	1
	High	SESAIPAEQFK	1	1	1	A0A0F6AZD0		0	2.62943	0	2	1206.6	2.2207	17.3848	0
	High	GGFTVELNGIR	1	1	1	A0A0F6AZD0		0	2.60078	0	2	1162.62	1.7387	26.8826	0
	High	TRVSLGLK	1	1	1	A0A0F6AZD0		0	2.38601	0	2	873.553	1.41118	14.3325	1
	High	AVIESENSAER	1	1	1	A0A0F6AZD0		0	2.31799	0	2	1204.58	1.73158	11.9065	0
A0A0F6AZB9	Formate C-acetyltransferase OS=Salmonella typhimurium (strain 14028s / SGSC 2262) OX=588858 GN=pflB PE=3 SV=1 - [A0A0F6AZB9_SALT1]	246.458	55.79	1	35	36	63	760	84.9505	6.0874
	A3	Sequence	# PSMs	# Proteins	# Protein Groups	Protein Group Accessions	Modifications	ΔCn	XCorr	Probability	Charge	MH+ [Da]	ΔM [ppm]	RT [min]	# Missed Cleavages
	High	THAPVDFDTSVASTITSHDAGYINK	1	1	1	A0A0F6AZB9		0	8.13107	0	4	2647.27	3.05441	27.2511	0
	High	RAGAPFGPGANPMHGR	1	1	1	A0A0F6AZB9		0	7.33546	0	3	1592.79	2.12002	14.7319	1
	High	DGISYTFSIVPNALGKDDEVR	1	1	1	A0A0F6AZB9		0	6.76401	0	3	2296.15	3.58534	36.256	1
	High	DGISYTFSIVPNALGKDDEVRK	1	1	1	A0A0F6AZB9		0	6.75439	0	4	2424.24	0.595995	31.917	2
	High	TPEYDELFSGDPIWATESIGGMGVDGR	1	1	1	A0A0F6AZB9		0	6.09938	0	3	2899.32	2.76015	45.6338	0
	High	EMLLDAMEHPEKYPQLTIR	2	1	1	A0A0F6AZB9		0	5.98393	0	4	2314.16	1.58848	33.1292	1
	High	GAIPTQSVLTITSNVVYGKK	1	1	1	A0A0F6AZB9		0	5.8284	0	3	2076.18	2.67798	32.5915	1
	High	THNQGVFDVYTPDILR	1	1	1	A0A0F6AZB9		0	5.67242	0	3	1874.94	0.850673	31.2555	0
	High	EmLLDAMEHPEKYPQLTIR	4	1	1	A0A0F6AZB9	M2(Oxidation)	0	5.64904	0	4	2330.16	2.18822	30.5861	1
	High	KTHNQGVFDVYTPDILR	2	1	1	A0A0F6AZB9		0	5.33642	0	4	2003.04	1.88688	27.7408	1
	High	QYVTALNVIHYMHDK	1	1	1	A0A0F6AZB9		0	5.30022	0	4	1831.92	1.2131	26.6458	0
	High	GAIPTQSVLTITSNVVYGK	1	1	1	A0A0F6AZB9		0	5.27765	0	3	1948.08	3.07303	36.7085	0
	High	FLNTLYTMGPSPEPNITVLWSEK	1	1	1	A0A0F6AZB9		0	5.2733	0	3	2637.33	1.59237	45.4123	0
	High	AGAPFGPGANPMHGR	1	1	1	A0A0F6AZB9		0	5.26044	0	3	1436.69	1.55381	16.2294	0
	High	THnQGVFDVYTPDILR	2	1	1	A0A0F6AZB9	N3(Deamidated)	0	5.24389	0	3	1875.93	1.43203	34.3604	0
	High	SEPIKGDVLNFDEVMDR	2	1	1	A0A0F6AZB9		0	5.12954	0	3	1963.95	2.42766	30.3927	1
	High	DGISYTFSIVPnALGKDDEVR	1	1	1	A0A0F6AZB9	N12(Deamidated)	0	4.96642	0	3	2297.14	2.54443	36.0185	1
	High	NYTPYEGDESFLAGATDATTK	1	1	1	A0A0F6AZB9		0	4.83623	0	2	2251.01	1.916	29.8288	0
	High	EMLLDAMEHPEKYPqLTIR	1	1	1	A0A0F6AZB9	Q15(Deamidated)	0	4.82924	0	4	2315.13	-5.42802	34.3878	1
	High	TMAcGIAGLSVAADSLSAIK	1	1	1	A0A0F6AZB9	C4(Carbamidomethyl)	0	4.77016	0	2	1935.99	2.91973	38.3584	0
	High	RAGAPFGPGANPmHGR	1	1	1	A0A0F6AZB9	M13(Oxidation)	0	4.69475	0	3	1608.78	1.35203	11.9946	1
	High	TmAcGIAGLSVAADSLSAIK	1	1	1	A0A0F6AZB9	M2(Oxidation); C4(Carbamidomethyl)	0	4.66481	0	2	1951.99	2.93685	35.8057	0
	High	SEPIKGDVLNFDEVmDR	1	1	1	A0A0F6AZB9	M15(Oxidation)	0	4.60827	0	3	1979.94	1.24627	25.2963	1
	High	IVGLQTEAPLKR	1	1	1	A0A0F6AZB9		0	4.59384	0	3	1324.8	1.1685	17.1704	1
	High	ITEQDAQEMIDHLVMK	1	1	1	A0A0F6AZB9		0	4.58215	0	3	1900.92	2.46735	37.7992	0
	High	YSYEASLMALHDRDVIR	1	1	1	A0A0F6AZB9		0	4.52588	0	4	2039	0.980599	26.0385	1
	High	KSGVLTGLPDAYGR	1	1	1	A0A0F6AZB9		0	4.40722	0	3	1433.78	1.52001	20.0036	1
	High	LREEIAEQHR	1	1	1	A0A0F6AZB9		0	4.30616	0	3	1280.67	2.80882	9.38768	1
	High	LWDSVMEGVKQENR	1	1	1	A0A0F6AZB9		0	4.30013	0	3	1690.82	1.22153	23.3329	1
	High	AGAPFGPGANPmHGR	1	1	1	A0A0F6AZB9	M12(Oxidation)	0	3.84193	0	3	1452.68	2.2851	14.0942	0
	High	VALYGIDYLMKDK	1	1	1	A0A0F6AZB9		0	3.75132	0	3	1528.81	1.3219	31.4467	1
	High	SGVLTGLPDAYGR	1	1	1	A0A0F6AZB9		0	3.40998	0	2	1305.68	0.790723	25.4756	0
	High	TMLYAInGGVDEK	2	1	1	A0A0F6AZB9	N7(Deamidated)	0	3.40946	0	2	1411.68	2.06715	25.0305	0
	High	DGISYTFSIVPNALGK	1	1	1	A0A0F6AZB9		0	3.34081	0	2	1681.88	2.64555	39.5799	0
	High	TMLYAINGGVDEK	1	1	1	A0A0F6AZB9		0	3.31678	0	2	1410.69	1.03532	22.8857	0
	High	VSTFLDAYIER	1	1	1	A0A0F6AZB9		0	3.2738	0	2	1313.68	2.59444	32.5602	0
	High	VDDMAVDLVER	1	1	1	A0A0F6AZB9		0	3.17125	0	2	1261.61	0.822648	25.4252	0
	High	nYTPYEGDESFLAGATDATTK	1	1	1	A0A0F6AZB9	N1(Deamidated)	0	3.16601	0	2	2251.99	2.61663	34.8873	0
	High	LATAWEGFTK	1	1	1	A0A0F6AZB9		0	3.14127	0	2	1123.58	0.654864	24.9293	0
	High	GAVASLTSVAK	1	1	1	A0A0F6AZB9		0	3.11091	0	2	1003.58	1.15889	16.969	0
	High	ITEQDAQEMIDHLVmK	1	1	1	A0A0F6AZB9	M15(Oxidation)	0	3.06258	0	3	1916.91	2.29752	35.7629	0
	High	TmLYAInGGVDEK	1	1	1	A0A0F6AZB9	M2(Oxidation); N7(Deamidated)	0	3.01885	0	2	1427.67	1.15957	20.6144	0
	High	VDDmAVDLVER	1	1	1	A0A0F6AZB9	M4(Oxidation)	0	2.91213	0	2	1277.61	0.970604	20.3344	0
	High	SQnGAAMSFGR	2	1	1	A0A0F6AZB9	N3(Deamidated)	0	2.90869	0	2	1126.5	0.892829	16.2774	0
	High	VALYGIDYLMK	1	1	1	A0A0F6AZB9		0	2.77762	0	2	1285.69	1.20431	35.8442	0
	High	GDWqNEVNVR	2	1	1	A0A0F6AZB9	Q4(Deamidated)	0	2.5159	0	2	1217.55	-3.29563	18.587	0
	High	EQQQDVITR	1	1	1	A0A0F6AZB9		0	2.47701	0	2	1116.57	2.03901	12.1712	0
	High	GDWQNEVNVR	1	1	1	A0A0F6AZB9		0	2.30859	0	2	1216.57	0.921912	18.5164	0
	High	SQnGAAmSFGR	1	1	1	A0A0F6AZB9	N3(Deamidated); M7(Oxidation)	0	2.30488	0	2	1142.49	2.12576	13.1322	0
	High	LWDSVMEGVK	1	1	1	A0A0F6AZB9		0	2.26643	0	2	1163.58	2.40809	27.2857	0
	High	EMLLDAMEHPEK	1	1	1	A0A0F6AZB9		0.1825	2.23867	0	2	1442.66	-1.81047	23.9162	0
	High	VALYGIDYLmK	1	1	1	A0A0F6AZB9	M10(Oxidation)	0	2.19418	0	2	1301.69	3.31419	30.869	0
	High	LWDSVmEGVK	1	1	1	A0A0F6AZB9	M6(Oxidation)	0	2.12302	0	2	1179.57	0.994542	20.1909	0
A0A0F6B9X6	Elongation factor Tu OS=Salmonella typhimurium (strain 14028s / SGSC 2262) OX=588858 GN=tuf_2 PE=3 SV=1 - [A0A0F6B9X6_SALT1]	224	80.46	1	28	28	60	394	43.2563	5.45264
	A3	Sequence	# PSMs	# Proteins	# Protein Groups	Protein Group Accessions	Modifications	ΔCn	XCorr	Probability	Charge	MH+ [Da]	ΔM [ppm]	RT [min]	# Missed Cleavages
	High	NMITGAAQMDGAILVVAATDGPMPQTR	2	1	1	A0A0F6B9X6		0	7.21414	0	3	2729.35	2.54342	43.6284	0
	High	HYAHVDcPGHADYVK	1	1	1	A0A0F6B9X6	C7(Carbamidomethyl)	0	7.05699	0	4	1768.79	1.91889	12.7635	0
	High	GQVLAKPGTIKPHTKFESEVYILSKDEGGR	1	1	1	A0A0F6B9X6		0	6.90038	0	5	3284.77	1.30738	23.8927	2
	High	TTDVTGTIELPEGVEMVMPGDNIK	2	1	1	A0A0F6B9X6		0	6.38154	0	3	2546.25	4.18075	40.0426	0
	High	TKPHVNVGTIGHVDHGK	2	1	1	A0A0F6B9X6		0	5.96897	0	4	1795.96	1.52775	11.4079	0
	High	GIIKVGEEVEIVGIKETQK	1	1	1	A0A0F6B9X6		0	5.50113	0	4	2069.19	2.16449	27.2945	2
	High	AIDKPFLLPIEDVFSISGR	2	1	1	A0A0F6B9X6		0	5.46372	0	3	2117.17	2.18504	45.4222	0
	High	TTDVTGTIELPEGVEmVmPGDNIK	1	1	1	A0A0F6B9X6	M16(Oxidation); M18(Oxidation)	0	5.43863	0	3	2578.23	2.13146	31.7711	0
	High	VGEEVEIVGIKETQK	1	1	1	A0A0F6B9X6		0	5.35615	0	3	1657.9	1.99383	19.2971	1
	High	GITINTSHVEYDTPTR	1	1	1	A0A0F6B9X6		0	5.13691	0	3	1803.89	2.37949	18.4212	0
	High	GITInTSHVEYDTPTR	1	1	1	A0A0F6B9X6	N5(Deamidated)	0	4.83057	0	3	1804.88	3.08435	20.5337	0
	High	GQVLAKPGTIKPHTK	1	1	1	A0A0F6B9X6		0	4.75426	0	3	1574.94	2.52979	10.1587	0
	High	IIELAGFLDSYIPEPER	1	1	1	A0A0F6B9X6		0	4.65592	0	2	1962.03	2.14541	45.6111	0
	High	FESEVYILSKDEGGR	1	1	1	A0A0F6B9X6		0	4.36718	0	3	1728.85	1.01569	22.2088	1
	High	TTDVTGTIELPEGVEMVmPGDNIK	4	1	1	A0A0F6B9X6	M18(Oxidation)	0	4.29123	0	3	2562.24	2.47082	35.5256	0
	High	MVVTLIHPIAMDDGLR	1	1	1	A0A0F6B9X6		0	4.10248	0	3	1780.95	1.84396	32.4685	0
	High	GQVLAKPGTIKPHTKFESEVYILSK	1	1	1	A0A0F6B9X6		0	4.08959	0	4	2770.55	1.10957	22.813	1
	High	ELLSQYDFPGDDTPIVR	8	1	1	A0A0F6B9X6		0	4.01535	0	2	1964.97	3.69037	34.4077	0
	High	TKPHVnVGTIGHVDHGK	1	1	1	A0A0F6B9X6	N6(Deamidated)	0	3.87678	0	4	1796.94	2.20222	13.5885	0
	High	TTLTAAITTVLAK	2	1	1	A0A0F6B9X6		0	3.68528	0	2	1303.79	2.00409	35.0952	0
	High	STcTGVEMFRK	1	1	1	A0A0F6B9X6	C3(Carbamidomethyl)	0	3.50933	0	3	1315.62	2.3129	15.4297	1
	High	GYRPQFYFR	1	1	1	A0A0F6B9X6		0	3.18985	0	3	1233.62	0.978069	20.6239	0
	High	AGENVGVLLR	2	1	1	A0A0F6B9X6		0	3.16909	0	2	1027.59	0.469175	21.3977	0
	High	VGEEVEIVGIK	1	1	1	A0A0F6B9X6		0	3.09183	0	2	1171.66	1.62998	23.341	0
	High	QVGVPYIIVFLNK	2	1	1	A0A0F6B9X6		0	3.00364	0	2	1489.88	3.00591	43.171	0
	High	NmITGAAQMDGAILVVAATDGPmPQTR	1	1	1	A0A0F6B9X6	M2(Oxidation); M23(Oxidation)	0	2.9748	0	3	2761.34	3.3677	37.028	0
	High	MVVTLIHPIAmDDGLR	1	1	1	A0A0F6B9X6	M11(Oxidation)	0	2.82221	0	3	1796.94	2.38163	28.0677	0
	High	AFDQIDNAPEEK	1	1	1	A0A0F6B9X6		0	2.81391	0	2	1376.63	1.10829	16.7789	0
	High	NMITGAAQmDGAILVVAATDGPMPQTR	7	1	1	A0A0F6B9X6	M9(Oxidation)	0	2.77179	0	3	2745.35	3.49153	42.2042	0
	High	AGEnVGVLLR	1	1	1	A0A0F6B9X6	N4(Deamidated)	0	2.74878	0	2	1028.57	1.17379	25.4591	0
	High	FESEVYILSK	1	1	1	A0A0F6B9X6		0	2.68509	0	2	1214.63	0.742517	25.2745	0
	High	STcTGVEMFR	1	1	1	A0A0F6B9X6	C3(Carbamidomethyl)	0	2.51399	0	2	1187.52	1.1854	19.13	0
	High	REEIER	2	1	1	A0A0F6B9X6		0	2.47765	0	2	831.436	5.40951	4.24474	1
	High	ALEGDAEWEAK	1	1	1	A0A0F6B9X6		0	2.16495	0	2	1218.56	0.991088	17.512	0
	High	TVGAGVVAK	1	1	1	A0A0F6B9X6		0	2.13195	0	2	801.484	1.1753	11.459	0
	High	KLLDEGR	1	1	1	A0A0F6B9X6		0	2.10908	0	2	830.475	2.54672	9.66938	1
A0A0F6B7P3	Elongation factor G OS=Salmonella typhimurium (strain 14028s / SGSC 2262) OX=588858 GN=fusA PE=3 SV=1 - [A0A0F6B7P3_SALT1]	217.474	61.93	1	32	32	60	704	77.5505	5.30029
	A3	Sequence	# PSMs	# Proteins	# Protein Groups	Protein Group Accessions	Modifications	ΔCn	XCorr	Probability	Charge	MH+ [Da]	ΔM [ppm]	RT [min]	# Missed Cleavages
	High	IGEVHDGAATMDWMEQEQER	1	1	1	A0A0F6B7P3		0	7.03132	0	3	2332	2.19041	25.2233	0
	High	LHFGSYHDVDSSELAFK	1	1	1	A0A0F6B7P3		0	6.68746	0	3	1951.92	0.854988	24.9358	0
	High	VLDGAVMVYcAVGGVQPQSETVWR	1	1	1	A0A0F6B7P3	C10(Carbamidomethyl)	0	6.56694	0	3	2621.29	1.51543	40.0971	0
	High	IHAEVPLSEMFGYATQLR	3	1	1	A0A0F6B7P3		0	6.49992	0	3	2062.05	2.95335	39.5235	0
	High	ASYTMEFLKYDDAPNNVAQAVIEAR	2	1	1	A0A0F6B7P3		0	6.11236	0	3	2816.36	0.809646	38.433	1
	High	EFNVEANVGKPQVAYR	1	1	1	A0A0F6B7P3		0	5.96211	0	3	1820.93	1.13907	20.3434	0
	High	GQYGHVVIDmYPLEPGSNPK	1	1	1	A0A0F6B7P3	M10(Oxidation)	0	5.79441	0	3	2217.07	1.91896	23.3992	0
	High	GQYGHVVIDMYPLEPGSNPK	2	1	1	A0A0F6B7P3		0	5.74988	0	3	2201.08	2.64521	28.0137	0
	High	AGDIAAAIGLKDVTTGDTLcDPENPIILER	1	1	1	A0A0F6B7P3	C20(Carbamidomethyl)	0	5.51534	0	3	3138.61	4.14715	39.3447	1
	High	VYSGVVNSGDTVLNSVK	1	1	1	A0A0F6B7P3		0	5.12914	0	2	1737.9	1.17089	25.287	0
	High	IGEVHDGAATMDWmEQEQER	4	1	1	A0A0F6B7P3	M14(Oxidation)	0	4.99958	0	3	2348	1.74171	20.2079	0
	High	INIIDTPGHVDFTIEVER	1	1	1	A0A0F6B7P3		0	4.97648	0	3	2068.07	0.224857	33.3437	0
	High	YLGGEELTEEEIKQALR	1	1	1	A0A0F6B7P3		0	4.86649	0	3	1978.02	2.34523	31.5746	1
	High	LGANPVPLQLAIGAEEGFTGVVDLVK	1	1	1	A0A0F6B7P3		0	4.81711	0	3	2607.44	-0.0529881	46.1247	0
	High	DVTTGDTLcDPENPIILER	1	1	1	A0A0F6B7P3	C9(Carbamidomethyl)	0	4.80399	0	2	2158.04	3.91575	32.3115	0
	High	GMLKGQESEVTGVK	1	1	1	A0A0F6B7P3		0	4.77063	0	3	1462.76	1.22573	14.9197	1
	High	VLNNEIILVTcGSAFK	1	1	1	A0A0F6B7P3	C11(Carbamidomethyl)	0	4.51195	0	3	1777.96	2.22577	34.3805	0
	High	GmLKGQESEVTGVK	1	1	1	A0A0F6B7P3	M2(Oxidation)	0	4.45816	0	3	1478.75	1.26665	13.0187	1
	High	GITITSAATTAFWSGMAK	1	1	1	A0A0F6B7P3		0	4.3484	0	3	1813.92	1.03598	38.9787	0
	High	HASDDEPFSALAFK	1	1	1	A0A0F6B7P3		0	4.33735	0	3	1534.72	1.54972	26.4112	0
	High	YDDAPNNVAQAVIEAR	1	1	1	A0A0F6B7P3		0	4.29191	0	2	1745.85	2.44905	27.5548	0
	High	KAKPVLLEPIMK	1	1	1	A0A0F6B7P3		0	4.20195	0	3	1366.85	1.21586	17.5291	1
	High	VEVETPEENTGDVIGDLSR	1	1	1	A0A0F6B7P3		0	4.15812	0	2	2058.99	1.43372	28.997	0
	High	GYEFINDIKGGVIPGEYIPAVDK	1	1	1	A0A0F6B7P3		0	4.15308	0	3	2494.3	5.11495	37.7186	1
	High	VYSGVVnSGDTVLNSVK	4	1	1	A0A0F6B7P3	N7(Deamidated)	0	4.13381	0	2	1738.89	2.14888	25.7168	0
	High	SGPLAGYPVVDLGVR	1	1	1	A0A0F6B7P3		0	4.11272	0	2	1499.82	0.632165	32.6638	0
	High	IATDPFVGNLTFFR	1	1	1	A0A0F6B7P3		0	4.00556	0	2	1597.84	2.56406	41.098	0
	High	ASYTMEFLKYDDAPNnVAQAVIEAR	3	1	1	A0A0F6B7P3	N16(Deamidated)	0	3.99905	0	3	2817.35	2.82156	37.7393	1
	High	MEFPEPVISIAVEPK	1	1	1	A0A0F6B7P3		0	3.45192	0	2	1685.89	2.19257	37.4628	0
	High	VLnNEIILVTcGSAFK	2	1	1	A0A0F6B7P3	N3(Deamidated); C11(Carbamidomethyl)	0	3.38181	0	2	1778.94	2.63977	35.8235	0
	High	IATDPFVGnLTFFR	1	1	1	A0A0F6B7P3	N9(Deamidated)	0	3.36705	0	2	1598.83	3.62687	43.655	0
	High	GGVIPGEYIPAVDKGIQEQLK	1	1	1	A0A0F6B7P3		0	3.27505	0	3	2211.21	2.67258	31.7933	1
	High	NIGISAHIDAGK	1	1	1	A0A0F6B7P3		0	3.24214	0	2	1195.65	2.11945	15.9698	0
	High	mEFPEPVISIAVEPK	1	1	1	A0A0F6B7P3	M1(Oxidation)	0	3.12902	0	2	1701.88	2.64939	33.6953	0
	High	YDDAPnNVAQAVIEAR	6	1	1	A0A0F6B7P3	N6(Deamidated)	0	3.08271	0	2	1746.83	0.906164	29.6753	0
	High	GYEFInDIK	2	1	1	A0A0F6B7P3	N6(Deamidated)	0	3.0517	0	2	1099.53	2.5807	25.3586	0
	High	AGDIAAAIGLK	1	1	1	A0A0F6B7P3		0	2.92977	0	2	999.584	0.824122	25.4147	0
	High	YLGGEELTEEEIK	1	1	1	A0A0F6B7P3		0	2.86162	0	2	1509.73	1.71114	23.5035	0
	High	GQESEVTGVK	1	1	1	A0A0F6B7P3		0	2.55986	0	2	1033.51	-3.11203	10.999	0
	High	GGVIPGEYIPAVDK	1	1	1	A0A0F6B7P3		0	2.54338	0	2	1414.76	2.24812	26.9624	0
	High	AKVTDIEGK	1	1	1	A0A0F6B7P3		0	2.53962	0	2	960.539	3.01573	9.49274	1
A0A0F6B771	Translation initiation factor IF-2 OS=Salmonella typhimurium (strain 14028s / SGSC 2262) OX=588858 GN=infB PE=3 SV=1 - [A0A0F6B771_SALT1]	181.721	50.9	1	45	45	47	892	97.3425	6.21436
	A3	Sequence	# PSMs	# Proteins	# Protein Groups	Protein Group Accessions	Modifications	ΔCn	XCorr	Probability	Charge	MH+ [Da]	ΔM [ppm]	RT [min]	# Missed Cleavages
	High	AAGVPVVVAVNKIDKPEADPDR	1	1	1	A0A0F6B771		0	6.57744	0	4	2260.23	0.830352	21.3022	1
	High	GAQATDIVVLVVAADDGVMPQTIEAIQHAK	1	1	1	A0A0F6B771		0	6.45589	0	3	3060.61	2.5423	45.6293	0
	High	RKGSSLQQGFQKPAQAVNR	1	1	1	A0A0F6B771		0	6.40345	0	4	2100.15	1.53092	13.5281	2
	High	NELGQEVLEAGPSIPVEILGLSGVPAAGDEVTVVRDEK	1	1	1	A0A0F6B771		0	6.37656	0	4	3887.03	1.21033	45.5776	1
	High	KGMASGAVIESFLDKGR	1	1	1	A0A0F6B771		0	6.18836	0	3	1765.93	-0.433123	26.8307	2
	High	EAAEKDKVSNQQTDDMTK	1	1	1	A0A0F6B771		0	5.94083	0	3	2037.94	1.90937	9.57522	2
	High	FGAIAGcMVTEGTIKR	1	1	1	A0A0F6B771	C7(Carbamidomethyl)	0	5.30819	0	3	1710.87	0.604742	21.9403	1
	High	ENELEEAVMSDRDTGAAAEPR	1	1	1	A0A0F6B771		0	5.20405	0	3	2290.03	1.93315	24.0775	1
	High	GSSLQQGFQKPAQAVNR	1	1	1	A0A0F6B771		0	5.08593	0	3	1815.95	0.99608	15.3897	0
	High	VLRDNVVIYEGELESLRR	1	1	1	A0A0F6B771		0	5.01273	0	4	2160.18	0.520389	29.4004	2
	High	EAVSGPDKLTLQR	1	1	1	A0A0F6B771		0	4.90464	0	3	1413.77	1.40038	16.1437	1
	High	APVVTIMGHVDHGK	1	1	1	A0A0F6B771		0	4.84118	0	3	1460.77	1.29264	15.9014	0
	High	KGMASGAVIESFLDK	1	1	1	A0A0F6B771		0	4.70265	0	3	1552.81	0.746155	29.2513	1
	High	GMASGAVIESFLDKGR	1	1	1	A0A0F6B771		0	4.48662	0	3	1637.83	1.3586	31.7844	1
	High	SKLENMFANMTEGEVHEVNIVLK	1	1	1	A0A0F6B771		0	4.18269	0	4	2632.31	0.318752	45.1539	1
	High	KGSSLQQGFQKPAQAVNR	1	1	1	A0A0F6B771		0	4.15845	0	4	1944.04	-0.457532	14.3123	1
	High	DNVVIYEGELESLRR	1	1	1	A0A0F6B771		0	4.09195	0	3	1791.93	1.28698	29.1952	1
	High	QAEDENDREVEGGR	1	1	1	A0A0F6B771		0	4.03077	0	3	1603.7	3.57679	8.68405	1
	High	GMASGAVIESFLDK	1	1	1	A0A0F6B771		0	3.95385	0	2	1424.71	1.93603	35.2925	0
	High	KVIESESLDLR	1	1	1	A0A0F6B771		0	3.85363	0	3	1288.71	1.17374	16.7299	1
	High	DVVIGETITVGELANK	1	1	1	A0A0F6B771		0	3.66977	0	2	1657.91	2.59098	32.8377	0
	High	LVQQFADAGIRK	1	1	1	A0A0F6B771		0	3.65884	0	3	1345.76	0.657897	16.4537	1
	High	APVVTImGHVDHGK	1	1	1	A0A0F6B771	M7(Oxidation)	0	3.54995	0	3	1476.77	2.32481	13.6232	0
	High	DNVVIYEGELESLR	1	1	1	A0A0F6B771		0	3.41556	0	2	1635.83	2.1176	34.0993	0
	High	ENELEEAVMSDR	1	1	1	A0A0F6B771		0	3.41525	0	2	1421.62	1.54855	25.7596	0
	High	RFKDDVNEVR	1	1	1	A0A0F6B771		0	3.39919	0	3	1277.66	1.23527	12.2061	2
	High	FGAIAGcMVTEGTIK	1	1	1	A0A0F6B771	C7(Carbamidomethyl)	0	3.35576	0	2	1554.77	1.95977	26.4243	0
	High	GDIVLcGFEYGR	1	1	1	A0A0F6B771	C6(Carbamidomethyl)	0	3.28199	0	2	1385.65	2.22243	29.9922	0
	High	TFVKRDPQEAER	1	1	1	A0A0F6B771		0	3.14435	0	3	1475.76	1.43039	9.91122	2
	High	RENEAAELKR	1	1	1	A0A0F6B771		0	3.08219	0	3	1215.65	2.59915	6.57318	2
	High	YYSVIYNLIDEVK	1	1	1	A0A0F6B771		0	3.07536	0	2	1618.84	2.65157	43.5765	0
	High	KSADDSVSAQEK	1	1	1	A0A0F6B771		0	3.02884	0	3	1264.61	3.68063	5.19966	1
	High	VSNQQTDDMTK	1	1	1	A0A0F6B771		0	2.97965	0	2	1266.57	1.5789	8.88822	0
	High	QQIIGLAEVR	1	1	1	A0A0F6B771		0	2.94547	0	2	1126.66	0.382986	23.1447	0
	High	SADDSVSAQEK	1	1	1	A0A0F6B771		0	2.8583	0	2	1136.51	3.22056	7.91569	0
	High	ADVQGSVEAISDSLLK	1	1	1	A0A0F6B771		0	2.83152	0	3	1631.85	1.56275	36.639	0
	High	AAGVPVVVAVNK	1	1	1	A0A0F6B771		0	2.79475	0	2	1123.69	1.59027	19.0041	0
	High	REnEAAELKR	1	1	1	A0A0F6B771	N3(Deamidated)	0	2.77194	0	3	1216.63	2.66637	8.40328	2
	High	AAMSGMLSPELK	1	1	1	A0A0F6B771		0	2.7267	0	2	1234.62	1.40182	23.7378	0
	High	FKDDVNEVR	1	1	1	A0A0F6B771		0	2.72102	0	2	1121.56	1.86815	13.2539	1
	High	ENEAAELKR	1	1	1	A0A0F6B771		0	2.63278	0	2	1059.54	1.77067	9.20585	1
	High	nGMEcGIGVK	1	1	1	A0A0F6B771	N1(Deamidated); C5(Carbamidomethyl)	0	2.55323	0	2	1065.47	2.0371	17.9003	0
	High	LAAEEQAQR	1	1	1	A0A0F6B771		0	2.54209	0	2	1015.52	2.12321	8.83688	0
	High	LVQQFADAGIR	1	1	1	A0A0F6B771		0	2.54118	0	2	1217.67	1.28894	20.6958	0
	High	TSLLDYIR	1	1	1	A0A0F6B771		0	2.35149	0	2	980.542	1.2796	32.9271	0
	High	STLNIPGTGGK	1	1	1	A0A0F6B771		0	2.34833	0	2	1044.57	2.2948	17.4203	0
	High	GPVATVLVR	1	1	1	A0A0F6B771		0	2.28565	0	2	911.569	1.9835	17.9225	0
A0A0F6B1K3	Putative periplasmic protein OS=Salmonella typhimurium (strain 14028s / SGSC 2262) OX=588858 GN=STM14_1918 PE=4 SV=1 - [A0A0F6B1K3_SALT1]	174.472	56.94	1	18	18	46	353	38.4803	9.15869
	A3	Sequence	# PSMs	# Proteins	# Protein Groups	Protein Group Accessions	Modifications	ΔCn	XCorr	Probability	Charge	MH+ [Da]	ΔM [ppm]	RT [min]	# Missed Cleavages
	High	IAAPASLAVLFNPTRNEAYVTHR	3	1	1	A0A0F6B1K3		0	7.08632	0	4	2511.35	1.4786	33.6499	1
	High	LLDDGKEHFFINLSLDTAGHR	4	1	1	A0A0F6B1K3		0	6.14459	0	4	2398.22	2.39953	31.6823	1
	High	GAYEMAWSQQENALWLATSQSR	2	1	1	A0A0F6B1K3		0	5.84888	0	3	2527.17	2.94534	39.0892	0
	High	ELVADAATNTIYISGVGK	3	1	1	A0A0F6B1K3		0	5.38167	0	2	1821.96	2.16971	29.9757	0
	High	STREQEATQPDDVIR	1	1	1	A0A0F6B1K3		0	5.08412	0	3	1744.85	1.21983	14.5382	1
	High	GAYEMAWSQQEnALWLATSQSR	4	1	1	A0A0F6B1K3	N12(Deamidated)	0	4.96028	0	3	2528.16	3.66561	38.4598	0
	High	ELVADAATnTIYISGVGK	2	1	1	A0A0F6B1K3	N9(Deamidated)	0	4.53333	0	2	1822.95	1.89673	28.9685	0
	High	TFDTPTYPnSLALSADGK	2	1	1	A0A0F6B1K3	N9(Deamidated)	0	4.43112	0	2	1898.91	2.38683	28.9357	0
	High	TFDTPTYPNSLALSADGK	2	1	1	A0A0F6B1K3		0	4.41728	0	2	1897.92	3.16368	28.1964	0
	High	IAAPASLAVLFNPTR	2	1	1	A0A0F6B1K3		0	4.22926	0	2	1540.89	4.2908	38.6004	0
	High	LYTTNADGEFITIDTASNK	2	1	1	A0A0F6B1K3		0	4.17407	0	2	2074	3.54344	27.918	0
	High	ESAIWVVDGETIKLK	1	1	1	A0A0F6B1K3		0	4.16203	0	3	1687.93	0.763835	30.793	1
	High	RTEEVRPLQPR	1	1	1	A0A0F6B1K3		0	4.14555	0	3	1380.77	2.43355	10.7463	1
	High	KRTEEVRPLQPR	1	1	1	A0A0F6B1K3		0	4.00068	0	3	1508.87	1.51953	8.97032	2
	High	ESAIWVVDGETIK	2	1	1	A0A0F6B1K3		0	3.71502	0	2	1446.75	1.54979	29.0949	0
	High	GAYEmAWSQQENALWLATSQSR	2	1	1	A0A0F6B1K3	M5(Oxidation)	0	3.68789	0	3	2543.17	3.9663	36.6927	0
	High	LYTTnADGEFITIDTASNK	3	1	1	A0A0F6B1K3	N5(Deamidated)	0	3.33067	0	2	2074.99	4.7737	29.3073	0
	High	EQEATQPDDVIR	1	1	1	A0A0F6B1K3		0	3.2466	0	2	1400.67	2.47558	15.633	0
	High	ATEVLVVDTR	2	1	1	A0A0F6B1K3		0	3.15644	0	2	1102.61	0.402746	18.8801	0
	High	QAGQVSVIDAK	1	1	1	A0A0F6B1K3		0	3.08616	0	2	1115.61	1.70147	14.9613	0
	High	AFITDSKATEVLVVDTR	1	1	1	A0A0F6B1K3		0	2.86747	0	3	1865	0.94839	27.34	1
	High	MSTGLALDSK	1	1	1	A0A0F6B1K3		0	2.47621	0	2	1022.52	1.72425	17.0774	0
	High	NEAYVTHR	1	1	1	A0A0F6B1K3		0	2.47527	0	2	989.483	3.4803	6.31279	0
	High	mSTGLALDSK	1	1	1	A0A0F6B1K3	M1(Oxidation)	0	2.4614	0	2	1038.52	1.83361	15.1079	0
	High	nEAYVTHR	1	1	1	A0A0F6B1K3	N1(Deamidated)	0	2.21609	0	2	990.467	2.97658	10.9789	0
A0A0F6B623	Enolase OS=Salmonella typhimurium (strain 14028s / SGSC 2262) OX=588858 GN=eno PE=3 SV=1 - [A0A0F6B623_SALT1]	154.633	69.91	1	23	23	45	432	45.5703	5.38916
	A3	Sequence	# PSMs	# Proteins	# Protein Groups	Protein Group Accessions	Modifications	ΔCn	XCorr	Probability	Charge	MH+ [Da]	ΔM [ppm]	RT [min]	# Missed Cleavages
	High	GNPTVEAEVHLEGGFVGMAAAPSGASTGSR	1	1	1	A0A0F6B623		0	6.17057	0	3	2856.36	1.74805	30.7886	0
	High	DAKDQAGIDKIMIDLDGTENK	1	1	1	A0A0F6B623		0	6.09097	0	3	2290.13	1.8712	29.5922	2
	High	SGETEDATIADLAVGTAAGQIK	1	1	1	A0A0F6B623		0	5.93711	0	2	2118.06	3.45734	34.2369	0
	High	DQAGIDKIMIDLDGTENK	1	1	1	A0A0F6B623		0	5.9143	0	3	1975.97	0.986019	32.761	1
	High	GmNTAVGDEGGYAPNLGSNAEALAVIAEAVK	2	1	1	A0A0F6B623	M2(Oxidation)	0	5.6149	0	3	3005.46	3.49875	43.4139	0
	High	VLGDKIQLVGDDLFVTNTK	2	1	1	A0A0F6B623		0	5.55967	0	3	2075.14	1.61747	35.2297	1
	High	DITLAMDcAASEFYKDGK	1	1	1	A0A0F6B623	C8(Carbamidomethyl)	0	5.36459	0	3	2034.92	1.51138	34.8645	1
	High	IEEALGEKAPYnGR	1	1	1	A0A0F6B623	N12(Deamidated)	0	5.35087	0	3	1547.77	1.71338	15.987	1
	High	GKGMNTAVGDEGGYAPNLGSNAEALAVIAEAVK	2	1	1	A0A0F6B623		0	5.27461	0	3	3174.58	3.36878	41.053	1
	High	GMPLYEHIAELnGTPGK	2	1	1	A0A0F6B623	N12(Deamidated)	0	4.49624	0	3	1827.9	2.19239	26.8086	0
	High	GMNTAVGDEGGYAPNLGSNAEALAVIAEAVK	1	1	1	A0A0F6B623		0	4.46368	0	3	2989.47	2.93942	44.5053	0
	High	SNFGAnAILAVSLANAK	3	1	1	A0A0F6B623	N6(Deamidated)	0	4.36627	0	2	1661.89	3.74156	34.673	0
	High	FNQIGSLTETLAAIK	1	1	1	A0A0F6B623		0	4.17176	0	2	1605.89	2.64172	37.1954	0
	High	SNFGANAILAVSLANAK	1	1	1	A0A0F6B623		0	4.079	0	2	1660.9	1.54324	35.2788	0
	High	AVGAVNGPIAQAILGK	1	1	1	A0A0F6B623		0	3.93245	0	2	1478.87	3.40782	30.8985	0
	High	AFTSEEFTHFLEELTK	1	1	1	A0A0F6B623		0	3.83324	0	3	1928.93	0.915643	45.5338	0
	High	DITLAMDcAASEFYK	1	1	1	A0A0F6B623	C8(Carbamidomethyl)	0	3.80888	0	2	1734.78	2.60045	38.3946	0
	High	GmPLYEHIAELnGTPGK	1	1	1	A0A0F6B623	M2(Oxidation); N12(Deamidated)	0	3.80382	0	3	1843.89	1.32308	23.2286	0
	High	AVGAVnGPIAQAILGK	6	1	1	A0A0F6B623	N6(Deamidated)	0	3.69619	0	2	1479.86	1.66844	33.4696	0
	High	IQLVGDDLFVTNTK	1	1	1	A0A0F6B623		0	3.43985	0	2	1562.85	1.91016	32.8697	0
	High	MGSEVFHHLAK	1	1	1	A0A0F6B623		0	3.43246	0	3	1255.63	1.71486	14.9635	0
	High	FnQIGSLTETLAAIK	4	1	1	A0A0F6B623	N2(Deamidated)	0	3.42332	0	2	1606.87	2.71159	39.1366	0
	High	GMPLYEHIAELNGTPGK	1	1	1	A0A0F6B623		0	3.41677	0	3	1826.91	1.09502	26.6264	0
	High	QYPIVSIEDGLDESDWDGFAYQTK	1	1	1	A0A0F6B623		0	3.30209	0	3	2776.27	1.36127	44.5756	0
	High	GKGmNTAVGDEGGYAPNLGSNAEALAVIAEAVK	1	1	1	A0A0F6B623	M4(Oxidation)	0	3.19048	0	3	3190.58	3.95089	39.4256	1
	High	DAGYTAVISHR	1	1	1	A0A0F6B623		0	3.0536	0	2	1189.6	1.49178	15.9259	0
	High	DAKDQAGIDK	1	1	1	A0A0F6B623		0	2.94004	0	2	1060.53	6.01725	6.41604	1
	High	IMIDLDGTENK	1	1	1	A0A0F6B623		0	2.92146	0	2	1248.61	-0.032059	22.9773	0
	High	YVLAGEGNK	1	1	1	A0A0F6B623		0	2.3484	0	2	950.496	2.159	14.0236	0
	High	ImIDLDGTENK	1	1	1	A0A0F6B623	M2(Oxidation)	0	2.2887	0	2	1264.61	1.09351	20.669	0
	High	GIAnSILIK	1	1	1	A0A0F6B623	N4(Deamidated)	0	2.2488	0	2	929.568	1.42263	22.0589	0
A0A0F6B0L7	Glyceraldehyde-3-phosphate dehydrogenase OS=Salmonella typhimurium (strain 14028s / SGSC 2262) OX=588858 GN=gapA PE=3 SV=1 - [A0A0F6B0L7_SALT1]	152.304	65.86	1	21	21	48	331	35.5643	6.80029
	A3	Sequence	# PSMs	# Proteins	# Protein Groups	Protein Group Accessions	Modifications	ΔCn	XCorr	Probability	Charge	MH+ [Da]	ΔM [ppm]	RT [min]	# Missed Cleavages
	High	KVVLTGPSKDNTPMFVK	1	1	1	A0A0F6B0L7		0	8.07655	0	3	1861.03	1.9137	17.9383	2
	High	GANFDKYEGQDIVSNAScTTNcLAPLAK	2	1	1	A0A0F6B0L7	C18(Carbamidomethyl); C22(Carbamidomethyl)	0	6.86981	0	3	3044.42	2.99717	28.7838	1
	High	GANFDKYEGQDIVSNAScTTncLAPLAK	8	1	1	A0A0F6B0L7	C18(Carbamidomethyl); N21(Deamidated); C22(Carbamidomethyl)	0	6.6683	0	3	3045.41	4.97796	28.0567	1
	High	VPTPNVSVVDLTVRLEK	1	1	1	A0A0F6B0L7		0	6.66144	0	3	1866.07	2.14365	31.5584	1
	High	VINDNFGIIEGLMTTVHATTATQK	3	1	1	A0A0F6B0L7		0	6.64681	0	3	2574.33	3.84324	44.1376	0
	High	VVLTGPSKDNTPMFVK	1	1	1	A0A0F6B0L7		0	5.75587	0	3	1732.93	1.56166	21.0622	1
	High	VINDnFGIIEGLMTTVHATTATQK	3	1	1	A0A0F6B0L7	N5(Deamidated)	0	5.29841	0	3	2575.31	2.06147	45.4265	0
	High	FDGTVEVKDGHLIVnGKK	1	1	1	A0A0F6B0L7	N15(Deamidated)	0	5.25301	0	4	1957.04	1.28117	20.6438	2
	High	YDSTHGRFDGTVEVK	1	1	1	A0A0F6B0L7		0	5.24592	0	3	1710.81	1.36177	14.8862	1
	High	FDGTVEVKDGHLIVnGK	2	1	1	A0A0F6B0L7	N15(Deamidated)	0	5.19481	0	4	1828.95	1.57075	24.6422	1
	High	VVLTGPSKDNTPmFVK	1	1	1	A0A0F6B0L7	M13(Oxidation)	0	4.94849	0	3	1748.93	0.860316	18.776	1
	High	VINDNFGIIEGLmTTVHATTATQK	2	1	1	A0A0F6B0L7	M13(Oxidation)	0	4.57957	0	3	2590.33	4.55731	35.9005	0
	High	VINDnFGIIEGLmTTVHATTATQK	3	1	1	A0A0F6B0L7	N5(Deamidated); M13(Oxidation)	0	4.32346	0	3	2591.31	4.5528	37.6137	0
	High	KVVLTGPSKDNTPmFVK	1	1	1	A0A0F6B0L7	M14(Oxidation)	0	4.24204	0	4	1877.02	1.08747	16.4016	2
	High	VPTPNVSVVDLTVR	1	1	1	A0A0F6B0L7		0	3.83513	0	2	1495.85	1.47338	29.5333	0
	High	GASQNIIPSSTGAAK	1	1	1	A0A0F6B0L7		0	3.80793	0	2	1401.73	0.799937	15.5693	0
	High	TVDGPSHKDWR	1	1	1	A0A0F6B0L7		0	3.50877	0	3	1297.63	2.39135	10.1463	1
	High	AGIALnDNFVK	2	1	1	A0A0F6B0L7	N6(Deamidated)	0	3.28298	0	2	1162.61	1.11178	25.1257	0
	High	LVSWYDNETGYSNK	1	1	1	A0A0F6B0L7		0	3.27986	0	2	1675.76	2.14471	23.3728	0
	High	DGHLIVnGK	1	1	1	A0A0F6B0L7	N7(Deamidated)	0	3.27762	0	2	953.506	1.14824	12.8731	0
	High	AGIALNDNFVK	1	1	1	A0A0F6B0L7		0	3.22351	0	2	1161.63	2.16978	23.5008	0
	High	VTAERDPANLK	1	1	1	A0A0F6B0L7		0	2.95933	0	3	1213.66	1.74104	11.3663	1
	High	GVLGYTEDDVVSTDFnGEVcTSVFDAK	1	1	1	A0A0F6B0L7	N16(Deamidated); C20(Carbamidomethyl)	0	2.83905	0	3	2925.31	4.77889	40.3831	0
	High	KVVLTGPSK	1	1	1	A0A0F6B0L7		0	2.76207	0	2	928.585	3.0094	9.50192	1
	High	VLDLIAHISK	1	1	1	A0A0F6B0L7		0	2.5585	0	2	1108.67	1.33177	23.5493	0
	High	LVSWYDnETGYSNK	2	1	1	A0A0F6B0L7	N7(Deamidated)	0	2.46153	0	2	1676.75	1.26553	24.7182	0
	High	VGInGFGR	1	1	1	A0A0F6B0L7	N4(Deamidated)	0	2.37174	0	2	820.433	1.60332	18.1964	0
	High	DNTPMFVK	1	1	1	A0A0F6B0L7		0	2.27261	0	2	951.463	2.51811	18.241	0
	High	VGINGFGR	1	1	1	A0A0F6B0L7		0	2.25327	0	2	819.449	1.61405	17.4946	0
	High	DGHLIVnGKK	1	1	1	A0A0F6B0L7	N7(Deamidated)	0	2.19698	0	2	1081.6	2.76224	8.99093	1
A0A0F6B2U2	Flagellin OS=Salmonella typhimurium (strain 14028s / SGSC 2262) OX=588858 GN=fliC PE=3 SV=1 - [A0A0F6B2U2_SALT1]	151.459	59.19	1	21	21	66	495	51.581	4.99561
	A3	Sequence	# PSMs	# Proteins	# Protein Groups	Protein Group Accessions	Modifications	ΔCn	XCorr	Probability	Charge	MH+ [Da]	ΔM [ppm]	RT [min]	# Missed Cleavages
	High	VRELAVQSANSTNSQSDLDSIQAEITQR	1	1	1	A0A0F6B2U2		0	8.29285	0	3	3060.52	1.28646	28.5521	1
	High	AQILQQAGTSVLAQANQVPQNVLSLLR	1	1	1	A0A0F6B2U2		0	6.9433	0	3	2860.61	3.41232	45.6616	0
	High	InSAKDDAAGQAIANR	3	1	1	A0A0F6B2U2	N2(Deamidated)	0	6.78179	0	3	1615.8	0.588073	14.5516	1
	High	NANDGISIAQTTEGALNEINNNLQR	1	1	1	A0A0F6B2U2		0	6.26736	0	3	2670.32	3.38439	40.0604	0
	High	VRELAVQSANSTnSQSDLDSIQAEITQR	6	1	1	A0A0F6B2U2	N13(Deamidated)	0	5.96299	0	3	3061.51	3.07796	29.9606	1
	High	ELAVQSANSTNSQSDLDSIQAEITQR	1	1	1	A0A0F6B2U2		0	5.92721	0	3	2805.35	1.33262	31.9629	0
	High	INSAKDDAAGQAIANR	1	1	1	A0A0F6B2U2		0	5.7837	0	3	1614.83	3.65443	13.3636	1
	High	SRIEDSDYATEVSNMSR	1	1	1	A0A0F6B2U2		0	5.75892	0	3	1959.87	1.41709	19.89	1
	High	FNSAITNLGNTVNNLTSAR	1	1	1	A0A0F6B2U2		0	5.71511	0	3	2007.03	2.53132	34.0278	0
	High	VGDDYYSATQNKDGSISINTTK	1	1	1	A0A0F6B2U2		0	5.22898	0	3	2377.12	1.5365	19.6473	1
	High	ASATGLGGTDQKIDGDLK	1	1	1	A0A0F6B2U2		0	5.16903	0	3	1746.89	1.88942	16.6621	1
	High	ELAVqSANSTNSQSDLDSIQAEITQR	6	1	1	A0A0F6B2U2	Q5(Deamidated)	0	4.91659	0	3	2806.34	0.872856	33.3459	0
	High	nANDGISIAQTTEGALNEINNNLQR	12	1	1	A0A0F6B2U2	N1(Deamidated)	0	4.90539	0	3	2671.3	2.48935	44.9635	0
	High	AQPDLAEAAATTTENPLQK	1	1	1	A0A0F6B2U2		0	4.80638	0	2	1968.99	0.858294	25.1938	0
	High	QINSQTLGLDTLNVQQK	1	1	1	A0A0F6B2U2		0	4.78424	0	2	1900.02	3.13443	27.158	0
	High	AALTAAGVTGTASVVK	1	1	1	A0A0F6B2U2		0	4.75333	0	2	1416.81	1.6952	20.2838	0
	High	SRIEDSDYATEVSNmSR	1	1	1	A0A0F6B2U2	M15(Oxidation)	0	4.67358	0	3	1975.87	1.53884	16.0964	1
	High	IEDSDYATEVSNMSR	1	1	1	A0A0F6B2U2		0	4.61123	0	2	1716.74	2.49772	22.3767	0
	High	YKVSDTAATVTGYADTTIALDNSTFK	1	1	1	A0A0F6B2U2		0	4.25296	0	3	2753.36	3.55676	34.9601	1
	High	IDAALAQVDTLR	1	1	1	A0A0F6B2U2		0	3.43668	0	2	1285.71	0.946224	24.6965	0
	High	VSGQTQFnGVK	3	1	1	A0A0F6B2U2	N8(Deamidated)	0	3.33163	0	2	1165.59	1.41223	14.308	0
	High	ASATGLGGTDQK	1	1	1	A0A0F6B2U2		0	3.20204	0	2	1105.55	1.37765	9.57966	0
	High	AQILQQAGTSVLAQANqVPQNVLSLLR	3	1	1	A0A0F6B2U2	Q17(Deamidated)	0	3.17889	0	3	2861.6	4.88032	44.4329	0
	High	DDAAGQAIANR	1	1	1	A0A0F6B2U2		0	2.98752	0	2	1101.53	1.53023	13.5197	0
	High	DGSISINTTK	1	1	1	A0A0F6B2U2		0	2.87328	0	2	1035.53	1.59482	15.0726	0
	High	SQSALGTAIER	1	1	1	A0A0F6B2U2		0	2.83723	0	2	1132.6	1.84939	15.8568	0
	High	SDLGAVQNR	1	1	1	A0A0F6B2U2		0	2.82025	0	2	959.492	1.96657	12.1663	0
	High	VSGQTQFNGVK	1	1	1	A0A0F6B2U2		0	2.52369	0	2	1164.6	1.83889	14.2049	0
	High	FNSAITNLGnTVNNLTSAR	11	1	1	A0A0F6B2U2	N10(Deamidated)	0	2.273	0	2	2008.01	-1.53986	34.8423	0
A0A0F6B4Y5	Phosphoribosylformylglycinamidine synthase OS=Salmonella typhimurium (strain 14028s / SGSC 2262) OX=588858 GN=purG PE=3 SV=1 - [A0A0F6B4Y5_SALT1]	150.32	42.16	1	35	35	36	1295	141.383	5.51611
	A3	Sequence	# PSMs	# Proteins	# Protein Groups	Protein Group Accessions	Modifications	ΔCn	XCorr	Probability	Charge	MH+ [Da]	ΔM [ppm]	RT [min]	# Missed Cleavages
	High	VETHNHPTAISPWPGAATGSGGEIRDEGATGR	1	1	1	A0A0F6B4Y5		0	9.37044	0	5	3228.54	0.802081	18.3243	1
	High	LFIHHQPAPVSSVDLLGEGR	1	1	1	A0A0F6B4Y5		0	6.55357	0	4	2172.16	0.916352	25.167	0
	High	ADHVQKGEIVVGAK	1	1	1	A0A0F6B4Y5		0	6.42906	0	3	1450.8	1.09582	11.477	1
	High	LLQYGPALSSHTPAGK	1	1	1	A0A0F6B4Y5		0	5.84632	0	3	1639.88	1.89323	18.1831	0
	High	LSFDINEDIAAPYIATGARPK	1	1	1	A0A0F6B4Y5		0	5.49321	0	3	2262.18	3.27684	34.9207	0
	High	AGFDAIDVHMSDLLGGR	1	1	1	A0A0F6B4Y5		0	5.45273	0	3	1773.86	1.32476	36.3463	0
	High	IPGFEQPWEEDFGKPER	1	1	1	A0A0F6B4Y5		0	5.37493	0	3	2060.97	1.54304	31.0871	0
	High	GHNALGATALAQVYR	1	1	1	A0A0F6B4Y5		0	5.20866	0	3	1541.82	1.64394	21.176	0
	High	LAVGEALTNIAATQIGDIKR	1	1	1	A0A0F6B4Y5		0	5.17522	0	3	2054.17	3.51357	35.891	1
	High	HTLTPQLSTEDNALLLIDLGK	1	1	1	A0A0F6B4Y5		0	5.14511	0	3	2292.25	2.13527	37.8793	0
	High	ATDIAHNcGLQQVDRLER	1	1	1	A0A0F6B4Y5	C8(Carbamidomethyl)	0	5.12799	0	4	2096.03	0.892113	18.1311	1
	High	NTFETTPDYVLSAYKDNAAVMEGSAVGR	1	1	1	A0A0F6B4Y5		0	5.11937	0	3	3006.42	2.0714	36.5624	1
	High	LSANWMAAAGHPGEDAGLYDAVK	1	1	1	A0A0F6B4Y5		0	5.00116	0	3	2344.11	2.04632	30.3287	0
	High	LRDNPQcADQEHEAK	1	1	1	A0A0F6B4Y5	C7(Carbamidomethyl)	0	4.71164	0	4	1810.82	3.55962	7.98929	1
	High	IFNADWIIDGKPQPK	1	1	1	A0A0F6B4Y5		0	4.45457	0	3	1741.93	1.40669	28.5606	0
	High	LAVGEALTNIAATQIGDIK	1	1	1	A0A0F6B4Y5		0	4.09641	0	3	1898.06	-1.28623	39.9743	0
	High	GVAYYIEASTLTAEQWR	1	1	1	A0A0F6B4Y5		0	4.00565	0	3	1957.97	2.77792	39.4519	0
	High	TVANSWHPENWGEDSPWMR	1	1	1	A0A0F6B4Y5		0	3.98246	0	3	2299	2.22966	31.4511	0
	High	LLLVTPRPGTISPWSSK	1	1	1	A0A0F6B4Y5		0	3.77494	0	3	1852.07	1.55196	29.9138	0
	High	APVALLDFAASAR	1	1	1	A0A0F6B4Y5		0	3.6578	0	2	1301.73	2.86688	33.939	0
	High	EMTSPLSLVISAFAR	1	1	1	A0A0F6B4Y5		0	3.55755	0	2	1621.86	-0.0168294	46.1758	0
	High	GFYDAMQALVAAR	1	1	1	A0A0F6B4Y5		0	3.4006	0	2	1412.7	0.412919	39.8321	0
	High	FVITANDQTVFSESR	1	1	1	A0A0F6B4Y5		0	3.20694	0	2	1713.85	1.05356	28.1899	0
	High	YVLAVAADQLPLFDELcKR	1	1	1	A0A0F6B4Y5	C17(Carbamidomethyl)	0	3.15642	0	3	2221.18	3.58079	41.7539	1
	High	AVGEELcPQLGLTIPVGK	1	1	1	A0A0F6B4Y5	C7(Carbamidomethyl)	0	3.02918	0	2	1881.02	1.65909	34.5321	0
	High	ANDTDPGLNVK	1	1	1	A0A0F6B4Y5		0	3.02467	0	2	1143.57	1.20324	14.6759	0
	High	NTFETTPDYVLSAYK	1	1	1	A0A0F6B4Y5		0	2.99324	0	2	1748.84	0.357497	30.9443	0
	High	DILSDEPGMSPLEIWcNESQER	1	1	1	A0A0F6B4Y5	C16(Carbamidomethyl)	0	2.86948	0	3	2605.16	2.46418	44.6769	0
	High	GYHKPIMLAGGIGNIR	1	1	1	A0A0F6B4Y5		0	2.85187	0	3	1696.93	-1.34706	20.7209	0
	High	TFLVTIGDR	1	1	1	A0A0F6B4Y5		0	2.80783	0	2	1021.57	2.10511	25.5956	0
	High	QALIDANLR	1	1	1	A0A0F6B4Y5		0	2.68017	0	2	1013.58	1.77476	19.4318	0
	High	AGLVGFSVSNLR	1	1	1	A0A0F6B4Y5		0	2.66873	0	2	1219.68	0.966065	29.4855	0
	High	ADITIADAVK	1	1	1	A0A0F6B4Y5		0	2.63437	0	2	1016.56	1.91359	20.3086	0
	High	EmTSPLSLVISAFAR	1	1	1	A0A0F6B4Y5	M2(Oxidation)	0	2.49837	0	2	1637.86	2.71534	45.9432	0
	High	RcQEVIDR	1	1	1	A0A0F6B4Y5	C2(Carbamidomethyl)	0	2.4949	0	2	1075.53	2.44329	8.33425	1
	High	ELIPGSELWPR	1	1	1	A0A0F6B4Y5		0	2.46493	0	2	1296.7	0.484924	33.296	0
A0A0F6AWU8	Pyruvate dehydrogenase E1 component OS=Salmonella typhimurium (strain 14028s / SGSC 2262) OX=588858 GN=aceE PE=4 SV=1 - [A0A0F6AWU8_SALT1]	142.807	45.66	1	34	34	44	887	99.5169	5.74463
	A3	Sequence	# PSMs	# Proteins	# Protein Groups	Protein Group Accessions	Modifications	ΔCn	XCorr	Probability	Charge	MH+ [Da]	ΔM [ppm]	RT [min]	# Missed Cleavages
	High	VAAGAGASNYINTIAVEDEPEYPGNLELER	1	1	1	A0A0F6AWU8		0	7.2586	0	3	3162.54	4.57963	36.6439	0
	High	ARNEQDGGDLVYFQGHISPGIYAR	1	1	1	A0A0F6AWU8		0	7.12532	0	4	2663.3	2.14369	26.9597	1
	High	VAAGAGASNYINTIAVEDEPEYPGNLELERR	1	1	1	A0A0F6AWU8		0	7.05635	0	3	3318.63	2.36413	33.1879	1
	High	VPYIAQVMNDAPAVASTDYmK	1	1	1	A0A0F6AWU8	M20(Oxidation)	0	5.29923	0	3	2300.1	0.61419	34.6456	0
	High	EKLDNLVFVINcNLQR	1	1	1	A0A0F6AWU8	C12(Carbamidomethyl)	0	5.24818	0	3	1975.05	1.33827	34.8828	1
	High	DYGVGSDVYSVTSFTELAR	1	1	1	A0A0F6AWU8		0	4.90015	0	2	2065.98	4.19499	39.9093	0
	High	KGIYKLETLEGSK	1	1	1	A0A0F6AWU8		0	4.79387	0	3	1465.83	0.217535	15.9428	2
	High	QIGIYSPnGQQYTPQDR	5	1	1	A0A0F6AWU8	N8(Deamidated)	0	4.75252	0	2	1965.93	1.90148	22.5569	0
	High	RQALHGYLPSR	1	1	1	A0A0F6AWU8		0	4.72223	0	3	1297.71	0.881817	14.2027	1
	High	VPYIAQVMNDAPAVASTDYMK	1	1	1	A0A0F6AWU8		0	4.71399	0	3	2284.11	3.46935	37.6516	0
	High	IVNELEGIFAGAGWNVIK	1	1	1	A0A0F6AWU8		0	4.68781	0	2	1930.05	1.64508	45.5687	0
	High	NEQDGGDLVYFQGHISPGIYAR	1	1	1	A0A0F6AWU8		0	4.41267	0	3	2436.16	1.29492	30.5233	0
	High	GKVQLLGSGSILR	1	1	1	A0A0F6AWU8		0	4.34964	0	3	1327.81	1.23086	21.6832	1
	High	LELPQLSDFGALLEEQSK	1	1	1	A0A0F6AWU8		0	4.27821	0	2	2017.05	2.88728	45.7049	0
	High	VPYIAQVMnDAPAVASTDYMK	2	1	1	A0A0F6AWU8	N9(Deamidated)	0	4.02633	0	2	2285.09	2.08166	34.5163	0
	High	QTVYAFLGDGEMDEPESK	1	1	1	A0A0F6AWU8		0	3.95103	0	2	2015.89	1.06273	31.1478	0
	High	GKATVILAHTIK	1	1	1	A0A0F6AWU8		0	3.84204	0	3	1251.78	1.28706	14.7829	1
	High	FNIDADKVNPR	1	1	1	A0A0F6AWU8		0	3.62884	0	3	1288.67	0.712061	16.2711	1
	High	GIYKLETLEGSK	1	1	1	A0A0F6AWU8		0	3.52834	0	3	1337.73	0.00970977	18.7915	1
	High	AQYLIDQLLSEAR	1	1	1	A0A0F6AWU8		0	3.52019	0	2	1519.81	1.54563	39.9295	0
	High	IGDLcWQAGDQQAR	1	1	1	A0A0F6AWU8	C5(Carbamidomethyl)	0	3.48631	0	2	1617.75	1.38838	21.9039	0
	High	WNMLHPLETPR	1	1	1	A0A0F6AWU8		0	3.28621	0	3	1393.71	2.17651	26.2588	0
	High	LTQEQMDNFR	1	1	1	A0A0F6AWU8		0	2.90483	0	2	1281.59	1.6268	17.3565	0
	High	FQNDVDPIETR	1	1	1	A0A0F6AWU8		0	2.77938	0	2	1333.64	1.48097	18.4645	0
	High	LDGPVTGnGK	1	1	1	A0A0F6AWU8	N8(Deamidated)	0	2.75981	0	2	958.486	1.84573	12.5121	0
	High	VQLLGSGSILR	1	1	1	A0A0F6AWU8		0	2.7549	0	2	1142.69	0.761165	26.9048	0
	High	EISTTIAFVR	1	1	1	A0A0F6AWU8		0	2.64664	0	2	1136.63	0.946988	25.1411	0
	High	QTVYAFLGDGEmDEPESK	1	1	1	A0A0F6AWU8	M12(Oxidation)	0	2.52509	0	2	2031.89	2.83603	27.9814	0
	High	GFLIGGTSGR	1	1	1	A0A0F6AWU8		0	2.44875	0	2	964.522	1.13223	19.7625	0
	High	GYGMGDTAEGK	1	1	1	A0A0F6AWU8		0	2.44229	0	2	1085.46	2.78699	13.6364	0
	High	DWLQAIESVIR	1	1	1	A0A0F6AWU8		0	2.40666	0	2	1329.72	-0.702211	46.1802	0
	High	GAITIATR	1	1	1	A0A0F6AWU8		0	2.40138	0	2	802.48	2.08561	15.0386	0
	High	TYVPADDYR	1	1	1	A0A0F6AWU8		0	2.36983	0	2	1099.51	1.15521	15.8018	0
	High	TFGMEGLFR	1	1	1	A0A0F6AWU8		0	2.35804	0	2	1057.52	2.77612	32.3444	0
	High	EAAQILAK	1	1	1	A0A0F6AWU8		0	2.35534	0	2	843.495	1.91163	13.7264	0
	High	LVPIIADEAR	1	1	1	A0A0F6AWU8		0	2.34901	0	2	1096.64	1.22873	22.2976	0
	High	FQnDVDPIETR	2	1	1	A0A0F6AWU8	N3(Deamidated)	0	2.27574	0	2	1334.62	1.56594	19.6376	0
	High	VVADAITK	1	1	1	A0A0F6AWU8		0	2.16122	0	2	816.484	1.19636	12.959	0
A0A0F6B0X2	Pyruvate kinase OS=Salmonella typhimurium (strain 14028s / SGSC 2262) OX=588858 GN=pykF PE=3 SV=1 - [A0A0F6B0X2_SALT1]	140.74	62.55	1	26	26	37	470	50.6253	5.88428
	A3	Sequence	# PSMs	# Proteins	# Protein Groups	Protein Group Accessions	Modifications	ΔCn	XCorr	Probability	Charge	MH+ [Da]	ΔM [ppm]	RT [min]	# Missed Cleavages
	High	GAVETAEKLEAPLIVVATQGGK	2	1	1	A0A0F6B0X2		0	6.73095	0	3	2181.21	0.713005	35.023	1
	High	AEAGDVANAILDGTDAVmLSGESAK	1	1	1	A0A0F6B0X2	M18(Oxidation)	0	6.53553	0	3	2421.15	3.95305	37.0482	0
	High	KYFPDATILALTTNEVTAR	2	1	1	A0A0F6B0X2		0	6.48339	0	3	2124.14	2.33161	35.5573	1
	High	AEAGDVANAILDGTDAVMLSGESAK	1	1	1	A0A0F6B0X2		0	6.23304	0	3	2405.16	2.19503	43.0763	0
	High	IENQEGLNNFDEILEASDGIMVAR	1	1	1	A0A0F6B0X2		0	5.51655	0	3	2677.28	1.42454	45.0668	0
	High	LGKDVALQSGLAQK	1	1	1	A0A0F6B0X2		0	5.47113	0	3	1427.82	0.953854	15.7598	1
	High	KAAILLDTKGPEIR	1	1	1	A0A0F6B0X2		0	5.14223	0	3	1524.91	1.1614	17.2376	2
	High	KVVITATQMLDSMIK	1	1	1	A0A0F6B0X2		0	5.0282	0	3	1677.93	1.68476	33.8097	1
	High	GKYPLEAVSIMATIcER	1	1	1	A0A0F6B0X2	C15(Carbamidomethyl)	0	4.74859	0	3	1937.99	1.4016	35.0028	1
	High	DKQDLIFGcEQGVDFVAASFIR	1	1	1	A0A0F6B0X2	C9(Carbamidomethyl)	0	4.62918	0	3	2515.24	3.08879	44.3968	1
	High	AAILLDTKGPEIR	1	1	1	A0A0F6B0X2		0	4.20133	0	3	1396.82	0.721199	20.8968	1
	High	LNFSHGDYAEHGQR	1	1	1	A0A0F6B0X2		0	4.15691	0	4	1630.74	1.42053	14.1195	0
	High	TIKLEGGnDVSLK	1	1	1	A0A0F6B0X2	N8(Deamidated)	0	3.96062	0	3	1374.75	0.824935	18.395	1
	High	TIKLEGGNDVSLK	1	1	1	A0A0F6B0X2		0	3.8997	0	3	1373.76	0.764132	16.9872	1
	High	IENQEGLNNFDEILEASDGImVAR	1	1	1	A0A0F6B0X2	M21(Oxidation)	0	3.81604	0	3	2693.28	2.26166	41.1578	0
	High	AHGGENIQIISK	1	1	1	A0A0F6B0X2		0	3.48088	0	3	1266.68	1.57991	14.6285	0
	High	GVNLPGVSIALPALAEK	1	1	1	A0A0F6B0X2		0	3.39047	0	2	1648.97	1.83442	39.2233	0
	High	VVITATQMLDSMIK	1	1	1	A0A0F6B0X2		0	3.32397	0	2	1549.84	2.38357	39.2906	0
	High	LEAPLIVVATQGGK	1	1	1	A0A0F6B0X2		0	3.26574	0	2	1395.82	1.26377	29.7478	0
	High	YFPDATILALTTNEVTAR	1	1	1	A0A0F6B0X2		0	3.26038	0	2	1996.04	2.67109	41.6026	0
	High	AGQTFTFTTDK	1	1	1	A0A0F6B0X2		0	3.09571	0	2	1216.59	0.826508	18.8424	0
	High	VLNnGDLGENKGVNLPGVSIALPALAEK	2	1	1	A0A0F6B0X2	N4(Deamidated)	0	3.04967	0	3	2803.53	4.94855	38.5454	1
	High	RSDVVEIR	1	1	1	A0A0F6B0X2		0	3.03425	0	2	973.544	1.58563	12.5401	1
	High	EINSTDDFYR	1	1	1	A0A0F6B0X2		0	3.01862	0	2	1259.56	1.72011	18.2174	0
	High	GDLGVEIPVEEVIFAQK	2	1	1	A0A0F6B0X2		0	2.80606	0	2	1842.99	2.61006	42.8692	0
	High	KAAILLDTK	1	1	1	A0A0F6B0X2		0	2.80295	0	2	972.61	1.20465	14.5578	1
	High	EInSTDDFYR	1	1	1	A0A0F6B0X2	N3(Deamidated)	0	2.62466	0	2	1260.54	-0.22375	20.1197	0
	High	TESEEMLSK	1	1	1	A0A0F6B0X2		0	2.60795	0	2	1053.48	1.32683	13.554	0
	High	VLNnGDLGENK	2	1	1	A0A0F6B0X2	N4(Deamidated)	0	2.52422	0	2	1173.58	1.21859	14.8817	0
	High	VLNNGDLGENK	1	1	1	A0A0F6B0X2		0	2.40937	0	2	1172.59	2.37089	14.1084	0
	High	LEGGNDVSLK	1	1	1	A0A0F6B0X2		0	2.27382	0	2	1031.54	1.62713	14.9214	0
	High	LEGGnDVSLK	1	1	1	A0A0F6B0X2	N5(Deamidated)	0	2.10724	0	2	1032.52	2.44617	15.6577	0
A0A0F6B5N3	Alanine--tRNA ligase OS=Salmonella typhimurium (strain 14028s / SGSC 2262) OX=588858 GN=alaS PE=3 SV=1 - [A0A0F6B5N3_SALT1]	139.534	55.37	1	33	33	35	876	95.8396	5.65576
	A3	Sequence	# PSMs	# Proteins	# Protein Groups	Protein Group Accessions	Modifications	ΔCn	XCorr	Probability	Charge	MH+ [Da]	ΔM [ppm]	RT [min]	# Missed Cleavages
	High	ELQQLKDQAAAQESANLSSK	1	1	1	A0A0F6B5N3		0	6.61527	0	3	2159.1	2.20773	17.9072	1
	High	RIEAVTGEGAMATVHAQSDR	1	1	1	A0A0F6B5N3		0	6.51772	0	3	2099.03	0.319893	16.2948	1
	High	AVEAINAGQEAVVVLDQTPFYAESGGQVGDKGELK	1	1	1	A0A0F6B5N3		0	6.34821	0	4	3589.82	5.34861	39.5033	1
	High	GHQVVASSSLVPNNDPTLLFTNAGMNQFK	2	1	1	A0A0F6B5N3		0	6.23669	0	3	3086.54	1.00911	36.0658	0
	High	GGGRPDMAQAGGTDAAALPAALASVQGWVSAK	1	1	1	A0A0F6B5N3		0	6.0061	0	3	2981.5	4.50101	39.9951	0
	High	QQAQVEQVLKTEEEQFAR	1	1	1	A0A0F6B5N3		0	5.61807	0	3	2161.09	1.63474	29.7055	1
	High	VDSASEFKGYDHLELnGK	1	1	1	A0A0F6B5N3	N16(Deamidated)	0	5.4208	0	4	2009.95	1.48438	21.6693	1
	High	VGDAVQADVDEARR	1	1	1	A0A0F6B5N3		0	5.35707	0	3	1500.74	2.11896	15.0549	1
	High	LVGPLIEVMGSAGEELKR	1	1	1	A0A0F6B5N3		0	5.21297	0	3	1898.05	2.07904	35.7113	1
	High	QADGTMEPLPKPSVDTGMGLER	1	1	1	A0A0F6B5N3		0	5.12763	0	3	2329.12	1.55766	24.8116	0
	High	VLSMGDFSTELcGGTHASR	1	1	1	A0A0F6B5N3	C12(Carbamidomethyl)	0	4.41182	0	3	2024.92	1.23719	27.8585	0
	High	ScAFLVADGVLPSNENR	1	1	1	A0A0F6B5N3	C2(Carbamidomethyl)	0	4.26965	0	2	1848.89	1.82239	30.3237	0
	High	NLPIETNIMDLDAAK	1	1	1	A0A0F6B5N3		0	3.90638	0	2	1657.85	1.59813	34.8917	0
	High	NIKVDEAGFEAAMEEQR	1	1	1	A0A0F6B5N3		0	3.84723	0	3	1936.91	1.41042	25.9379	1
	High	AGELIGMVAQQVGGK	1	1	1	A0A0F6B5N3		0	3.84194	0	2	1457.78	1.22345	29.9094	0
	High	EASGFGADYNAMIR	1	1	1	A0A0F6B5N3		0	3.74952	0	2	1501.68	2.22049	25.6699	0
	High	GAGFTFAVDDTQK	1	1	1	A0A0F6B5N3		0	3.50769	0	2	1356.65	1.45641	23.9782	0
	High	VDEAGFEAAMEEQR	1	1	1	A0A0F6B5N3		0	3.49382	0	2	1581.69	2.11217	24.6044	0
	High	LQGDTLDGETAFR	1	1	1	A0A0F6B5N3		0	3.41406	0	2	1422.69	1.24443	21.3489	0
	High	LYDTYGFPVDLTADVcR	1	1	1	A0A0F6B5N3	C16(Carbamidomethyl)	0	3.39023	0	2	2004.94	3.44852	39.1752	0
	High	DQAAAQESANLSSK	1	1	1	A0A0F6B5N3		0	3.28285	0	2	1419.67	2.21927	13.5952	0
	High	EVEDLVNAQIR	1	1	1	A0A0F6B5N3		0	3.17543	0	2	1285.68	1.33618	22.623	0
	High	AGELIGmVAQQVGGK	1	1	1	A0A0F6B5N3	M7(Oxidation)	0.5158	3.05693	0	3	1473.78	6.24579	14.3168	0
	High	HGNMLGAK	1	1	1	A0A0F6B5N3		0	3.00257	0	2	827.423	3.92985	5.55401	0
	High	IISESGTAAGIR	1	1	1	A0A0F6B5N3		0	2.96325	0	2	1174.64	0.775543	15.5054	0
	High	QAFLDFFHSK	1	1	1	A0A0F6B5N3		0	2.76643	0	3	1239.62	0.611423	30.5345	0
	High	TGDIGLFR	1	1	1	A0A0F6B5N3		0	2.73353	0	2	878.474	1.15696	21.7268	0
	High	LLVSELAGIEPK	1	1	1	A0A0F6B5N3		0	2.68308	0	2	1268.75	1.66719	31.6136	0
	High	VTGATDLGNK	1	1	1	A0A0F6B5N3		0	2.66328	0	2	975.513	2.19537	10.9476	0
	High	VSLIAGVSK	1	1	1	A0A0F6B5N3		0	2.6246	0	2	873.541	1.06131	18.1175	0
	High	GLALLDEELAK	1	1	1	A0A0F6B5N3		0	2.5478	0	2	1171.66	1.73416	30.3192	0
	High	VTALFVDGK	1	1	1	A0A0F6B5N3		0	2.42475	0	2	949.536	0.926922	19.9997	0
	High	QVLGTHVAQK	1	1	1	A0A0F6B5N3		0	2.31246	0	2	1080.62	0.973267	9.92448	0
	High	DVFLGLDKR	1	1	1	A0A0F6B5N3		0	2.17665	0	2	1062.6	1.38286	22.8574	1
A0A0F6B9V8	Phosphoenolpyruvate carboxylase OS=Salmonella typhimurium (strain 14028s / SGSC 2262) OX=588858 GN=ppc PE=3 SV=1 - [A0A0F6B9V8_SALT1]	138.993	46.77	1	33	33	41	883	98.9403	6.20166
	A3	Sequence	# PSMs	# Proteins	# Protein Groups	Protein Group Accessions	Modifications	ΔCn	XCorr	Probability	Charge	MH+ [Da]	ΔM [ppm]	RT [min]	# Missed Cleavages
	High	AGNEANRQELLTTLQNLSNDELLPVAR	2	1	1	A0A0F6B9V8		0	6.21645	0	3	2979.56	2.00493	43.0807	1
	High	FTSWMGGDRDGNPNVTADITR	1	1	1	A0A0F6B9V8		0	5.74629	0	3	2310.06	1.51798	25.6272	1
	High	GGAPAHAALLSQPPGSLK	1	1	1	A0A0F6B9V8		0	5.50823	0	3	1671.92	1.37973	17.6258	0
	High	AFSQFLNLANTAEQYHSISPK	2	1	1	A0A0F6B9V8		0	5.46553	0	3	2366.18	2.49116	35.1762	0
	High	DAGVMAASWAQYQAQDALIK	1	1	1	A0A0F6B9V8		0	5.34081	0	3	2137.04	2.82419	37.5989	0
	High	TPSDVLAVHLLLK	1	1	1	A0A0F6B9V8		0	4.89351	0	3	1405.84	1.22451	31.2744	0
	High	VEQALMVTIAGVAAGMR	1	1	1	A0A0F6B9V8		0	4.79085	0	3	1716.92	0.976202	41.6235	0
	High	RRPTGGVESLR	1	1	1	A0A0F6B9V8		0	4.71485	0	3	1227.69	1.81767	9.76709	1
	High	YLGIGDYESWSEADKQAFLIR	1	1	1	A0A0F6B9V8		0	4.51311	0	3	2461.21	1.71684	39.6115	1
	High	QLIAQSWHTDEIRK	1	1	1	A0A0F6B9V8		0	4.50139	0	4	1724.91	2.09195	17.3609	1
	High	HIMDELSVIScETYR	1	1	1	A0A0F6B9V8	C11(Carbamidomethyl)	0	4.44411	0	3	1852.86	1.96587	30.2616	0
	High	VVEDGKQSELEAMcR	1	1	1	A0A0F6B9V8	C14(Carbamidomethyl)	0	4.37753	0	3	1750.81	0.746576	15.945	1
	High	QELLTTLQNLSNDELLPVAR	1	1	1	A0A0F6B9V8		0	3.9179	0	3	2267.24	5.12637	44.7853	0
	High	SATPEQELGKLPLGSRPAK	1	1	1	A0A0F6B9V8		0	3.88393	0	4	1979.09	0.648375	19.6785	1
	High	NVYTDPLNVLQAELLYR	1	1	1	A0A0F6B9V8		0	3.87927	0	2	2021.07	0.582578	45.7212	0
	High	ELNEQLEENLGYK	1	1	1	A0A0F6B9V8		0	3.62225	0	2	1578.77	1.65206	24.6017	0
	High	AGNEANRqELLTTLQNLSNDELLPVAR	5	1	1	A0A0F6B9V8	Q8(Deamidated)	0	3.57927	0	3	2980.55	6.54791	44.3202	1
	High	ELNEQLEENLGYKLPVDFVPVR	1	1	1	A0A0F6B9V8		0	3.51628	0	3	2601.36	2.57317	39.1278	1
	High	SRLTEEQGKSPDPR	1	1	1	A0A0F6B9V8		0	3.46979	0	3	1599.81	2.15311	10.0588	2
	High	QLDNTDIADYER	1	1	1	A0A0F6B9V8		0	3.31314	0	2	1452.66	1.61213	20.3369	0
	High	LmLPAWLGAGTALQK	1	1	1	A0A0F6B9V8	M2(Oxidation)	0	3.25978	0	2	1585.88	3.21174	38.7768	0
	High	GEAASNPEVIAR	1	1	1	A0A0F6B9V8		0	3.15581	0	2	1213.62	1.62895	14.6824	0
	High	AGIELTLFHGR	1	1	1	A0A0F6B9V8		0	3.1291	0	3	1213.67	1.84884	25.6778	0
	High	ADLWLADYYDQR	1	1	1	A0A0F6B9V8		0	3.11371	0	2	1528.71	3.18186	34.8747	0
	High	QRPSPVDEAK	1	1	1	A0A0F6B9V8		0	3.078	0	2	1126.59	2.67273	7.88189	0
	High	LMATQSWLEAR	1	1	1	A0A0F6B9V8		0	2.98256	0	2	1305.67	2.88572	26.2755	0
	High	MNEQYSALR	1	1	1	A0A0F6B9V8		0	2.8438	0	2	1111.52	1.6076	15.5991	0
	High	GSIAAYVISMAK	1	1	1	A0A0F6B9V8		0	2.7997	0	2	1210.65	1.60561	34.8797	0
	High	VTEQGEMIR	1	1	1	A0A0F6B9V8		0	2.57283	0	2	1062.53	2.24745	14.1689	0
	High	RPTGGVESLR	1	1	1	A0A0F6B9V8		0	2.47973	0	2	1071.59	0.827706	11.5634	0
	High	LMLPAWLGAGTALQK	1	1	1	A0A0F6B9V8		0	2.45839	0	2	1569.89	2.57138	40.3426	0
	High	SATPEQELGK	1	1	1	A0A0F6B9V8		0	2.28489	0	2	1059.53	2.01011	13.7054	0
	High	HVLLLSR	1	1	1	A0A0F6B9V8		0	2.24925	0	2	837.532	1.20645	15.4699	0
	High	SNVSMLGK	1	1	1	A0A0F6B9V8		0	2.18581	0	2	835.435	0.572973	14.2882	0
	High	LPVDFVPVR	1	1	1	A0A0F6B9V8		0	2.13038	0	2	1041.61	1.03282	27.4683	0
A0A0F6B7P4	30S ribosomal protein S7 OS=Salmonella typhimurium (strain 14028s / SGSC 2262) OX=588858 GN=rpsG PE=3 SV=1 - [A0A0F6B7P4_SALT1]	138.123	69.87	1	15	15	29	156	17.5794	10.3013
	A3	Sequence	# PSMs	# Proteins	# Protein Groups	Protein Group Accessions	Modifications	ΔCn	XCorr	Probability	Charge	MH+ [Da]	ΔM [ppm]	RT [min]	# Missed Cleavages
	High	SGKSELEAFEVALENVRPTVEVK	7	1	1	A0A0F6B7P4		0	7.59767	0	4	2531.34	1.85484	39.2701	1
	High	LANELSDAADNKGTAVK	1	1	1	A0A0F6B7P4		0	6.4088	0	3	1716.88	3.7063	15.1125	1
	High	SELEAFEVALENVRPTVEVK	3	1	1	A0A0F6B7P4		0	5.86623	0	3	2259.19	3.61153	41.9194	0
	High	KSTAESIVYSALETLAQR	3	1	1	A0A0F6B7P4		0	5.62296	0	3	1967.05	1.33243	44.5573	1
	High	VGGSTYQVPVEVRPVR	1	1	1	A0A0F6B7P4		0	5.49121	0	3	1742.96	1.39891	19.6206	0
	High	SGKSELEAFEVALEnVRPTVEVK	1	1	1	A0A0F6B7P4	N15(Deamidated)	0	5.46311	0	4	2532.34	9.61218	45.0243	1
	High	STAESIVYSALETLAQR	1	1	1	A0A0F6B7P4		0	4.8856	0	3	1838.95	1.65719	45.7118	0
	High	RVGGSTYQVPVEVRPVRR	1	1	1	A0A0F6B7P4		0	4.51734	0	4	2055.16	2.26385	15.4341	2
	High	VGGSTYQVPVEVRPVRR	1	1	1	A0A0F6B7P4		0	4.17682	0	4	1899.06	0.802779	16.639	1
	High	LANELSDAADNKGTAVKK	1	1	1	A0A0F6B7P4		0	4.09659	0	4	1844.97	1.98647	14.0264	2
	High	LANELSDAADNK	1	1	1	A0A0F6B7P4		0	3.75081	0	2	1260.61	1.28721	15.312	0
	High	FVNILMVDGKK	1	1	1	A0A0F6B7P4		0	3.45885	0	3	1263.71	1.12316	23.5538	1
	High	FVnILMVDGK	1	1	1	A0A0F6B7P4	N3(Deamidated)	0	2.78231	0	2	1136.6	-0.840649	30.2802	0
	High	FVNILMVDGK	1	1	1	A0A0F6B7P4		0	2.56395	0	2	1135.62	1.85228	30.2739	0
	High	FGSELLAK	1	1	1	A0A0F6B7P4		0	2.41478	0	2	864.484	1.05933	18.5948	0
	High	KILPDPK	1	1	1	A0A0F6B7P4		0	2.30743	0	2	810.51	1.65438	11.7187	1
	High	FVNILmVDGK	2	1	1	A0A0F6B7P4	M6(Oxidation)	0	2.28402	0	2	1151.61	1.68412	27.3208	0
	High	WIVEAAR	1	1	1	A0A0F6B7P4		0	2.27523	0	2	844.469	1.62162	18.1921	0
A0A0F6B6G8	Fructose-bisphosphate aldolase OS=Salmonella typhimurium (strain 14028s / SGSC 2262) OX=588858 GN=fba PE=3 SV=1 - [A0A0F6B6G8_SALT1]	134.448	52.65	1	15	15	44	359	39.1316	6.07471
	A3	Sequence	# PSMs	# Proteins	# Protein Groups	Protein Group Accessions	Modifications	ΔCn	XCorr	Probability	Charge	MH+ [Da]	ΔM [ppm]	RT [min]	# Missed Cleavages
	High	KHNLPHNSLNFVFHGGSGSTAQEIK	1	1	1	A0A0F6B6G8		0	9.46361	0	4	2719.37	1.1651	20.6463	1
	High	HNLPHNSLNFVFHGGSGSTAQEIK	1	1	1	A0A0F6B6G8		0	9.0057	0	4	2591.28	0.562913	21.119	0
	High	HNLPHNSLnFVFHGGSGSTAQEIK	3	1	1	A0A0F6B6G8	N9(Deamidated)	0	6.8396	0	4	2592.26	1.73717	23.8108	0
	High	ENNFALPAVNcVGTDSINAVLETAAK	3	1	1	A0A0F6B6G8	C11(Carbamidomethyl)	0	6.58198	0	3	2718.35	3.6046	43.8827	0
	High	ENEAYLQGQLGNPKGEDQPNKK	1	1	1	A0A0F6B6G8		0	6.27933	0	4	2457.2	1.30016	15.1989	2
	High	VKAPVIVQFSnGGASFIAGK	4	1	1	A0A0F6B6G8	N11(Deamidated)	0	5.43553	0	3	1991.1	1.572	31.4661	1
	High	VKAPVIVQFSNGGASFIAGK	1	1	1	A0A0F6B6G8		0	5.09081	0	3	1990.12	3.04852	30.0795	1
	High	IFDFVKPGVITGDDVQK	2	1	1	A0A0F6B6G8		0	4.71274	0	3	1878	1.19521	29.8901	0
	High	FTIAASFGNVHGVYKPGNVVLTPTILR	2	1	1	A0A0F6B6G8		0	4.65213	0	4	2871.6	3.80918	39.71	0
	High	APVIVQFSnGGASFIAGK	4	1	1	A0A0F6B6G8	N9(Deamidated)	0	4.54275	0	2	1763.94	1.88525	34.4782	0
	High	ENNFALPAVNcVGTDSInAVLETAAK	6	1	1	A0A0F6B6G8	C11(Carbamidomethyl); N18(Deamidated)	0	4.048	0	3	2719.34	4.94734	37.6473	0
	High	ENnFALPAVNcVGTDSInAVLETAAK	6	1	1	A0A0F6B6G8	N3(Deamidated); C11(Carbamidomethyl); N18(Deamidated)	0	4.02971	0	3	2720.32	5.54868	45.6426	0
	High	ENEAYLQGQLGNPK	1	1	1	A0A0F6B6G8		0	3.81837	0	2	1560.77	0.0686574	18.6505	0
	High	KLLPWIDGLLDAGEK	3	1	1	A0A0F6B6G8		0	3.64622	0	3	1667.94	1.76872	42.8036	1
	High	AFKELnAIDVL	1	1	1	A0A0F6B6G8	N6(Deamidated)	0	3.32274	0	2	1233.67	1.72891	33.1839	1
	High	AFKELNAIDVL	1	1	1	A0A0F6B6G8		0	2.95453	0	2	1232.69	3.0235	33.2292	1
	High	AGQTSMIAR	1	1	1	A0A0F6B6G8		0	2.80784	0	2	934.479	1.88805	12.0637	0
	High	LLPWIDGLLDAGEK	1	1	1	A0A0F6B6G8		0	2.56623	0	2	1539.84	1.13139	45.7161	0
	High	DSVSYGVVK	1	1	1	A0A0F6B6G8		0	2.1945	0	2	953.495	1.42059	15.877	0
	High	DSQDYVSK	1	1	1	A0A0F6B6G8		0	2.14129	0	2	941.422	1.46652	9.84592	0
A0A0F6AWV0	Dihydrolipoyl dehydrogenase OS=Salmonella typhimurium (strain 14028s / SGSC 2262) OX=588858 GN=lpdA PE=3 SV=1 - [A0A0F6AWV0_SALT1]	134.275	52.11	1	23	23	32	474	50.6075	6.26514
	A3	Sequence	# PSMs	# Proteins	# Protein Groups	Protein Group Accessions	Modifications	ΔCn	XCorr	Probability	Charge	MH+ [Da]	ΔM [ppm]	RT [min]	# Missed Cleavages
	High	GVHEGHVAAEVIAGKK	1	1	1	A0A0F6AWV0		0	7.64853	0	3	1601.88	1.7829	13.1765	1
	High	TNVPHIFAIGDIVGQPMLAHK	5	1	1	A0A0F6AWV0		0	7.06803	0	4	2258.21	0.881397	36.141	0
	High	VTAVEAKEDGIYVSMEGK	1	1	1	A0A0F6AWV0		0	6.33616	0	3	1925.95	0.843971	21.2676	1
	High	GVHEGHVAAEVIAGK	1	1	1	A0A0F6AWV0		0	6.32084	0	3	1473.78	0.92275	14.3168	0
	High	TNVPHIFAIGDIVGQPmLAHK	1	1	1	A0A0F6AWV0	M17(Oxidation)	0	6.09807	0	4	2274.21	0.319991	32.2922	0
	High	EKGISYETATFPWAASGR	1	1	1	A0A0F6AWV0		0	5.50303	0	3	1970.96	1.04081	28.1712	1
	High	EKVITQLTGGLAGMAK	1	1	1	A0A0F6AWV0		0	5.2351	0	3	1616.91	0.746049	26.5293	1
	High	VWDSTDALELKEVPKR	1	1	1	A0A0F6AWV0		0	5.18103	0	4	1886	1.13877	21.7064	2
	High	TQVVVLGAGPAGYSAAFR	1	1	1	A0A0F6AWV0		0	5.13755	0	2	1763.95	2.09651	30.6424	0
	High	FTGANTLEVEGEnGK	2	1	1	A0A0F6AWV0	N13(Deamidated)	0	4.38516	0	2	1566.73	0.877341	18.7847	0
	High	cADLGLETVIVER	1	1	1	A0A0F6AWV0	C1(Carbamidomethyl)	0	4.04111	0	2	1474.76	1.93251	30.2546	0
	High	GISYETATFPWAASGR	1	1	1	A0A0F6AWV0		0	4.02382	0	2	1713.83	1.20293	32.9164	0
	High	YNTLGGVcLNVGcIPSK	1	1	1	A0A0F6AWV0	C8(Carbamidomethyl); C13(Carbamidomethyl)	0	3.81411	0	2	1851.91	2.56423	30.0002	0
	High	VIPSIAYTEPEVAWVGLTEKEAK	1	1	1	A0A0F6AWV0		0	3.74018	0	3	2530.35	1.92061	38.4419	1
	High	VITQLTGGLAGMAK	1	1	1	A0A0F6AWV0		0	3.4903	0	2	1359.77	1.43327	26.6201	0
	High	FTGANTLEVEGENGK	1	1	1	A0A0F6AWV0		0	3.41551	0	2	1565.75	1.11639	18.1333	0
	High	ALAEHGIVFGEPK	1	1	1	A0A0F6AWV0		0	3.23668	0	3	1367.73	1.17845	19.1065	0
	High	VITQLTGGLAGmAK	1	1	1	A0A0F6AWV0	M12(Oxidation)	0	3.11545	0	2	1375.76	0.321363	21.1408	0
	High	VIPSIAYTEPEVAWVGLTEK	1	1	1	A0A0F6AWV0		0	2.91166	0	2	2202.18	3.04775	41.6189	0
	High	AGVEVDDRGFIR	1	1	1	A0A0F6AWV0		0	2.87889	0	3	1333.69	-0.384156	18.7678	1
	High	VWDSTDALELK	1	1	1	A0A0F6AWV0		0	2.66474	0	2	1276.64	2.00334	26.9554	0
	High	AIASDcADGMTK	1	1	1	A0A0F6AWV0	C6(Carbamidomethyl)	0	2.64408	0	2	1239.54	2.65585	14.0873	0
	High	YDAVLVAIGR	1	1	1	A0A0F6AWV0		0	2.52062	0	2	1076.61	2.37138	26.6497	0
	High	EDGIYVSMEGK	1	1	1	A0A0F6AWV0		0	2.46933	0	2	1227.56	0.264634	20.0889	0
	High	KFNLMLETK	1	1	1	A0A0F6AWV0		0	2.45848	0	2	1123.62	1.01184	20.0244	1
	High	AIASDcADGmTK	1	1	1	A0A0F6AWV0	C6(Carbamidomethyl); M10(Oxidation)	0	2.24436	0	2	1255.53	3.07473	9.5151	0
	High	FNLMLETK	1	1	1	A0A0F6AWV0		0	2.22416	0	2	995.525	1.50919	25.4528	0
A0A0F6BAJ3	60 kDa chaperonin OS=Salmonella typhimurium (strain 14028s / SGSC 2262) OX=588858 GN=groEL PE=3 SV=1 - [A0A0F6BAJ3_SALT1]	133.293	63.32	1	30	30	36	548	57.2497	4.94482
	A3	Sequence	# PSMs	# Proteins	# Protein Groups	Protein Group Accessions	Modifications	ΔCn	XCorr	Probability	Charge	MH+ [Da]	ΔM [ppm]	RT [min]	# Missed Cleavages
	High	RVVINKDTTTIIDGVGEEAAIQGR	1	1	1	A0A0F6BAJ3		0	6.90528	0	4	2555.38	1.39928	26.1723	2
	High	VVINKDTTTIIDGVGEEAAIQGR	1	1	1	A0A0F6BAJ3		0	6.48193	0	3	2399.28	1.76939	28.7274	1
	High	GIDKAVAAAVEELK	1	1	1	A0A0F6BAJ3		0	5.48928	0	3	1413.8	0.498713	30.8062	1
	High	IADLKGQNEDQNVGIK	1	1	1	A0A0F6BAJ3		0	5.43559	0	3	1741.91	1.43766	15.3589	1
	High	QQIEEATSDYDREKLQER	1	1	1	A0A0F6BAJ3		0	5.41915	0	4	2238.07	1.3063	15.4119	2
	High	QIVLNcGEEPSVVANTVK	1	1	1	A0A0F6BAJ3	C6(Carbamidomethyl)	0	5.30326	0	2	1957.01	1.63902	25.6032	0
	High	EIELEDKFENMGAQMVK	1	1	1	A0A0F6BAJ3		0	5.26175	0	3	2010.95	1.81846	31.4157	1
	High	GGDGNYGYNAATEEYGNMIDMGILDPTK	1	1	1	A0A0F6BAJ3		0	4.97561	0	3	2966.29	4.19933	41.7273	0
	High	ANDAAGDGTTTATVLAQSIITEGLK	1	1	1	A0A0F6BAJ3		0	4.95651	0	3	2418.24	3.11883	42.5913	0
	High	AIAQVGTISAnSDETVGK	2	1	1	A0A0F6BAJ3	N11(Deamidated)	0	4.75969	0	2	1761.89	2.04157	20.0081	0
	High	QQIEEATSDYDREK	1	1	1	A0A0F6BAJ3		0	4.72782	0	3	1711.78	1.92565	14.4459	1
	High	AnDAAGDGTTTATVLAQSIITEGLK	2	1	1	A0A0F6BAJ3	N2(Deamidated)	0	4.39453	0	3	2419.22	0.995331	45.0985	0
	High	AAVEEGVVAGGGVALIR	1	1	1	A0A0F6BAJ3		0	4.23082	0	2	1567.88	1.99578	26.8129	0
	High	DTTTIIDGVGEEAAIQGR	1	1	1	A0A0F6BAJ3		0	4.17566	0	2	1845.92	2.00102	29.9838	0
	High	AIAQVGTISANSDETVGK	1	1	1	A0A0F6BAJ3		0	4.1621	0	2	1760.91	1.97748	18.9952	0
	High	ISNIREMLPVLEAVAK	1	1	1	A0A0F6BAJ3		0	4.02707	0	3	1783.02	2.78526	37.6881	1
	High	ATLEDLGQAKR	1	1	1	A0A0F6BAJ3		0	4.0006	0	3	1201.66	2.06318	15.0456	1
	High	VGAATEVEMKEK	1	1	1	A0A0F6BAJ3		0	3.98749	0	3	1291.66	1.37296	12.9152	1
	High	GYLSPYFInKPETGAVELESPFILLADKK	1	1	1	A0A0F6BAJ3	N9(Deamidated)	0	3.9035	0	4	3240.74	8.86149	45.1583	1
	High	ARVEDALHATR	1	1	1	A0A0F6BAJ3		0	3.66419	0	3	1238.66	1.00774	12.8607	1
	High	VGAATEVEmKEK	1	1	1	A0A0F6BAJ3	M9(Oxidation)	0	3.60768	0	3	1307.65	1.62747	9.82146	1
	High	VGAATEVEMK	1	1	1	A0A0F6BAJ3		0	3.10667	0	2	1034.52	2.57955	14.6328	0
	High	VGAATEVEmK	1	1	1	A0A0F6BAJ3	M9(Oxidation)	0	2.97387	0	2	1050.52	1.45454	10.8542	0
	High	AVAAGMNPMDLK	1	1	1	A0A0F6BAJ3		0	2.82412	0	2	1217.6	0.460923	22.0946	0
	High	ATLEDLGQAK	1	1	1	A0A0F6BAJ3		0	2.80939	0	2	1045.55	1.81491	16.7859	0
	High	AVAAAVEELK	1	1	1	A0A0F6BAJ3		0	2.68385	0	2	1000.57	1.43211	17.2621	0
	High	GVNVLADAVK	1	1	1	A0A0F6BAJ3		0	2.68274	0	2	985.569	1.42871	20.4676	0
	High	VEDALHATR	1	1	1	A0A0F6BAJ3		0	2.67082	0	2	1011.53	3.74684	10.2704	0
	High	GQNEDQNVGIK	1	1	1	A0A0F6BAJ3		0	2.40935	0	2	1201.58	1.35967	11.6697	0
	High	EmLPVLEAVAK	1	1	1	A0A0F6BAJ3	M2(Oxidation)	0	2.37496	0	2	1215.67	1.13464	26.8803	0
	High	LAGGVAVIK	1	1	1	A0A0F6BAJ3		0	2.36318	0	2	827.536	0.944811	16.2752	0
	High	LIAEAMDKVGK	1	1	1	A0A0F6BAJ3		0	2.21495	0	2	1174.65	0.59859	16.6138	1
	High	ALSVPcSDSK	1	1	1	A0A0F6BAJ3	C6(Carbamidomethyl)	0	2.17912	0	2	1063.51	2.24988	14.704	0
	High	SDAPDLGAAGGMGGMGGMGGMM	1	1	1	A0A0F6BAJ3		0	2.13029	0	2	1927.75	1.1538	38.8169	0
A0A0F6AWC9	Chaperone protein DnaK OS=Salmonella typhimurium (strain 14028s / SGSC 2262) OX=588858 GN=dnaK PE=2 SV=1 - [A0A0F6AWC9_SALT1]	131.517	54.86	1	27	27	29	638	69.2155	4.97021
	A3	Sequence	# PSMs	# Proteins	# Protein Groups	Protein Group Accessions	Modifications	ΔCn	XCorr	Probability	Charge	MH+ [Da]	ΔM [ppm]	RT [min]	# Missed Cleavages
	High	HSQVFSTAEDNQSAVTIHVLQGER	1	1	1	A0A0F6AWC9		0	7.70815	0	4	2653.3	1.82075	23.5123	0
	High	KDVNPDEAVAIGAAVQGGVLTGDVK	1	1	1	A0A0F6AWC9		0	7.51827	0	3	2423.28	2.27254	31.8521	1
	High	IINEPTAAALAYGLDKEVGNR	1	1	1	A0A0F6AWC9		0	6.7216	0	3	2215.18	2.48738	32.2188	1
	High	VLENAEGDRTTPSIIAYTQDGETLVGQPAK	1	1	1	A0A0F6AWC9		0	5.99452	0	3	3173.6	0.866789	30.9354	1
	High	QAVTNPQNTLFAIKR	1	1	1	A0A0F6AWC9		0	5.75668	0	3	1700.95	1.6193	21.2342	1
	High	KTAEDYLGEPVTEAVITVPAYFNDAQR	1	1	1	A0A0F6AWC9		0	5.72851	0	3	2997.49	2.86194	40.2408	1
	High	VLENAEGDRTTPSIIAYTQDGETLVGQPAKR	1	1	1	A0A0F6AWC9		0	5.65064	0	4	3329.71	2.65974	28.2262	2
	High	IELSSAQQTDVNLPYITADATGPK	1	1	1	A0A0F6AWC9		0	5.63143	0	3	2532.29	2.16126	33.2012	0
	High	VALQDAGLSVSDINDVILVGGQTR	1	1	1	A0A0F6AWC9		0	5.47927	0	3	2440.31	2.59015	41.006	0
	High	TTPSIIAYTQDGETLVGQPAKR	1	1	1	A0A0F6AWC9		0	5.37794	0	3	2346.24	2.45144	28.2173	1
	High	IIGIDLGTTNScVAIMDGTQAR	1	1	1	A0A0F6AWC9	C12(Carbamidomethyl)	0	5.31211	0	3	2306.15	1.97112	35.8392	0
	High	DAEANAESDRKFEELVQTR	1	1	1	A0A0F6AWC9		0	4.8967	0	4	2208.06	2.891	21.4717	2
	High	MAPPQISAEVLKK	1	1	1	A0A0F6AWC9		0	4.74	0	3	1411.8	1.40036	20.3278	1
	High	QAVTNPQNTLFAIK	1	1	1	A0A0F6AWC9		0	4.60538	0	2	1544.85	3.7967	26.2285	0
	High	AKLESLVEDLVNR	2	1	1	A0A0F6AWC9		0	4.2374	0	3	1485.83	2.05512	33.9272	1
	High	SLGQFNLDGINPAPR	1	1	1	A0A0F6AWC9		0	4.15428	0	2	1598.83	2.7796	30.5775	0
	High	TAEDYLGEPVTEAVITVPAYFNDAQR	1	1	1	A0A0F6AWC9		0	4.02515	0	3	2869.4	3.96792	44.0179	0
	High	IINEPTAAALAYGLDK	1	1	1	A0A0F6AWC9		0	3.89228	0	2	1659.9	2.58596	30.8378	0
	High	LINYLVDEFKK	1	1	1	A0A0F6AWC9		0	3.67091	0	3	1381.77	1.24866	27.985	1
	High	AKIELSSAQQTDVNLPYITADATGPK	1	1	1	A0A0F6AWC9		0	3.42387	0	3	2731.42	1.88833	29.6438	1
	High	IIGADnGDAWLDVK	1	1	1	A0A0F6AWC9	N6(Deamidated)	0	3.41423	0	2	1487.74	2.12068	32.2146	0
	High	RFQDEEVQR	1	1	1	A0A0F6AWC9		0	3.26245	0	2	1206.59	2.3252	11.2346	1
	High	IIGADNGDAWLDVK	1	1	1	A0A0F6AWC9		0	3.26234	0	2	1486.76	1.5522	29.7395	0
	High	NQGDHLLHSTR	1	1	1	A0A0F6AWC9		0	3.00443	0	3	1277.64	4.39057	9.15191	0
	High	ASSGLNEEEIQK	1	1	1	A0A0F6AWC9		0	2.91901	0	2	1304.63	1.45782	14.7155	0
	High	VAEFFGKEPR	1	1	1	A0A0F6AWC9		0	2.78413	0	2	1179.62	0.223035	16.3857	1
	High	FQDEEVQR	1	1	1	A0A0F6AWC9		0	2.30272	0	2	1050.49	1.31986	12.9762	0
	High	NDPLAMQR	1	1	1	A0A0F6AWC9		0	2.20837	0	2	944.463	1.11907	15.3963	0
A0A0F6B4X3	Serine hydroxymethyltransferase OS=Salmonella typhimurium (strain 14028s / SGSC 2262) OX=588858 GN=glyA PE=3 SV=1 - [A0A0F6B4X3_SALT1]	123.947	48.68	1	19	19	31	417	45.4261	6.48096
	A3	Sequence	# PSMs	# Proteins	# Protein Groups	Protein Group Accessions	Modifications	ΔCn	XCorr	Probability	Charge	MH+ [Da]	ΔM [ppm]	RT [min]	# Missed Cleavages
	High	LNSAVFPSAQGGPLMHVIAGK	1	1	1	A0A0F6B4X3		0	7.4403	0	3	2094.12	2.03017	32.6209	0
	High	KLNSAVFPSAQGGPLMHVIAGK	2	1	1	A0A0F6B4X3		0	6.90309	0	4	2222.21	1.22077	29.2138	1
	High	VVSGGTENHLFLLDLVDKNLTGK	5	1	1	A0A0F6B4X3		0	5.78784	0	4	2469.34	1.47423	39.3831	1
	High	LnSAVFPSAQGGPLMHVIAGK	2	1	1	A0A0F6B4X3	N2(Deamidated)	0	5.76047	0	3	2095.1	1.93838	34.496	0
	High	QEEHIELIASENYTSPR	1	1	1	A0A0F6B4X3		0	5.59231	0	3	2015.97	1.85268	21.789	0
	High	VRQEEHIELIASENYTSPR	1	1	1	A0A0F6B4X3		0	5.31806	0	4	2271.14	0.382411	19.393	1
	High	LYNIVPYGIDESGKIDYDEMAK	1	1	1	A0A0F6B4X3		0	5.13447	0	3	2533.23	3.80236	33.9346	1
	High	YYGGcEYVDVVEQLAIDR	1	1	1	A0A0F6B4X3	C5(Carbamidomethyl)	0	4.40384	0	2	2149	2.97935	42.0544	0
	High	VVSGGTENHLFLLDLVDK	1	1	1	A0A0F6B4X3		0	4.39792	0	3	1956.05	2.32697	36.9964	0
	High	NSVPNDPKSPFVTSGIR	1	1	1	A0A0F6B4X3		0	4.0554	0	3	1814.94	1.37221	19.0783	1
	High	LYNIVPYGIDESGKIDYDEmAK	1	1	1	A0A0F6B4X3	M20(Oxidation)	0	4.02838	0	3	2549.21	1.08047	31.3063	1
	High	VVSGGTEnHLFLLDLVDK	1	1	1	A0A0F6B4X3	N8(Deamidated)	0	3.42359	0	3	1957.03	3.44486	38.8817	0
	High	VMQAQGSQLTNK	1	1	1	A0A0F6B4X3		0	3.38875	0	2	1304.66	1.49399	13.2606	0
	High	MIIGGFSAYSGVVDWAK	1	1	1	A0A0F6B4X3		0	3.31706	0	2	1800.91	3.57143	40.6645	0
	High	LYNIVPYGIDESGK	1	1	1	A0A0F6B4X3		0	3.16137	0	2	1567.8	1.66012	30.0619	0
	High	VmQAQGSQLTNK	2	1	1	A0A0F6B4X3	M2(Oxidation)	0	3.06884	0	2	1320.66	2.276	9.96257	0
	High	EMNIADYDAELWQAMEQEK	1	1	1	A0A0F6B4X3		0	2.64335	0	2	2314.01	3.88228	43.7972	0
	High	GGDEELYKK	1	1	1	A0A0F6B4X3		0	2.57326	0	2	1038.51	2.03695	9.18521	1
	High	AMVEVFLNR	1	1	1	A0A0F6B4X3		0	2.51493	0	2	1078.58	3.86419	26.7694	0
	High	SPFVTSGIR	1	1	1	A0A0F6B4X3		0	2.44948	0	2	963.527	1.21827	17.6225	0
	High	AmVEVFLNR	1	1	1	A0A0F6B4X3	M2(Oxidation)	0	2.32442	0	2	1094.57	1.20436	21.3628	0
	High	EADAALGR	1	1	1	A0A0F6B4X3		0	2.22558	0	2	802.407	2.39766	9.69328	0
	High	GGDEELYK	1	1	1	A0A0F6B4X3		0	2.14527	0	2	910.417	1.78645	13.2029	0
	High	YAEGYPGKR	1	1	1	A0A0F6B4X3		0	2.12943	0	2	1040.52	1.7958	9.85938	1
A0A0F6B6G9	Phosphoglycerate kinase OS=Salmonella typhimurium (strain 14028s / SGSC 2262) OX=588858 GN=pgk PE=3 SV=1 - [A0A0F6B6G9_SALT1]	120.943	76.74	1	22	22	33	387	41.1067	5.22412
	A3	Sequence	# PSMs	# Proteins	# Protein Groups	Protein Group Accessions	Modifications	ΔCn	XCorr	Probability	Charge	MH+ [Da]	ΔM [ppm]	RT [min]	# Missed Cleavages
	High	SVNDVKEDEQILDIGDASAQQLAEILK	1	1	1	A0A0F6B6G9		0	8.45945	0	3	2941.5	1.4164	45.431	1
	High	LVKDYLDGVDVAEGELVVLENVR	1	1	1	A0A0F6B6G9		0	7.4955	0	3	2544.36	2.75658	45.3236	1
	High	IADQLIVGGGIANTFVAAQGHSVGK	2	1	1	A0A0F6B6G9		0	7.21389	0	3	2423.31	1.09669	33.3086	0
	High	VMVTSHLGRPTEGEYNEEFSLLPVVNYLK	2	1	1	A0A0F6B6G9		0	6.00719	0	4	3321.69	2.27682	45.1697	0
	High	FADVAcAGPLLAAELDALGK	1	1	1	A0A0F6B6G9	C6(Carbamidomethyl)	0	5.5807	0	2	2002.03	1.1717	45.4332	0
	High	ALKEPARPMVAIVGGSK	2	1	1	A0A0F6B6G9		0	5.01883	0	3	1723.99	1.28231	16.7833	1
	High	YAALcDVFVMDAFGTAHR	2	1	1	A0A0F6B6G9	C5(Carbamidomethyl)	0	4.98048	0	3	2043.95	3.07485	38.8635	0
	High	ALKEPARPmVAIVGGSK	1	1	1	A0A0F6B6G9	M9(Oxidation)	0	4.45169	0	4	1739.99	0.782666	15.4051	1
	High	RLLTTcDIPVPTDVR	1	1	1	A0A0F6B6G9	C6(Carbamidomethyl)	0	3.97026	0	3	1755.94	1.12915	25.439	1
	High	SLYEADLVDEAKR	1	1	1	A0A0F6B6G9		0	3.85357	0	3	1508.76	1.5224	20.4725	1
	High	TILWnGPVGVFEFPNFR	2	1	1	A0A0F6B6G9	N5(Deamidated)	0	3.63671	0	2	1994.03	4.2753	45.7834	0
	High	VATEFSETAPATLK	1	1	1	A0A0F6B6G9		0	3.57991	0	2	1464.76	1.82179	20.2721	0
	High	IADQLIVGGGIANTFVAAqGHSVGK	3	1	1	A0A0F6B6G9	Q19(Deamidated)	0	3.57797	0	3	2424.29	2.30174	30.0331	0
	High	DYLDGVDVAEGELVVLENVR	1	1	1	A0A0F6B6G9		0	3.55752	0	2	2204.11	1.09432	45.8585	0
	High	LLTTcDIPVPTDVR	1	1	1	A0A0F6B6G9	C5(Carbamidomethyl)	0	3.35462	0	2	1599.85	3.10757	29.0836	0
	High	ADLNVPVKEGK	1	1	1	A0A0F6B6G9		0	3.01454	0	2	1169.65	1.02836	14.5338	1
	High	ASLPTIELALK	1	1	1	A0A0F6B6G9		0	2.86429	0	2	1155.7	1.58485	31.5163	0
	High	SLYEADLVDEAK	1	1	1	A0A0F6B6G9		0	2.82722	0	2	1352.66	1.76444	23.7989	0
	High	ISYISTGGGAFLEFVEGK	1	1	1	A0A0F6B6G9		0	2.80527	0	2	1874.96	2.47269	42.7566	0
	High	MTDLDLAGKR	1	1	1	A0A0F6B6G9		0	2.78655	0	2	1119.58	0.716688	15.5558	1
	High	AQASTHGIGK	1	1	1	A0A0F6B6G9		0	2.6997	0	2	969.514	2.59843	4.9946	0
	High	VLPAVAMLEER	2	1	1	A0A0F6B6G9		0	2.45941	0	2	1227.68	1.51758	33.0136	0
	High	VLPAVAmLEER	1	1	1	A0A0F6B6G9	M7(Oxidation)	0	2.45048	0	2	1243.68	2.83846	24.9751	0
	High	LTVLDSLSK	1	1	1	A0A0F6B6G9		0	2.34935	0	2	975.574	1.50031	23.8476	0
	High	ADLNVPVK	1	1	1	A0A0F6B6G9		0	2.23646	0	2	855.494	0.60061	16.0126	0
A0A0F6B973	Ketol-acid reductoisomerase (NADP(+)) OS=Salmonella typhimurium (strain 14028s / SGSC 2262) OX=588858 GN=ilvC PE=3 SV=1 - [A0A0F6B973_SALT1]	111.27	54.79	1	23	23	28	491	53.9071	5.24951
	A3	Sequence	# PSMs	# Proteins	# Protein Groups	Protein Group Accessions	Modifications	ΔCn	XCorr	Probability	Charge	MH+ [Da]	ΔM [ppm]	RT [min]	# Missed Cleavages
	High	VGTYEELIPQADLVVNLTPDKQHSDVVR	3	1	1	A0A0F6B973		0	8.33006	0	4	3135.64	2.03123	35.4076	1
	High	DGAALGYSHGFNIVEVGEQIRK	1	1	1	A0A0F6B973		0	7.14174	0	3	2360.21	3.41129	30.0885	1
	High	KVVIVGcGAQGLNQGLNMR	1	1	1	A0A0F6B973	C7(Carbamidomethyl)	0	6.92356	0	3	2014.07	1.6371	22.5108	1
	High	DGAALGYSHGFNIVEVGEQIR	1	1	1	A0A0F6B973		0	6.07578	0	3	2232.11	3.05986	34.1845	0
	High	GFGVPTLIAVHPENDPQGEGMAIAK	1	1	1	A0A0F6B973		0	4.85087	0	3	2548.29	0.675707	32.7326	0
	High	FmGRDEFADGASYLQGK	1	1	1	A0A0F6B973	M2(Oxidation)	0	4.73842	0	3	1907.86	1.15788	22.8434	1
	High	FMGRDEFADGASYLQGK	1	1	1	A0A0F6B973		0	4.72834	0	3	1891.87	2.38354	25.9766	1
	High	IGEQEYFDKGVLMIAMVK	1	1	1	A0A0F6B973		0	4.71403	0	3	2071.06	1.57962	38.4285	1
	High	VVIVGcGAQGLNQGLNMR	1	1	1	A0A0F6B973	C6(Carbamidomethyl)	0	4.18953	0	2	1885.98	3.01718	26.9745	0
	High	LIQFGWETITEALK	1	1	1	A0A0F6B973		0	3.51534	0	2	1648.9	1.93546	45.4714	0
	High	GFGVPTLIAVHPENDPQGEGmAIAK	1	1	1	A0A0F6B973	M21(Oxidation)	0	3.21139	0	3	2564.29	1.4882	29.8456	0
	High	DSGLDISYALR	1	1	1	A0A0F6B973		0	3.1738	0	2	1209.61	1.28564	29.5408	0
	High	cPGTEVREEYKR	1	1	1	A0A0F6B973	C1(Carbamidomethyl)	0	3.13692	0	3	1523.73	3.89281	10.9099	2
	High	QGGITLMMDR	1	1	1	A0A0F6B973		0	3.13292	0	2	1121.55	0.966867	23.0024	0
	High	AGVLESSFVAEVK	1	1	1	A0A0F6B973		0	3.07182	0	2	1335.72	1.44007	27.4596	0
	High	LVAEGTDPAYAEK	1	1	1	A0A0F6B973		0	2.69983	0	2	1363.68	1.66156	15.5884	0
	High	TAFETAPQYEGK	1	1	1	A0A0F6B973		0	2.63667	0	2	1341.63	0.513403	16.5451	0
	High	SHAIEQVGK	1	1	1	A0A0F6B973		0	2.60877	0	2	968.519	3.17936	6.77955	0
	High	QQLAQLGK	1	1	1	A0A0F6B973		0	2.44874	0	2	885.516	1.06222	14.147	0
	High	DITVVMVAPK	1	1	1	A0A0F6B973		0	2.42005	0	2	1072.61	1.31157	25.0826	0
	High	AWAAATGGHR	1	1	1	A0A0F6B973		0	2.39411	0	2	997.499	3.15383	9.33618	0
	High	IGEQEYFDK	1	1	1	A0A0F6B973		0	2.29168	0	2	1128.52	1.38692	17.4067	0
	High	DEFADGASYLQGK	1	1	1	A0A0F6B973		0	2.27009	0	2	1400.63	1.3579	24.9176	0
	High	EIMAPLFQK	1	1	1	A0A0F6B973		0	2.20763	0	2	1076.58	0.716469	27.4063	0
	High	AYALSEQLK	1	1	1	A0A0F6B973		0	2.14804	0	2	1022.55	1.75355	17.8321	0
	High	EImAPLFQK	1	1	1	A0A0F6B973	M3(Oxidation)	0.1434	2.09239	0	2	1092.58	-0.449688	22.1147	0
A0A0F6AWJ4	Carbamoyl-phosphate synthase large chain OS=Salmonella typhimurium (strain 14028s / SGSC 2262) OX=588858 GN=carB PE=3 SV=1 - [A0A0F6AWJ4_SALT1]	110.894	35.35	1	28	28	31	1075	118.064	5.24951
	A3	Sequence	# PSMs	# Proteins	# Protein Groups	Protein Group Accessions	Modifications	ΔCn	XCorr	Probability	Charge	MH+ [Da]	ΔM [ppm]	RT [min]	# Missed Cleavages
	High	ERPDAVLPTMGGQTALNcALELER	1	1	1	A0A0F6AWJ4	C18(Carbamidomethyl)	0	7.16507	0	3	2641.31	2.19975	35.5541	0
	High	LKQPANATVTAIEQAVEK	1	1	1	A0A0F6AWJ4		0	6.08322	0	3	1911.06	1.46879	27.7445	1
	High	ALEAAGVPVIGTSPDAIDRAEDRER	1	1	1	A0A0F6AWJ4		0	5.96736	0	4	2608.33	0.644086	24.9428	2
	High	QGFELDATHGTAIVLGEAGINPR	1	1	1	A0A0F6AWJ4		0	5.26566	0	3	2366.21	1.33023	34.7917	0
	High	TPASFEPSIDYVVTK	1	1	1	A0A0F6AWJ4		0	5.02709	0	2	1653.84	2.50497	28.919	0
	High	IKnGEYTYIINTTAGR	2	1	1	A0A0F6AWJ4	N3(Deamidated)	0	4.46615	0	3	1814.93	2.02966	23.6249	1
	High	EIGVETGGSNVQFAVNPK	1	1	1	A0A0F6AWJ4		0	4.4628	0	2	1845.94	1.47673	24.2174	0
	High	VAEVGITGLNADFLR	1	1	1	A0A0F6AWJ4		0	4.28044	0	2	1574.86	1.18558	35.3852	0
	High	ALEAAGVPVIGTSPDAIDR	1	1	1	A0A0F6AWJ4		0	4.2757	0	2	1851.98	0.761478	29.4422	0
	High	AMEIVYDEADLRR	1	1	1	A0A0F6AWJ4		0	4.26711	0	3	1580.78	1.18146	22.1556	1
	High	YFQTAVSVSNDAPVLLDR	1	1	1	A0A0F6AWJ4		0	4.16217	0	2	1995.02	2.25129	32.7653	0
	High	EVVLPFNKFPGVDPLLGPEMR	2	1	1	A0A0F6AWJ4		0	3.95395	0	3	2354.27	4.27995	42.4674	1
	High	AGLSVDGVFNLTNIDR	1	1	1	A0A0F6AWJ4		0	3.86555	0	2	1690.88	1.9142	38.9289	0
	High	VTSVQEMHAQIK	1	1	1	A0A0F6AWJ4		0	3.76632	0	3	1370.71	2.22577	14.7919	0
	High	GVIVQYGGQTPLK	1	1	1	A0A0F6AWJ4		0	3.49088	0	2	1359.77	1.86892	21.222	0
	High	ALEAAGVPVIGTSPDAIDRAEDR	1	1	1	A0A0F6AWJ4		0	3.31994	0	3	2323.19	0.274643	27.5316	1
	High	EIGYPLVVRPSYVLGGR	1	1	1	A0A0F6AWJ4		0	3.22239	0	3	1875.05	1.12271	32.1451	0
	High	STGEVMGVGR	1	1	1	A0A0F6AWJ4		0	3.17467	0	2	992.485	2.21137	14.8174	0
	High	SLTEQGVTQEIIPPYYSVK	1	1	1	A0A0F6AWJ4		0	3.10245	0	2	2152.12	2.80993	33.1211	0
	High	SVGEVMAIGR	1	1	1	A0A0F6AWJ4		0	2.90183	0	2	1018.54	1.87776	19.3073	0
	High	IMVLGGGPNR	1	1	1	A0A0F6AWJ4		0	2.7612	0	2	1013.56	1.75385	18.0439	0
	High	GLMNVQFAVK	1	1	1	A0A0F6AWJ4		0	2.73847	0	2	1106.61	2.06647	27.1211	0
	High	GLEVGATGFDPK	1	1	1	A0A0F6AWJ4		0	2.6469	0	2	1190.61	1.04284	21.6005	0
	High	VSLDDPEALTK	1	1	1	A0A0F6AWJ4		0	2.37014	0	2	1187.62	1.48516	21.5806	0
	High	LIVIEMNPR	1	1	1	A0A0F6AWJ4		0	2.26513	0	2	1084.62	1.29748	24.4023	0
	High	TQQESLQK	1	1	1	A0A0F6AWJ4		0	2.23902	0	2	961.498	3.4168	5.78156	0
	High	STGEVmGVGR	1	1	1	A0A0F6AWJ4	M6(Oxidation)	0	2.21834	0	2	1008.48	2.19522	10.5575	0
	High	NASMAVLR	1	1	1	A0A0F6AWJ4		0	2.20725	0	2	861.462	0.586428	15.5517	0
	High	IWYIADAFR	1	1	1	A0A0F6AWJ4		0	2.14121	0	2	1154.6	2.69642	36.7293	0
A0A0F6B7L9	30S ribosomal protein S5 OS=Salmonella typhimurium (strain 14028s / SGSC 2262) OX=588858 GN=rpsE PE=3 SV=1 - [A0A0F6B7L9_SALT1]	110.544	70.66	1	10	10	66	167	17.5923	10.1108
	A3	Sequence	# PSMs	# Proteins	# Protein Groups	Protein Group Accessions	Modifications	ΔCn	XCorr	Probability	Charge	MH+ [Da]	ΔM [ppm]	RT [min]	# Missed Cleavages
	High	RNMINVALNnGTLQHPVK	5	1	1	A0A0F6B7L9	N10(Deamidated)	0	6.41683	0	4	2020.08	0.401713	21.1288	1
	High	ATIDGLENMNSPEMVAAKR	1	1	1	A0A0F6B7L9		0	6.16679	0	3	2047	1.50788	23.2711	1
	High	VFmQPASEGTGIIAGGAMR	1	1	1	A0A0F6B7L9	M3(Oxidation)	0	5.71298	0	3	1908.93	1.5043	24.5877	0
	High	nMINVALNnGTLQHPVK	22	1	1	A0A0F6B7L9	N1(Deamidated); N9(Deamidated)	0	5.4478	0	3	1864.96	0.299381	28.2935	0
	High	ATIDGLENmNSPEMVAAKR	4	1	1	A0A0F6B7L9	M9(Oxidation)	0	5.30533	0	3	2062.99	0.824965	19.3589	1
	High	NmINVALNnGTLQHPVK	5	1	1	A0A0F6B7L9	M2(Oxidation); N9(Deamidated)	0	5.23682	0	3	1879.97	1.12263	20.0189	0
	High	NMINVALNnGTLQHPVK	10	1	1	A0A0F6B7L9	N9(Deamidated)	0	5.06863	0	3	1863.98	2.56278	25.3294	0
	High	ATIDGLENMNSPEMVAAK	2	1	1	A0A0F6B7L9		0	4.72604	0	2	1890.9	3.95544	26.7586	0
	High	VFMQPASEGTGIIAGGAMR	1	1	1	A0A0F6B7L9		0	4.32421	0	2	1892.94	1.67525	28.5384	0
	High	ATIDGLENMnSPEMVAAK	2	1	1	A0A0F6B7L9	N10(Deamidated)	0	4.17563	0	2	1891.89	3.94957	27.4639	0
	High	NMINVALNNGTLQHPVK	1	1	1	A0A0F6B7L9		0	4.14514	0	3	1862.99	0.995438	24.0578	0
	High	ATIDGLEnMNSPEMVAAKR	2	1	1	A0A0F6B7L9	N8(Deamidated)	0	4.07964	0	3	2047.98	2.93415	24.3727	1
	High	AVLEVAGVHNVLAK	1	1	1	A0A0F6B7L9		0	4.01384	0	3	1419.83	1.62014	21.8915	0
	High	ATIDGLENmNSPEMVAAK	2	1	1	A0A0F6B7L9	M9(Oxidation)	0	3.6025	0	2	1906.89	0.827535	22.0562	0
	High	IFSFTALTVVGDGnGR	2	1	1	A0A0F6B7L9	N14(Deamidated)	0	3.56192	0	2	1654.85	2.03894	39.6272	0
	High	IFSFTALTVVGDGNGR	1	1	1	A0A0F6B7L9		0	3.4658	0	2	1653.86	3.15164	37.6227	0
	High	AYGSTNPINVVR	1	1	1	A0A0F6B7L9		0	3.16351	0	2	1290.68	1.11945	18.8909	0
	High	GKSVEEILGK	1	1	1	A0A0F6B7L9		0	3.0628	0	2	1059.61	1.52453	15.8639	1
	High	ATIDGLENmNSPEmVAAK	1	1	1	A0A0F6B7L9	M9(Oxidation); M14(Oxidation)	0	2.78344	0	2	1922.89	1.56063	19.0621	0
	High	AREVPAAIQK	1	1	1	A0A0F6B7L9		0	2.65417	0	2	1082.63	2.39568	11.2258	1
A0A0F6B3D0	6-phosphogluconate dehydrogenase, decarboxylating OS=Salmonella typhimurium (strain 14028s / SGSC 2262) OX=588858 GN=gnd PE=3 SV=1 - [A0A0F6B3D0_SALT1]	107.03	60.47	1	25	25	27	468	51.3633	5.33838
	A3	Sequence	# PSMs	# Proteins	# Protein Groups	Protein Group Accessions	Modifications	ΔCn	XCorr	Probability	Charge	MH+ [Da]	ΔM [ppm]	RT [min]	# Missed Cleavages
	High	NRELSAEGFNFIGTGVSGGEEGALKGPSIMPGGQK	1	1	1	A0A0F6B3D0		0	6.97347	0	4	3491.73	3.42422	33.5511	2
	High	AGAGTDAAIDSLKPYLEK	1	1	1	A0A0F6B3D0		0	6.33564	0	3	1819.95	2.37419	28.1026	0
	High	IAAVAEDGEPcVTYIGADGAGHYVK	1	1	1	A0A0F6B3D0	C11(Carbamidomethyl)	0	6.14952	0	3	2563.22	2.27337	25.0333	0
	High	KDEDGNYLVDVILDEAANK	2	1	1	A0A0F6B3D0		0	5.71787	0	3	2121.04	2.69591	41.1482	1
	High	KDEDGNYLVDVILDEAANKGTGK	1	1	1	A0A0F6B3D0		0	5.6736	0	3	2464.23	3.59091	37.2857	2
	High	ELSAEGFNFIGTGVSGGEEGALKGPSIMPGGQK	1	1	1	A0A0F6B3D0		0	5.21356	0	3	3221.59	4.07768	36.697	1
	High	AASDEYHWDLNYGEIAK	1	1	1	A0A0F6B3D0		0	4.87119	0	3	1981.9	2.50613	28.1107	0
	High	TDKEGIFHTEWLE	1	1	1	A0A0F6B3D0		0	4.6675	0	3	1604.76	0.917875	29.7312	1
	High	AQPAGDKAEFIEK	1	1	1	A0A0F6B3D0		0	4.2867	0	3	1403.72	0.663689	14.2676	1
	High	ITDAYAENADIANLLLAPYFKK	2	1	1	A0A0F6B3D0		0	4.04982	0	3	2454.29	1.06846	45.339	1
	High	EKTEEVIAENPGKK	1	1	1	A0A0F6B3D0		0	3.97347	0	3	1571.83	2.71721	10.5663	2
	High	ELSAEGFNFIGTGVSGGEEGALK	1	1	1	A0A0F6B3D0		0	3.93789	0	2	2269.11	4.63751	36.296	0
	High	GDIIIDGGNTFFQDTIR	1	1	1	A0A0F6B3D0		0	3.82932	0	2	1881.94	1.12416	38.1543	0
	High	TEEVIAENPGKK	1	1	1	A0A0F6B3D0		0	3.63069	0	3	1314.69	0.599952	11.508	1
	High	EKTEEVIAENPGK	1	1	1	A0A0F6B3D0		0	3.46885	0	3	1443.73	1.41474	13.3049	1
	High	GDIIIDGGNTFFQDTIRR	1	1	1	A0A0F6B3D0		0	3.38708	0	3	2038.04	2.47644	33.791	1
	High	IVSYAQGFSQLR	1	1	1	A0A0F6B3D0		0	3.12108	0	2	1368.73	3.31963	24.9778	0
	High	QQIGVVGMAVMGR	1	1	1	A0A0F6B3D0		0	3.08816	0	2	1345.71	2.41355	27.1061	0
	High	AAVLPANLIQAQR	1	1	1	A0A0F6B3D0		0	2.91497	0	2	1364.8	2.33986	25.3376	0
	High	ITDAYAENADIANLLLAPYFK	1	1	1	A0A0F6B3D0		0	2.71143	0	2	2326.2	3.23181	45.8275	0
	High	NLALNIESR	1	1	1	A0A0F6B3D0		0	2.57268	0	2	1029.57	0.940633	20.1377	0
	High	EFVESLETPR	1	1	1	A0A0F6B3D0		0	2.37644	0	2	1206.6	2.32187	21.4807	0
	High	RALYLGK	1	1	1	A0A0F6B3D0		0	2.33016	0	2	820.505	1.67745	12.6164	1
	High	GYTVSVFNR	1	1	1	A0A0F6B3D0		0	2.29885	0	2	1042.53	1.76835	21.2144	0
	High	DAYELVAPILTK	1	1	1	A0A0F6B3D0		0	2.27892	0	2	1332.74	1.01735	36.0904	0
A0A0F6B981	Transcription termination factor Rho OS=Salmonella typhimurium (strain 14028s / SGSC 2262) OX=588858 GN=rho PE=3 SV=1 - [A0A0F6B981_SALT1]	104.77	57.04	1	23	23	28	419	46.9636	7.25439
	A3	Sequence	# PSMs	# Proteins	# Protein Groups	Protein Group Accessions	Modifications	ΔCn	XCorr	Probability	Charge	MH+ [Da]	ΔM [ppm]	RT [min]	# Missed Cleavages
	High	SGTRKEELLTTQEELQK	1	1	1	A0A0F6B981		0	7.41014	0	3	1990.05	0.975853	15.2601	2
	High	NTPVSELITLGESMGLENLAR	1	1	1	A0A0F6B981		0	6.13879	0	3	2244.16	1.63479	46.0759	0
	High	KEELLTTQEELQK	1	1	1	A0A0F6B981		0	5.73949	0	3	1588.84	0.703022	16.4505	1
	High	VLTGGVDANALHRPK	1	1	1	A0A0F6B981		0	5.25434	0	3	1547.87	1.57615	15.02	0
	High	IIHPMGEIDAMEFLINK	2	1	1	A0A0F6B981		0	5.10536	0	3	1971.01	1.62924	41.0149	0
	High	SADSSYLAGPDDIYVSPSQIR	1	1	1	A0A0F6B981		0	5.0563	0	2	2241.07	1.2541	31.0478	0
	High	LVKGEVVASTFDEPASR	1	1	1	A0A0F6B981		0	4.92391	0	3	1804.95	2.20555	18.2529	1
	High	ILFENLTPLHAnSR	2	1	1	A0A0F6B981	N12(Deamidated)	0	4.41977	0	3	1625.87	2.25909	29.9325	0
	High	VNEVNYDKPENAR	1	1	1	A0A0F6B981		0	4.40861	0	3	1547.75	1.29224	12.6708	0
	High	KDVIILLDSITR	1	1	1	A0A0F6B981		0	4.00783	0	3	1385.84	0.635757	32.2423	1
	High	HVQVAEMVIEK	1	1	1	A0A0F6B981		0	3.91193	0	2	1282.68	0.92778	18.1489	0
	High	KQDIIFAILK	1	1	1	A0A0F6B981		0	3.81227	0	2	1188.74	2.58718	29.9563	1
	High	RVFPAIDYNR	1	1	1	A0A0F6B981		0	3.61952	0	3	1250.67	0.866313	18.9293	1
	High	ILFENLTPLHANSR	1	1	1	A0A0F6B981		0	3.60044	0	3	1624.88	1.70146	27.8509	0
	High	GTGNMELHLSR	1	1	1	A0A0F6B981		0	3.4849	0	3	1214.6	0.434036	15.6899	0
	High	TNDDFFEMMKR	1	1	1	A0A0F6B981		0	3.24043	0	3	1433.62	2.20569	26.7716	1
	High	GEVVASTFDEPASR	1	1	1	A0A0F6B981		0	3.14507	0	2	1464.7	1.82635	18.2807	0
	High	TNDDFFEMMK	1	1	1	A0A0F6B981		0	3.0482	0	2	1277.52	1.90048	31.897	0
	High	VNEVnYDKPENAR	1	1	1	A0A0F6B981	N5(Deamidated)	0	2.891	0	3	1548.73	2.11437	13.4385	0
	High	RFFGAAR	1	1	1	A0A0F6B981		0	2.77924	0	2	824.454	1.10074	13.265	1
	High	QDIIFAILK	1	1	1	A0A0F6B981		0	2.725	0	2	1060.64	1.63298	38.1474	0
	High	GnGSTEDLTAR	1	1	1	A0A0F6B981	N2(Deamidated)	0	2.68951	0	2	1121.51	1.33138	13.8974	0
	High	VLDLASPIGR	1	1	1	A0A0F6B981		0	2.63691	0	2	1040.61	1.15344	25.1873	0
	High	GNGSTEDLTAR	1	1	1	A0A0F6B981		0	2.62549	0	2	1120.53	3.08202	11.9337	0
	High	DVIILLDSITR	1	1	1	A0A0F6B981		0	2.43126	0	2	1257.74	2.45763	41.9376	0
	High	AYNTVVPASGK	1	1	1	A0A0F6B981		0	2.29664	0	2	1106.59	1.49076	14.667	0
A0A0F6B937	ATP synthase subunit alpha OS=Salmonella typhimurium (strain 14028s / SGSC 2262) OX=588858 GN=atpA PE=3 SV=1 - [A0A0F6B937_SALT1]	102.433	50.29	1	21	21	26	513	55.0787	5.99854
	A3	Sequence	# PSMs	# Proteins	# Protein Groups	Protein Group Accessions	Modifications	ΔCn	XCorr	Probability	Charge	MH+ [Da]	ΔM [ppm]	RT [min]	# Missed Cleavages
	High	IHGLADcMQGEMISLPGNR	1	1	1	A0A0F6B937	C7(Carbamidomethyl)	0	6.65774	0	3	2098.99	1.47973	28.5911	0
	High	GPVDNDGFSAVEAIAPGVIDR	1	1	1	A0A0F6B937		0	6.63205	0	3	2099.05	3.31444	37.7142	0
	High	VVNTLGAPIDGKGPVDNDGFSAVEAIAPGVIDR	3	1	1	A0A0F6B937		0	5.95583	0	3	3263.7	1.92278	38.4147	1
	High	VNADYVEAFTKGEVK	1	1	1	A0A0F6B937		0	5.24478	0	3	1669.85	2.21977	25.0257	1
	High	IAQFNVVSEAHNEGTIVSVSDGVIR	1	1	1	A0A0F6B937		0	5.243	0	3	2641.36	2.53656	32.2102	0
	High	ELAAFSQFASDLDDATRK	2	1	1	A0A0F6B937		0	5.17889	0	3	1984.96	1.3189	35.8349	1
	High	ELAAFSQFASDLDDATR	1	1	1	A0A0F6B937		0	4.43721	0	2	1856.87	4.30929	40.0471	0
	High	QYAPMSVAQQSLVLFAAER	1	1	1	A0A0F6B937		0	4.24573	0	2	2109.09	3.03351	42.1583	0
	High	DSVGAVVMGPYADLAEGMK	1	1	1	A0A0F6B937		0	4.18342	0	2	1909.91	4.96366	38.5795	0
	High	DRGEDALIIYDDLSK	1	1	1	A0A0F6B937		0	4.03134	0	3	1722.86	0.835754	32.1125	1
	High	QSVDQPVQTGYK	1	1	1	A0A0F6B937		0	3.91494	0	2	1349.67	1.80293	14.7517	0
	High	EAFPGDVFYLHSR	2	1	1	A0A0F6B937		0	3.55516	0	3	1537.75	1.69441	28.4359	0
	High	MQLNSTEISELIK	1	1	1	A0A0F6B937		0	3.19155	0	2	1505.79	2.25007	33.1743	0
	High	TALAIDAIINQR	1	1	1	A0A0F6B937		0	3.16841	0	2	1298.75	2.89992	30.5884	0
	High	VNADYVEAFTK	1	1	1	A0A0F6B937		0	3.16374	0	2	1256.62	1.63467	24.3217	0
	High	VVNTLGAPIDGK	1	1	1	A0A0F6B937		0	3.07269	0	2	1183.67	1.40757	17.7202	0
	High	YAIALNLER	1	1	1	A0A0F6B937		0	2.82586	0	2	1062.59	0.597529	25.2844	0
	High	AVDSMIPIGR	1	1	1	A0A0F6B937		0	2.69906	0	2	1058.57	1.47123	23.0199	0
	High	ASTISNVVR	1	1	1	A0A0F6B937		0	2.47351	0	2	946.534	2.19507	14.6372	0
	High	GYLADVELAK	1	1	1	A0A0F6B937		0	2.28359	0	2	1078.58	1.90283	23.8359	0
	High	TALAQYR	1	1	1	A0A0F6B937		0	2.25975	0	2	822.448	1.89745	13.8233	0
	High	AVDSmIPIGR	1	1	1	A0A0F6B937	M5(Oxidation)	0	2.12741	0	2	1074.56	0.842285	17.5799	0
A0A0F6B481	Phosphate acetyltransferase OS=Salmonella typhimurium (strain 14028s / SGSC 2262) OX=588858 GN=pta PE=3 SV=1 - [A0A0F6B481_SALT1]	101.857	45.38	1	24	24	27	714	77.2301	5.41455
	A3	Sequence	# PSMs	# Proteins	# Protein Groups	Protein Group Accessions	Modifications	ΔCn	XCorr	Probability	Charge	MH+ [Da]	ΔM [ppm]	RT [min]	# Missed Cleavages
	High	RPDLMIDGPLQYDAAVMADVAK	2	1	1	A0A0F6B481		0	5.92031	0	3	2389.19	1.56285	40.2073	0
	High	LQESSPLPVLGAVPWSFDLIATR	1	1	1	A0A0F6B481		0	4.98965	0	3	2496.35	2.01102	46.0247	0
	High	DVLMEEIIANYHANTK	1	1	1	A0A0F6B481		0	4.80587	0	3	1860.92	1.74343	35.0826	0
	High	TLNAEIVFVMSQGTDTPEQLNER	1	1	1	A0A0F6B481		0	4.74673	0	3	2592.27	3.37128	40.3995	0
	High	KHQFAQSLNYEIAK	1	1	1	A0A0F6B481		0	4.7073	0	3	1676.88	0.941063	16.6518	1
	High	TRPDLSEIFDDSSK	1	1	1	A0A0F6B481		0	4.68496	0	3	1609.77	1.32681	25.4841	0
	High	VAMLSYSTGTSGAGSDVEK	1	1	1	A0A0F6B481		0	4.60919	0	2	1859.87	1.03236	20.6018	0
	High	VQEYVANYVNAEWIESLTATSER	1	1	1	A0A0F6B481		0	4.40347	0	3	2672.29	1.74647	43.727	0
	High	DAEVVLVEGLVPTRK	1	1	1	A0A0F6B481		0	4.38086	0	3	1624.93	2.04911	30.2354	1
	High	DAEVVLVEGLVPTR	1	1	1	A0A0F6B481		0	4.0674	0	2	1496.84	2.76307	36.2645	0
	High	HQFAQSLNYEIAK	1	1	1	A0A0F6B481		0	4.04908	0	3	1548.78	1.17608	19.0542	0
	High	GIATcVLLGNPDEINR	1	1	1	A0A0F6B481	C5(Carbamidomethyl)	0	4.04164	0	2	1741.89	2.14318	29.1491	0
	High	ATVFIFPDLNTGNTTYK	1	1	1	A0A0F6B481		0	4.04135	0	2	1901.97	4.03381	37.3241	0
	High	MSHVESLLSSNQK	1	1	1	A0A0F6B481		0	4.01329	0	3	1459.72	0.606722	16.3658	0
	High	AGGDAPDQTTTIVR	1	1	1	A0A0F6B481		0	3.94904	0	2	1401.7	1.41174	15.2149	0
	High	HLNATIINEGDIK	1	1	1	A0A0F6B481		0	3.81283	0	3	1437.77	2.27543	18.2507	0
	High	SADLISIGPMLQGMR	1	1	1	A0A0F6B481		0	3.70032	0	2	1588.82	0.992389	38.0736	0
	High	NTNITGVIINK	1	1	1	A0A0F6B481		0	3.10407	0	2	1186.68	-0.152268	19.7197	0
	High	ATVFIFPDLnTGNTTYK	2	1	1	A0A0F6B481	N10(Deamidated)	0	2.84807	0	2	1902.95	1.65447	38.7266	0
	High	RLSPPAFR	1	1	1	A0A0F6B481		0	2.84642	0	2	943.548	0.934771	15.4097	1
	High	ANSTLPAAEPLK	1	1	1	A0A0F6B481		0	2.57302	0	2	1211.67	1.94903	16.9068	0
	High	APNSPVAGR	1	1	1	A0A0F6B481		0	2.52788	0	2	868.465	1.91863	9.11803	0
	High	LNAPVDEQGR	1	1	1	A0A0F6B481		0	2.50851	0	2	1098.56	3.56427	14.0212	0
	High	VVLPEGDEPR	1	1	1	A0A0F6B481		0	2.41768	0	2	1110.58	0.545789	16.4396	0
	High	AAAIcAER	1	1	1	A0A0F6B481	C5(Carbamidomethyl)	0	2.33303	0	2	861.427	2.36829	9.50631	0
A0A0F6AYN6	Oxoglutarate dehydrogenase (succinyl-transferring) OS=Salmonella typhimurium (strain 14028s / SGSC 2262) OX=588858 GN=kgd PE=4 SV=1 - [A0A0F6AYN6_SALT1]	101.039	34.3	1	25	25	33	933	104.758	6.59521
	A3	Sequence	# PSMs	# Proteins	# Protein Groups	Protein Group Accessions	Modifications	ΔCn	XCorr	Probability	Charge	MH+ [Da]	ΔM [ppm]	RT [min]	# Missed Cleavages
	High	HAVIHNQTnGSTYTPLQHIHSGQGQFK	6	1	1	A0A0F6AYN6	N9(Deamidated)	0	9.55842	0	5	3001.47	0.738935	16.2925	0
	High	YAGRPASASPAVGYMSVHQK	1	1	1	A0A0F6AYN6		0	7.4072	0	4	2077.03	2.12145	15.3543	0
	High	LTFQQLPGTGVKPDQLHSK	1	1	1	A0A0F6AYN6		0	6.61807	0	4	2094.14	1.45573	21.2506	0
	High	HGHNEADEPSATQPLMYQK	1	1	1	A0A0F6AYN6		0	6.06102	0	4	2152.98	2.31492	15.0704	0
	High	RISTVPEAIEMQSR	1	1	1	A0A0F6AYN6		0	4.79407	0	3	1616.84	1.32875	18.9706	1
	High	HSSTISDPDTNVK	1	1	1	A0A0F6AYN6		0	4.49187	0	3	1400.67	1.43445	11.4302	0
	High	IVINNQVGFTTSNPLDAR	1	1	1	A0A0F6AYN6		0	4.22	0	2	1959.03	2.16316	30.0127	0
	High	HKEHLGTGDVK	1	1	1	A0A0F6AYN6		0	3.73654	0	3	1220.64	2.68946	4.93385	1
	High	KIYADKLEADK	1	1	1	A0A0F6AYN6		0	3.68647	0	3	1293.71	1.61055	12.4349	2
	High	RFSLEGGDALIPMLK	1	1	1	A0A0F6AYN6		0	3.65192	0	3	1646.9	1.02951	35.7246	1
	High	FLNELTAAEGLER	1	1	1	A0A0F6AYN6		0	3.64462	0	2	1462.76	1.75141	30.0759	0
	High	KPQDLFDEFAGK	1	1	1	A0A0F6AYN6		0	3.5836	0	3	1394.7	0.241933	27.4272	0
	High	FSLEGGDALIPMLK	1	1	1	A0A0F6AYN6		0	3.30389	0	2	1490.8	3.26504	40.4084	0
	High	RPLVVMSPK	1	1	1	A0A0F6AYN6		0	3.17877	0	2	1026.61	1.59578	14.7613	0
	High	HPLAVSTLDELAnGSFQPAIGEIDELDPK	4	1	1	A0A0F6AYN6	N13(Deamidated)	0	3.06267	0	3	3077.54	2.76353	42.8352	0
	High	LGELLDALK	1	1	1	A0A0F6AYN6		0	2.98879	0	2	971.579	2.03678	30.2377	0
	High	LDRLDEPSSNK	1	1	1	A0A0F6AYN6		0	2.95886	0	3	1273.64	0.629671	11.8073	1
	High	DALDAGEcVVK	1	1	1	A0A0F6AYN6	C8(Carbamidomethyl)	0	2.86573	0	2	1176.56	1.85126	18.4381	0
	High	VLQLINAYR	1	1	1	A0A0F6AYN6		0	2.68355	0	2	1089.64	-0.349124	24.9661	0
	High	DVFIDLVcYR	1	1	1	A0A0F6AYN6	C8(Carbamidomethyl)	0	2.59713	0	2	1299.64	2.68463	37.7612	0
	High	EVTPFGAALR	1	1	1	A0A0F6AYN6		0	2.46309	0	2	1060.58	1.17887	23.636	0
	High	QQQDLVNDALNVD	1	1	1	A0A0F6AYN6		0	2.35795	0	2	1471.71	2.27272	29.8425	0
	High	ISTVPEAIEMQSR	1	1	1	A0A0F6AYN6		0	2.35365	0	2	1460.74	1.30237	22.206	0
	High	VYYDLLEQR	1	1	1	A0A0F6AYN6		0	2.20975	0	2	1198.61	1.21026	26.1618	0
	High	RVVMcSGK	1	1	1	A0A0F6AYN6	C5(Carbamidomethyl)	0	2.14488	0	2	936.478	2.89454	5.27091	1
A0A0F6B9H5	Glutamine synthetase OS=Salmonella typhimurium (strain 14028s / SGSC 2262) OX=588858 GN=glnA PE=3 SV=1 - [A0A0F6B9H5_SALT1]	99.3994	45.63	1	18	18	29	469	51.7527	5.60498
	A3	Sequence	# PSMs	# Proteins	# Protein Groups	Protein Group Accessions	Modifications	ΔCn	XCorr	Probability	Charge	MH+ [Da]	ΔM [ppm]	RT [min]	# Missed Cleavages
	High	GKEQHVTIPAHQVNAEFFEEGK	1	1	1	A0A0F6B9H5		0	9.77307	0	4	2495.23	0.92739	19.8609	1
	High	EQHVTIPAHQVNAEFFEEGK	1	1	1	A0A0F6B9H5		0	6.29397	0	4	2310.12	0.783811	22.7083	0
	High	FGASISGSHVAIDDIEGAWnSSTK	1	1	1	A0A0F6B9H5	N20(Deamidated)	0	5.84955	0	3	2450.15	2.66201	32.4858	0
	High	FGASISGSHVAIDDIEGAWNSSTK	2	1	1	A0A0F6B9H5		0	5.84255	0	3	2449.17	2.21745	34.5451	0
	High	AINALANPTTNSYKR	1	1	1	A0A0F6B9H5		0	5.80453	0	3	1633.87	1.07995	15.7725	1
	High	AINALANPTTnSYKR	3	1	1	A0A0F6B9H5	N11(Deamidated)	0	4.40306	0	3	1634.85	1.74689	16.2185	1
	High	AGGVFTDEAIDAYIALRR	1	1	1	A0A0F6B9H5		0	4.31667	0	3	1938.02	3.67364	36.7631	1
	High	AINALANPTTnSYK	3	1	1	A0A0F6B9H5	N11(Deamidated)	0	4.15897	0	2	1478.75	0.650561	18.6763	0
	High	AINALANPTTNSYK	1	1	1	A0A0F6B9H5		0	3.7493	0	2	1477.77	1.23411	18.1629	0
	High	SASIRIPVVASPK	1	1	1	A0A0F6B9H5		0	3.73249	0	3	1324.8	1.85956	19.527	1
	High	KADEIQIYK	1	1	1	A0A0F6B9H5		0	3.66286	0	2	1107.61	2.13778	14.804	1
	High	nGTNLFSGDK	2	1	1	A0A0F6B9H5	N1(Deamidated)	0	3.3988	0	2	1053.49	1.16965	20.3889	0
	High	MTPHPVEFELYYSV	1	1	1	A0A0F6B9H5		0	3.30511	0	2	1711.81	5.25663	36.6621	0
	High	LVPGYEAPVMLAYSAR	1	1	1	A0A0F6B9H5		0	3.26134	0	2	1736.91	3.94664	33.5467	0
	High	YEGGNKGHRPGVK	1	1	1	A0A0F6B9H5		0	3.18992	0	3	1398.73	5.1467	4.68158	1
	High	AGGVFTDEAIDAYIALR	1	1	1	A0A0F6B9H5		0	3.17743	0	2	1781.91	3.20664	41.058	0
	High	YAGLSEQALYYIGGVIK	1	1	1	A0A0F6B9H5		0	3.13817	0	2	1844.98	2.89186	42.6794	0
	High	GGYFPVPPVDSAQDIR	2	1	1	A0A0F6B9H5		0	2.80105	0	2	1717.86	0.809881	29.7263	0
	High	RAEDYLR	1	1	1	A0A0F6B9H5		0	2.67067	0	2	922.476	1.8823	12.0884	1
	High	YVVHNVAHR	1	1	1	A0A0F6B9H5		0	2.46204	0	2	1094.59	2.42008	8.42817	0
	High	LVPGYEAPVmLAYSAR	1	1	1	A0A0F6B9H5	M10(Oxidation)	0	2.30899	0	2	1752.9	0.544037	29.389	0
	High	MFDGSSIGGWK	1	1	1	A0A0F6B9H5		0	2.23844	0	2	1184.54	2.70777	26.3963	0
A0A0F6B772	Transcription termination/antitermination protein NusA OS=Salmonella typhimurium (strain 14028s / SGSC 2262) OX=588858 GN=nusA PE=3 SV=1 - [A0A0F6B772_SALT1]	99.0813	46.4	1	24	24	28	500	55.3913	4.60205
	A3	Sequence	# PSMs	# Proteins	# Protein Groups	Protein Group Accessions	Modifications	ΔCn	XCorr	Probability	Charge	MH+ [Da]	ΔM [ppm]	RT [min]	# Missed Cleavages
	High	EKIFEALESALATATK	3	1	1	A0A0F6B772		0	4.98574	0	3	1721.93	0.933623	45.2311	1
	High	IFEALESALATATKK	1	1	1	A0A0F6B772		0	4.89947	0	3	1592.89	2.80857	35.896	1
	High	AMVVDQFRDQEGEIVTGVVK	1	1	1	A0A0F6B772		0	4.82324	0	3	2220.14	2.0107	30.0375	1
	High	MNKEILAVVEAVSNEK	1	1	1	A0A0F6B772		0	4.74838	0	3	1773.94	1.79602	35.201	1
	High	LASQLSGWELNVMTVDDLQAK	1	1	1	A0A0F6B772		0	4.36891	0	3	2318.18	3.23053	41.1666	0
	High	AMVVDQFRDQEGEIVTGVVKK	1	1	1	A0A0F6B772		0	4.27086	0	4	2348.23	1.2198	26.9465	2
	High	AmVVDQFRDQEGEIVTGVVK	1	1	1	A0A0F6B772	M2(Oxidation)	0	4.19167	0	3	2236.13	1.95026	27.7109	1
	High	IEVPEIGEEVIEIK	1	1	1	A0A0F6B772		0	3.95378	0	2	1596.88	2.01586	36.4883	0
	High	WLIVEEVTMPTK	1	1	1	A0A0F6B772		0	3.67138	0	2	1445.77	1.92834	35.4712	0
	High	SEGMAGNAEAVILREDMLPR	1	1	1	A0A0F6B772		0	3.65147	0	3	2159.06	0.996157	32.6594	1
	High	IFEALESALATATK	1	1	1	A0A0F6B772		0	3.62206	0	2	1464.8	2.8962	40.4338	0
	High	SKPEMLIELFR	1	1	1	A0A0F6B772		0	3.56426	0	3	1362.75	1.65606	32.9766	0
	High	SEGMAGNAEAVILR	1	1	1	A0A0F6B772		0	3.47786	0	2	1417.71	0.0970493	24.4555	0
	High	EILAVVEAVSNEK	1	1	1	A0A0F6B772		0	3.4716	0	2	1400.77	2.62856	31.6913	0
	High	VQAVSTELGGER	1	1	1	A0A0F6B772		0	3.36621	0	2	1245.64	0.439289	15.7769	0
	High	ELLEIDGLDEPTVEALRER	1	1	1	A0A0F6B772		0	3.35675	0	3	2197.13	-0.135039	34.8158	1
	High	GVLYAVRPEAR	1	1	1	A0A0F6B772		0	3.18939	0	3	1230.7	1.35235	15.8814	0
	High	KKYEQEIDVR	1	1	1	A0A0F6B772		0	3.06085	0	3	1307.7	2.12129	12.1173	2
	High	HQAEAHAAIEIFTK	2	1	1	A0A0F6B772		0	3.03742	0	3	1565.81	1.65744	17.3753	0
	High	ELLEIDGLDEPTVEALR	1	1	1	A0A0F6B772		0	2.98925	0	2	1912	4.63087	38.5959	0
	High	DQEGEIVTGVVK	1	1	1	A0A0F6B772		0	2.78359	0	2	1273.66	1.15673	20.4853	0
	High	IDPVGAcVGMR	1	1	1	A0A0F6B772	C7(Carbamidomethyl)	0	2.54744	0	2	1174.57	0.660242	19.2033	0
	High	GAQLFVTR	1	1	1	A0A0F6B772		0	2.15759	0	2	891.507	2.97307	17.5577	0
	High	EITLEAAR	1	1	1	A0A0F6B772		0	2.14642	0	2	902.495	0.774903	16.2052	0
	High	ENFRPGDR	1	1	1	A0A0F6B772		0	2.08956	0	2	990.478	2.9427	9.34324	0
A0A0F6AXS5	Trigger factor OS=Salmonella typhimurium (strain 14028s / SGSC 2262) OX=588858 GN=tig PE=3 SV=1 - [A0A0F6AXS5_SALT1]	95.8331	54.17	1	25	25	27	432	48.0368	4.89404
	A3	Sequence	# PSMs	# Proteins	# Protein Groups	Protein Group Accessions	Modifications	ΔCn	XCorr	Probability	Charge	MH+ [Da]	ΔM [ppm]	RT [min]	# Missed Cleavages
	High	AGEEFTIDVTFPEEYHAENLKGK	1	1	1	A0A0F6AXS5		0	6.76158	0	4	2624.26	1.49093	30.4285	1
	High	RVTITIAADSIETAVK	1	1	1	A0A0F6AXS5		0	6.56149	0	3	1687.96	1.44411	26.887	1
	High	ANDIDVPSALIDSEIDVLRR	2	1	1	A0A0F6AXS5		0	5.41928	0	3	2211.17	2.14579	40.3381	1
	High	AGEEFTIDVTFPEEYHAENLK	1	1	1	A0A0F6AXS5		0	5.07715	0	3	2439.14	2.30406	34.0747	0
	High	ELPELTEEFIKR	1	1	1	A0A0F6AXS5		0	4.47895	0	3	1503.81	1.24606	28.5948	1
	High	ANDIDVPSALIDSEIDVLR	1	1	1	A0A0F6AXS5		0	4.30578	0	2	2055.07	4.06018	43.9863	0
	High	NVALEEQAVEAVLAK	1	1	1	A0A0F6AXS5		0	4.12818	0	2	1583.87	1.73343	35.5001	0
	High	GKVPMNIVAQR	1	1	1	A0A0F6AXS5		0	4.07017	0	3	1212.69	0.951527	15.5007	1
	High	ATDFVLAMGQGR	1	1	1	A0A0F6AXS5		0	3.93231	0	2	1265.63	1.2725	25.882	0
	High	VTITIAADSIETAVK	1	1	1	A0A0F6AXS5		0	3.45913	0	2	1531.86	1.59009	31.0088	0
	High	VVVGLLLGEVIR	1	1	1	A0A0F6AXS5		0	3.26535	0	2	1266.82	1.95832	40.5459	0
	High	TNELKADEERVK	1	1	1	A0A0F6AXS5		0	2.98852	0	3	1431.75	1.64006	11.439	2
	High	QDVLGDLMSR	1	1	1	A0A0F6AXS5		0	2.97407	0	2	1133.56	1.34343	29.2278	0
	High	FGVEDGSVAGLR	1	1	1	A0A0F6AXS5		0	2.97348	0	2	1206.61	1.09165	22.8095	0
	High	MQVSVETTQGLGR	1	1	1	A0A0F6AXS5		0	2.93714	0	2	1405.71	1.76204	19.0982	0
	High	INPAGAPNYVPGEYK	1	1	1	A0A0F6AXS5		0	2.86462	0	2	1589.8	2.0308	20.2792	0
	High	TNELKADEER	1	1	1	A0A0F6AXS5		0	2.85798	0	3	1204.58	2.63246	8.47928	1
	High	ATSFNELMNQQA	1	1	1	A0A0F6AXS5		0	2.67246	0	2	1353.61	1.71186	28.0262	0
	High	ELPELTEEFIK	1	1	1	A0A0F6AXS5		0	2.67067	0	2	1347.71	2.61182	33.7866	0
	High	ATDFVLAmGQGR	1	1	1	A0A0F6AXS5	M8(Oxidation)	0	2.65	0	2	1281.63	1.60487	19.2772	0
	High	NFVDAIIKEK	1	1	1	A0A0F6AXS5		0	2.64945	0	2	1176.66	1.48623	24.7391	1
	High	NKELMDNMR	1	1	1	A0A0F6AXS5		0	2.59279	0	2	1150.54	1.64374	13.6884	1
	High	VKSQAIEGLVK	1	1	1	A0A0F6AXS5		0	2.358	0	2	1171.71	1.31516	15.6221	1
	High	SELVNVAKK	1	1	1	A0A0F6AXS5		0	2.35574	0	2	987.586	2.58485	11.2682	1
	High	VPMNIVAQR	1	1	1	A0A0F6AXS5		0	2.30252	0	2	1027.57	1.47774	17.3217	0
	High	SQAIEGLVK	1	1	1	A0A0F6AXS5		0	2.29097	0	2	944.542	1.11333	16.9781	0
A0A0F6B076	Isocitrate dehydrogenase [NADP] OS=Salmonella typhimurium (strain 14028s / SGSC 2262) OX=588858 GN=icdA PE=4 SV=1 - [A0A0F6B076_SALT1]	93.8542	58.41	1	20	20	23	416	45.8025	5.21143
	A3	Sequence	# PSMs	# Proteins	# Protein Groups	Protein Group Accessions	Modifications	ΔCn	XCorr	Probability	Charge	MH+ [Da]	ΔM [ppm]	RT [min]	# Missed Cleavages
	High	IRFPEHcGIGIKPcSEEGTKR	1	1	1	A0A0F6B076	C7(Carbamidomethyl); C14(Carbamidomethyl)	0	8.55293	0	5	2471.23	1.65902	15.8261	2
	High	YAGQDKVNPGSIILSAEMMLR	2	1	1	A0A0F6B076		0	7.70173	0	3	2293.17	2.22772	45.2727	1
	High	YYQGTPSPVKHPELTDMVIFR	1	1	1	A0A0F6B076		0	6.20348	0	4	2478.25	0.294181	29.7433	1
	High	FPEHcGIGIKPcSEEGTKR	1	1	1	A0A0F6B076	C5(Carbamidomethyl); C12(Carbamidomethyl)	0	5.72866	0	4	2202.05	2.31565	14.658	1
	High	STQVYGQDVWLPAETLDLIR	1	1	1	A0A0F6B076		0	4.86079	0	2	2304.19	2.29977	45.5098	0
	High	FTEGAFKDWGYQLAR	1	1	1	A0A0F6B076		0	4.8391	0	3	1788.87	1.62946	29.8355	1
	High	AAIEYAITNDRDSVTLVHK	1	1	1	A0A0F6B076		0	4.75222	0	3	2116.11	1.37283	21.6279	1
	High	LNVPENPIIPFIEGDGIGVDVTPAMLK	1	1	1	A0A0F6B076		0	4.72376	0	3	2848.52	2.81937	45.9206	0
	High	IKNPNTGKEIVVK	1	1	1	A0A0F6B076		0	4.51784	0	3	1439.86	1.43124	12.6795	2
	High	VAIKGPLTTPVGGGIR	1	1	1	A0A0F6B076		0	4.3213	0	3	1535.93	1.69032	20.6416	1
	High	KISWMEIYTGEK	1	1	1	A0A0F6B076		0	4.25664	0	3	1484.75	1.24349	27.5504	1
	High	HMQWFEAADLIVK	2	1	1	A0A0F6B076		0	4.20441	0	3	1587.8	1.0196	36.6113	0
	High	DEFGGELIDGGPWLK	1	1	1	A0A0F6B076		0	3.3925	0	2	1632.8	4.15086	40.0648	0
	High	FLREEMGVKK	1	1	1	A0A0F6B076		0	3.00776	0	3	1236.68	2.01848	13.7378	2
	High	GPLTTPVGGGIR	1	1	1	A0A0F6B076		0	3.00193	0	2	1124.64	0.614092	18.5693	0
	High	HPELTDMVIFR	1	1	1	A0A0F6B076		0	2.82562	0	2	1357.7	1.56947	29.1536	0
	High	FLREEMGVK	1	1	1	A0A0F6B076		0	2.77483	0	2	1108.58	1.3823	15.608	1
	High	cSEFGDAIIENM	1	1	1	A0A0F6B076	C1(Carbamidomethyl)	0	2.73436	0	2	1385.57	2.34934	38.1026	0
	High	KITLQnGK	2	1	1	A0A0F6B076	N6(Deamidated)	0	2.42999	0	2	902.532	1.85795	8.32072	1
	High	ISWMEIYTGEK	1	1	1	A0A0F6B076		0	2.10469	0	2	1356.65	1.68522	33.597	0
A0A0F6AXS9	Lon protease OS=Salmonella typhimurium (strain 14028s / SGSC 2262) OX=588858 GN=lon PE=2 SV=1 - [A0A0F6AXS9_SALT1]	93.1033	40.05	1	24	24	26	784	87.3558	6.39209
	A3	Sequence	# PSMs	# Proteins	# Protein Groups	Protein Group Accessions	Modifications	ΔCn	XCorr	Probability	Charge	MH+ [Da]	ΔM [ppm]	RT [min]	# Missed Cleavages
	High	QAQEILDTDHYGLER	1	1	1	A0A0F6AXS9		0	5.29573	0	3	1787.86	1.09179	21.3692	0
	High	ELGEMDDAPDENEALKR	1	1	1	A0A0F6AXS9		0	5.22138	0	3	1931.87	1.12506	18.3798	1
	High	HIEInGDNLHDYLGVQR	3	1	1	A0A0F6AXS9	N5(Deamidated)	0	5.19633	0	3	1993.99	6.73066	25.2529	0
	High	LSGYTEDEKLNIAK	1	1	1	A0A0F6AXS9		0	5.1867	0	3	1580.82	1.38568	17.2976	1
	High	IEEVLTLALQNEPSGMQVVTAK	1	1	1	A0A0F6AXS9		0	5.15883	0	3	2370.27	3.43695	38.5073	0
	High	KGELTVDDSAIIGIIR	1	1	1	A0A0F6AXS9		0	4.98497	0	3	1699.96	2.0743	32.6826	1
	High	ISALSDnGEHFSAK	1	1	1	A0A0F6AXS9	N7(Deamidated)	0	4.35794	0	3	1476.7	0.881908	16.8467	0
	High	DLEEIPDNVIADLDIHPVKR	1	1	1	A0A0F6AXS9		0	4.23349	0	3	2301.21	1.31311	38.1638	1
	High	DVVVYPHMVIPLFVGR	1	1	1	A0A0F6AXS9		0	4.20446	0	3	1841.02	1.09681	41.5242	0
	High	IKGPILcLVGPPGVGK	1	1	1	A0A0F6AXS9	C7(Carbamidomethyl)	0	4.13758	0	3	1604.96	2.45777	27.6621	1
	High	AEYLDSPAIDEREQEVLVR	1	1	1	A0A0F6AXS9		0	4.02345	0	3	2232.12	1.57776	26.8174	1
	High	GELTVDDSAIIGIIR	1	1	1	A0A0F6AXS9		0	3.96622	0	2	1571.87	4.15409	37.8704	0
	High	KIPPEVLTSLNSIDDPAR	1	1	1	A0A0F6AXS9		0	3.91385	0	3	1965.07	1.17438	29.7626	1
	High	LGINPDFYEKR	1	1	1	A0A0F6AXS9		0	3.75023	0	3	1351.7	1.04102	21.2983	1
	High	NPLFLLDEIDK	1	1	1	A0A0F6AXS9		0	3.55243	0	2	1316.71	1.80178	40.1055	0
	High	DIHVHVPEGATPK	1	1	1	A0A0F6AXS9		0	3.39969	0	3	1399.73	0.837415	15.3941	0
	High	DLEEIPDNVIADLDIHPVK	1	1	1	A0A0F6AXS9		0	3.29844	0	3	2145.11	2.96647	41.9464	0
	High	MALGGVRDEAEIR	1	1	1	A0A0F6AXS9		0	3.27845	0	3	1416.73	0.56238	17.6312	1
	High	LADTIAAHMPLK	1	1	1	A0A0F6AXS9		0	3.0029	0	3	1280.7	0.975706	20.6167	0
	High	TVLIPFENKR	1	1	1	A0A0F6AXS9		0	2.85267	0	3	1216.71	1.1849	20.2904	1
	High	ILEYLAVQSR	1	1	1	A0A0F6AXS9		0	2.83312	0	2	1191.68	1.65917	24.7009	0
	High	TAISQFEGYIK	1	1	1	A0A0F6AXS9		0	2.79377	0	2	1256.65	1.04936	29.0752	0
	High	IEIPVLPLR	1	1	1	A0A0F6AXS9		0	2.23593	0	2	1049.67	0.813321	34.356	0
	High	GQVLPIGGLK	1	1	1	A0A0F6AXS9		0	2.22473	0	2	981.61	0.909409	22.6971	0
A0A0F6B6E7	Glycine dehydrogenase (decarboxylating) OS=Salmonella typhimurium (strain 14028s / SGSC 2262) OX=588858 GN=gcvP PE=3 SV=1 - [A0A0F6B6E7_SALT1]	92.7581	31.97	1	21	21	22	957	104.221	6.11279
	A3	Sequence	# PSMs	# Proteins	# Protein Groups	Protein Group Accessions	Modifications	ΔCn	XCorr	Probability	Charge	MH+ [Da]	ΔM [ppm]	RT [min]	# Missed Cleavages
	High	KDLALNQAMIPLGScTMK	1	1	1	A0A0F6B6E7	C15(Carbamidomethyl)	0	6.13074	0	3	1991.02	2.81926	27.9344	1
	High	FGVPMGYGGPHAAFFAAK	1	1	1	A0A0F6B6E7		0	5.65543	0	3	1824.89	2.11365	30.4248	0
	High	SDIHNAVGITLDETTTR	1	1	1	A0A0F6B6E7		0	5.58487	0	3	1842.92	2.92168	21.7691	0
	High	NMLENPGWYTAYTPYQPEVSQGR	1	1	1	A0A0F6B6E7		0	5.25615	0	3	2701.25	3.92835	36.3085	0
	High	TRAETFGFDVIVDDAAK	1	1	1	A0A0F6B6E7		0	5.24984	0	3	1854.93	0.916827	31.2599	1
	High	LTGYDAVcMQPNSGAQGEYAGLLAIR	1	1	1	A0A0F6B6E7	C8(Carbamidomethyl)	0	5.16668	0	3	2755.33	3.53336	37.6034	0
	High	FFVASDVHPQTLDVVR	1	1	1	A0A0F6B6E7		0	5.12243	0	3	1829.96	1.81292	27.6707	0
	High	TFcIPHGGGGPGMGPIGVK	1	1	1	A0A0F6B6E7	C3(Carbamidomethyl)	0	5.04045	0	3	1838.91	1.43408	24.7635	0
	High	QASQVAILNANYIASR	1	1	1	A0A0F6B6E7		0	4.76314	0	2	1718.92	2.93103	27.0082	0
	High	EVAVFPAGVADKYWPTVK	1	1	1	A0A0F6B6E7		0	4.63516	0	3	1977.05	1.39356	33.9115	1
	High	DIQLATPPQVGEAATEYAALAELK	1	1	1	A0A0F6B6E7		0	4.44875	0	3	2499.31	3.61163	44.1988	0
	High	HIGPDAAQQQEMLNAVGAESLNALTGQIVPK	2	1	1	A0A0F6B6E7		0	4.03625	0	3	3200.65	3.45027	44.6542	0
	High	LKDAYPVLYTGR	1	1	1	A0A0F6B6E7		0	4.01576	0	3	1395.76	1.20605	19.5454	1
	High	DLALNQAMIPLGScTMK	1	1	1	A0A0F6B6E7	C14(Carbamidomethyl)	0	3.64212	0	2	1862.92	2.82337	35.828	0
	High	QGADIVFGSAQR	1	1	1	A0A0F6B6E7		0	3.27317	0	2	1248.64	1.9833	19.3029	0
	High	AETFGFDVIVDDAAK	1	1	1	A0A0F6B6E7		0	3.25817	0	2	1597.78	2.33108	36.4278	0
	High	LTDILAAGLQQK	1	1	1	A0A0F6B6E7		0	3.11726	0	2	1270.74	0.694917	26.3145	0
	High	EVAVFPAGVADK	1	1	1	A0A0F6B6E7		0	3.03804	0	2	1202.64	1.32606	22.3185	0
	High	RLDDVYGDR	1	1	1	A0A0F6B6E7		0.118	2.83792	0	2	1108.54	1.91198	14.4044	1
	High	FIDAMLAIR	1	1	1	A0A0F6B6E7		0	2.35942	0	2	1049.58	1.92291	31.7028	0
	High	AEAAEINLR	1	1	1	A0A0F6B6E7		0	2.3494	0	2	986.528	0.934712	16.0634	0
A0A0F6AY76	Enterobactin synthase subunit F OS=Salmonella typhimurium (strain 14028s / SGSC 2262) OX=588858 GN=entF PE=4 SV=1 - [A0A0F6AY76_SALT1]	92.2933	29.75	1	24	24	24	1294	141.652	5.89697
	A3	Sequence	# PSMs	# Proteins	# Protein Groups	Protein Group Accessions	Modifications	ΔCn	XCorr	Probability	Charge	MH+ [Da]	ΔM [ppm]	RT [min]	# Missed Cleavages
	High	TPEASALADAHYHFTYR	1	1	1	A0A0F6AY76		0	6.7311	0	4	1949.92	0.741955	21.7044	0
	High	LLTTAHSVPFDGHATLFVADK	1	1	1	A0A0F6AY76		0	6.42279	0	4	2240.17	0.740522	27.0565	0
	High	AAFVAAQQGNASDALFTAIEGNYADAVR	1	1	1	A0A0F6AY76		0	5.72562	0	3	2841.39	2.94037	43.1143	0
	High	VMQTLPDVEQAVAHAcVFNQAAATGGDAR	1	1	1	A0A0F6AY76	C16(Carbamidomethyl)	0	5.47681	0	3	3027.45	4.16729	36.2175	0
	High	LVMAEPEAHRDPLAMQR	1	1	1	A0A0F6AY76		0	5.28869	0	4	1963.99	0.668558	18.3594	1
	High	ADSGKPLAFHQLIR	1	1	1	A0A0F6AY76		0	4.87913	0	3	1552.86	1.93877	18.0266	0
	High	AWQSDAPTPESPFTPFADVVEEYQR	1	1	1	A0A0F6AY76		0	4.36059	0	3	2867.32	1.62191	45.4474	0
	High	QVTPGQVMVASDVAQLSK	1	1	1	A0A0F6AY76		0	4.28859	0	2	1857.98	1.74876	29.6461	0
	High	FHDIPGMEYLcYSQPLPVSDATPLR	1	1	1	A0A0F6AY76	C11(Carbamidomethyl)	0	4.04653	0	3	2906.39	2.14642	39.0981	0
	High	LPLVAAQPGIWMAEK	1	1	1	A0A0F6AY76		0	3.98067	0	2	1623.9	1.53949	35.0323	0
	High	AAGETPLFGPVLNIK	1	1	1	A0A0F6AY76		0	3.777	0	2	1526.86	1.86789	35.0117	0
	High	LAAQLSQTFNR	1	1	1	A0A0F6AY76		0	3.55756	0	2	1248.67	1.20673	19.4855	0
	High	AVAVGMQQADTLR	1	1	1	A0A0F6AY76		0	3.27253	0	2	1359.71	1.26596	18.5256	0
	High	VFcSGEALPTALcR	1	1	1	A0A0F6AY76	C3(Carbamidomethyl); C13(Carbamidomethyl)	0	3.26521	0	2	1580.76	1.76963	25.6178	0
	High	ELPPPASMSAAPLPGR	1	1	1	A0A0F6AY76		0	3.22423	0	2	1590.83	0.945266	24.0508	0
	High	GVMVGQTAIVNR	1	1	1	A0A0F6AY76		0	3.2057	0	2	1244.68	2.43964	18.2453	0
	High	QLVGYLVSHSGLPLDLPALQEK	1	1	1	A0A0F6AY76		0	3.19009	0	3	2377.32	1.30303	44.5667	0
	High	GVQPGDSVAVALPR	1	1	1	A0A0F6AY76		0	3.01795	0	2	1365.75	0.723425	22.1105	0
	High	LLITTQAQLAR	1	1	1	A0A0F6AY76		0	2.806	0	2	1227.74	1.98011	21.6738	0
	High	EQVVALAYALR	1	1	1	A0A0F6AY76		0	2.70403	0	2	1232.7	1.24949	29.8813	0
	High	NLGFGPLLPLR	1	1	1	A0A0F6AY76		0	2.51836	0	2	1196.72	3.01176	37.7438	0
	High	IELGEIDR	1	1	1	A0A0F6AY76		0	2.21594	0	2	944.507	1.95668	19.8182	0
	High	YDAEQIVR	1	1	1	A0A0F6AY76		0	2.21148	0	2	993.501	0.763684	16.6365	0
	High	ALPLPDLAPR	1	1	1	A0A0F6AY76		0	2.12667	0	2	1062.63	0.796161	28.1561	0
A0A0F6BAN1	Adenylosuccinate synthetase OS=Salmonella typhimurium (strain 14028s / SGSC 2262) OX=588858 GN=purA PE=3 SV=1 - [A0A0F6BAN1_SALT1]	92.2501	59.95	1	21	21	30	432	47.3473	5.49072
	A3	Sequence	# PSMs	# Proteins	# Protein Groups	Protein Group Accessions	Modifications	ΔCn	XCorr	Probability	Charge	MH+ [Da]	ΔM [ppm]	RT [min]	# Missed Cleavages
	High	LKEVMEYHNFQLVNYYK	1	1	1	A0A0F6BAN1		0	5.95307	0	4	2218.1	1.45303	27.5795	1
	High	RIEELTGVPIDIISTGPDR	1	1	1	A0A0F6BAN1		0	5.61782	0	3	2081.13	3.25162	33.2212	1
	High	VGDLFDKETFAEK	1	1	1	A0A0F6BAN1		0	5.17951	0	3	1498.74	0.804138	22.1499	1
	High	YQGGHNAGHTLVInGEK	1	1	1	A0A0F6BAN1	N14(Deamidated)	0	4.34272	0	4	1795.88	1.95215	13.6606	0
	High	IEELTGVPIDIISTGPDR	1	1	1	A0A0F6BAN1		0	4.28175	0	2	1925.03	2.49977	37.3108	0
	High	TETMILRDPFDA	1	1	1	A0A0F6BAN1		0	3.93981	0	2	1408.68	3.30049	33.2438	1
	High	ENVTSIIGNGVVLSPSALMK	1	1	1	A0A0F6BAN1		0	3.72571	0	2	2029.11	2.82248	40.0927	0
	High	LLLSEAcPLILDYHVALDNAR	1	1	1	A0A0F6BAN1	C7(Carbamidomethyl)	0	3.67726	0	3	2396.27	2.33125	42.3502	0
	High	TGWLDTVAVRR	1	1	1	A0A0F6BAN1		0	3.66117	0	3	1273.7	0.786532	22.7	1
	High	ENVTSIIGnGVVLSPSALMK	4	1	1	A0A0F6BAN1	N9(Deamidated)	0	3.61255	0	2	2030.09	3.479	41.0689	0
	High	VGAGPFPTELFDETGEFLcK	1	1	1	A0A0F6BAN1	C19(Carbamidomethyl)	0	3.60751	0	3	2214.05	2.14495	45.4757	0
	High	GVEPIYETMPGWSESTFGVK	1	1	1	A0A0F6BAN1		0	3.41308	0	2	2214.05	4.88649	38.6883	0
	High	AVQLNSLSGFcLTK	1	1	1	A0A0F6BAN1	C11(Carbamidomethyl)	0	3.39562	0	2	1537.81	1.75518	31.2823	0
	High	EVTTTPLAADDWK	1	1	1	A0A0F6BAN1		0	3.29762	0	2	1446.71	1.55885	23.685	0
	High	TVLHLIPSGILR	1	1	1	A0A0F6BAN1		0	3.26669	0	3	1318.82	1.80454	30.2639	0
	High	QGNEYGATTGRR	1	1	1	A0A0F6BAN1		0	3.25868	0	3	1309.63	3.41934	7.44551	1
	High	QGNEYGATTGR	1	1	1	A0A0F6BAN1		0	3.22961	0	2	1153.52	1.34074	9.54878	0
	High	AVQLnSLSGFcLTK	2	1	1	A0A0F6BAN1	N5(Deamidated); C11(Carbamidomethyl)	0	2.89219	0	2	1538.79	1.8287	31.9561	0
	High	ENVTSIIGnGVVLSPSALmK	2	1	1	A0A0F6BAN1	N9(Deamidated); M19(Oxidation)	0	2.75581	0	2	2046.08	2.71537	35.6706	0
	High	TGWLDTVAVR	1	1	1	A0A0F6BAN1		0	2.57277	0	2	1117.6	1.57743	27.9541	0
	High	SGLPQAALNYIK	2	1	1	A0A0F6BAN1		0	2.54586	0	2	1274.71	0.393602	29.2469	0
	High	IVDLLTER	1	1	1	A0A0F6BAN1		0	2.29159	0	2	958.558	1.19832	23.2019	0
	High	YVDYVLGILK	1	1	1	A0A0F6BAN1		0	2.27	0	2	1182.68	1.03738	35.6357	0
	High	EMKELEDR	1	1	1	A0A0F6BAN1		0	2.14146	0	2	1049.5	2.05587	11.3615	1
A0A0F6B935	ATP synthase subunit beta OS=Salmonella typhimurium (strain 14028s / SGSC 2262) OX=588858 GN=atpD PE=3 SV=1 - [A0A0F6B935_SALT1]	92.1976	60	1	21	21	28	460	50.2518	5.0083
	A3	Sequence	# PSMs	# Proteins	# Protein Groups	Protein Group Accessions	Modifications	ΔCn	XCorr	Probability	Charge	MH+ [Da]	ΔM [ppm]	RT [min]	# Missed Cleavages
	High	IMNVLGEPVDMKGEIGEEER	1	1	1	A0A0F6B935		0	6.31457	0	3	2245.09	2.40942	28.7938	1
	High	GLDVKDLEHPIEVPVGK	1	1	1	A0A0F6B935		0	6.00492	0	3	1845.02	2.2558	26.8039	1
	High	NIAIEHSGYSVFAGVGER	1	1	1	A0A0F6B935		0	5.81727	0	3	1905.95	1.877	26.1133	0
	High	ImNVLGEPVDMKGEIGEEER	2	1	1	A0A0F6B935	M2(Oxidation)	0	5.27839	0	3	2261.08	2.26584	25.5912	1
	High	IVQVIGAVVDVEFPQDAVPR	1	1	1	A0A0F6B935		0	5.23414	0	3	2151.18	1.32936	40.7028	0
	High	QIASLGIYPAVDPLDSTSR	1	1	1	A0A0F6B935		0	5.03343	0	2	2003.05	1.82821	36.0387	0
	High	QLDPLVVGQEHYDTAR	1	1	1	A0A0F6B935		0	4.94521	0	3	1840.92	1.11971	22.1906	0
	High	AAPSYEELSNSQELLETGIK	1	1	1	A0A0F6B935		0	4.75828	0	3	2179.08	1.3729	33.0206	0
	High	DLEHPIEVPVGK	1	1	1	A0A0F6B935		0	3.99003	0	3	1332.72	2.23895	21.1892	0
	High	LVLEVQQQLGGGIVR	1	1	1	A0A0F6B935		0	3.82449	0	2	1608.95	2.9798	30.6144	0
	High	FLSQPFFVAEVFTGSPGK	1	1	1	A0A0F6B935		0	3.62145	0	2	1958.01	2.92285	44.6858	0
	High	VYDALEVQnGNEK	3	1	1	A0A0F6B935	N9(Deamidated)	0	3.51453	0	2	1479.7	1.46959	17.9723	0
	High	YTLAGTEVSALLGR	1	1	1	A0A0F6B935		0	3.35681	0	2	1450.79	1.51822	34.6244	0
	High	VGLFGGAGVGK	1	1	1	A0A0F6B935		0	3.26117	0	2	961.548	0.958507	21.3537	0
	High	IMNVLGEPVDMK	1	1	1	A0A0F6B935		0	3.10498	0	2	1345.69	1.69463	28.2035	0
	High	VSLVYGQMNEPPGNR	1	1	1	A0A0F6B935		0	3.08453	0	2	1660.81	0.786542	21.3862	0
	High	AAPSYEELSnSQELLETGIK	2	1	1	A0A0F6B935	N10(Deamidated)	0	3.04441	0	2	2180.07	2.80298	32.4412	0
	High	TIAMGSSDGLR	1	1	1	A0A0F6B935		0	2.83626	0	2	1107.55	0.515824	16.5059	0
	High	VALTGLTMAEK	1	1	1	A0A0F6B935		0	2.78772	0	2	1133.63	2.29788	22.3895	0
	High	DVLLFVDNIYR	1	1	1	A0A0F6B935		0	2.75812	0	2	1366.74	2.79698	41.3577	0
	High	TVNMMELIR	1	1	1	A0A0F6B935		0	2.59742	0	2	1106.57	1.67138	30.1807	0
	High	VALTGLTmAEK	1	1	1	A0A0F6B935	M8(Oxidation)	0	2.45933	0	2	1149.62	0.955216	18.7255	0
	High	GVQSILQR	1	1	1	A0A0F6B935		0	2.40126	0	2	900.527	1.14038	17.1854	0
	High	VIDLMcPFAK	1	1	1	A0A0F6B935	C6(Carbamidomethyl)	0	2.16884	0	2	1193.61	1.92234	33.1648	0
A0A0F6B6H7	Transketolase OS=Salmonella typhimurium (strain 14028s / SGSC 2262) OX=588858 GN=tktA PE=3 SV=1 - [A0A0F6B6H7_SALT1]	92.1883	47.36	1	21	22	25	663	72.0879	5.65576
	A3	Sequence	# PSMs	# Proteins	# Protein Groups	Protein Group Accessions	Modifications	ΔCn	XCorr	Probability	Charge	MH+ [Da]	ΔM [ppm]	RT [min]	# Missed Cleavages
	High	TPGHPEVGYTAGVETTTGPLGQGIANAVGMAIAEK	2	1	1	A0A0F6B6H7		0	6.06369	0	3	3394.71	5.57308	42.3884	0
	High	VVSMPSTDAFDKQDAAYR	1	1	1	A0A0F6B6H7		0	5.85559	0	3	2000.95	3.3635	21.8057	1
	High	QVMVYTHDSIGLGEDGPTHQPVEQVASLR	1	1	1	A0A0F6B6H7		0	5.66	0	4	3163.55	1.67533	27.0132	0
	High	SGHPGAPMGMADIAEVLWR	2	1	1	A0A0F6B6H7		0	5.33149	0	3	1994.96	2.58722	39.5462	0
	High	DFLNHNPTNPSWADRDR	1	1	1	A0A0F6B6H7		0	5.28747	0	4	2054.94	-0.139036	19.7125	1
	High	AINEDAAGNYIHYGVR	1	1	1	A0A0F6B6H7		0	4.80152	0	3	1762.85	1.67432	20.9521	0
	High	QGTHDSHGAPLGDAEIALTR	1	1	1	A0A0F6B6H7		0	4.57373	0	4	2046	1.38173	18.8996	0
	High	VTPNMSTWRPcDQVESAVAWK	1	1	1	A0A0F6B6H7	C11(Carbamidomethyl)	0	3.96357	0	3	2462.17	3.08587	30.5136	0
	High	VVSMPSTDAFDKQDAAYRESVLPK	1	1	1	A0A0F6B6H7		0	3.57593	0	4	2654.32	0.720669	26.2	2
	High	GIDGHDADAIKR	1	1	1	A0A0F6B6H7		0	3.53807	0	3	1267.64	1.68512	11.8622	1
	High	QDGPTALILSR	1	1	1	A0A0F6B6H7		0	3.43539	0	2	1170.65	1.75678	23.827	0
	High	VVSMPSTDAFDK	1	1	1	A0A0F6B6H7		0	3.38459	0	2	1296.61	0.439855	21.937	0
	High	VAIEAGIADYWFK	1	1	1	A0A0F6B6H7		0	3.32174	0	2	1482.77	3.08227	39.4767	0
	High	TEEQLANIAR	1	1	1	A0A0F6B6H7		0	3.28636	0	2	1144.6	1.08346	16.745	0
	High	FEAYGWHVIR	1	1	1	A0A0F6B6H7		0	2.88067	0	3	1277.64	1.17117	24.3052	0
	High	AVTDKPSLLMcK	1	1	1	A0A0F6B6H7	C11(Carbamidomethyl)	0	2.86199	0	3	1362.71	1.36202	17.1788	0
	High	QNLAQQER	1	1	1	A0A0F6B6H7		0	2.69161	0	2	986.505	3.74272	7.73178	0
	High	YAPFEIPSEIYAQWDAK	1	1	1	A0A0F6B6H7		0	2.55595	0	2	2027.98	4.34961	43.689	0
	High	AFPQEAAEFTR	2	1	1	A0A0F6B6H7		0	2.32877	0	2	1266.61	0.46958	22.1252	0
	High	GDMPADFDAK	1	1	1	A0A0F6B6H7		0	2.27689	0	2	1066.45	1.17849	17.1923	0
	High	TIIGFGSPNK	1	1	1	A0A0F6B6H7		0	2.27628	0	2	1033.57	-0.281441	19.7505	0
	High	ALSMDAVQK	1	2	2	A0A0F6B4M5;A0A0F6B6H7		0	2.15655	0	2	962.498	0.512389	15.6774	0
A0A0F6B7F0	Malate dehydrogenase OS=Salmonella typhimurium (strain 14028s / SGSC 2262) OX=588858 GN=mdh PE=3 SV=1 - [A0A0F6B7F0_SALT1]	91.9983	72.12	1	17	17	24	312	32.4553	6.37939
	A3	Sequence	# PSMs	# Proteins	# Protein Groups	Protein Group Accessions	Modifications	ΔCn	XCorr	Probability	Charge	MH+ [Da]	ΔM [ppm]	RT [min]	# Missed Cleavages
	High	KSIGTLSAFEQHSLDAMLDTLKK	1	1	1	A0A0F6B7F0		0	7.06766	0	4	2533.34	1.72651	45.3479	2
	High	IKGFSGEDATPALEGADVVLISAGVAR	2	1	1	A0A0F6B7F0		0	6.75531	0	3	2643.4	1.65437	39.9338	1
	High	AcVGIITNPVNTTVAIAAEVLKK	1	1	1	A0A0F6B7F0	C2(Carbamidomethyl)	0	6.57061	0	3	2382.35	1.66914	45.3726	1
	High	GFSGEDATPALEGADVVLISAGVAR	1	1	1	A0A0F6B7F0		0	5.58538	0	3	2402.23	2.44019	42.411	0
	High	RIQNAGTEVVEAK	1	1	1	A0A0F6B7F0		0	4.95211	0	3	1414.77	1.41337	13.2698	1
	High	AGGGSATLSMGQAAAR	1	1	1	A0A0F6B7F0		0	4.87582	0	2	1405.69	1.66351	15.5814	0
	High	SIGTLSAFEQHSLDAMLDTLKK	1	1	1	A0A0F6B7F0		0	4.62422	0	4	2405.24	0.397111	45.0941	1
	High	AGGGSATLSmGQAAAR	1	1	1	A0A0F6B7F0	M10(Oxidation)	0	4.10674	0	2	1421.68	2.90323	12.5965	0
	High	NKLFGVTTLDIIR	1	1	1	A0A0F6B7F0		0	4.08535	0	3	1489.88	1.85802	32.5025	1
	High	GVVEcAYVEGDGQYAR	1	1	1	A0A0F6B7F0	C5(Carbamidomethyl)	0	3.86606	0	2	1772.79	0.921014	20.4085	0
	High	NQLPSGSELSLYDIAPVTPGVAVDLSHIPTAVK	2	1	1	A0A0F6B7F0		0	3.86188	0	3	3388.81	3.64132	44.1893	0
	High	IQNAGTEVVEAK	1	1	1	A0A0F6B7F0		0	3.50071	0	2	1258.67	1.78119	14.6182	0
	High	SDLFNVNAGIVK	1	1	1	A0A0F6B7F0		0	3.38111	0	2	1276.69	0.463578	28.2535	0
	High	IQnAGTEVVEAK	2	1	1	A0A0F6B7F0	N3(Deamidated)	0	3.13281	0	2	1259.65	1.19263	15.3266	0
	High	LFGVTTLDIIR	1	1	1	A0A0F6B7F0		0	3.00832	0	2	1247.74	1.78195	38.3073	0
	High	SNTFVAELK	1	1	1	A0A0F6B7F0		0	2.92193	0	2	1008.54	1.24812	19.5226	0
	High	VAVLGAAGGIGQALALLLK	1	1	1	A0A0F6B7F0		0	2.86464	0	2	1735.09	1.77196	46.08	0
	High	SDLFNVnAGIVK	2	1	1	A0A0F6B7F0	N7(Deamidated)	0	2.65469	0	2	1277.68	1.60407	29.5529	0
	High	DIQLGEDFINK	1	1	1	A0A0F6B7F0		0	2.50667	0	2	1291.65	0.723795	29.2346	0
	High	FFSQPLLLGK	1	1	1	A0A0F6B7F0		0	2.31545	0	2	1149.67	0.922795	30.6213	0
A0A0F6AWU9	Acetyltransferase component of pyruvate dehydrogenase complex OS=Salmonella typhimurium (strain 14028s / SGSC 2262) OX=588858 GN=aceF PE=3 SV=1 - [A0A0F6AWU9_SALT1]	90.6118	32.91	1	16	16	19	629	66.0135	5.21143
	A3	Sequence	# PSMs	# Proteins	# Protein Groups	Protein Group Accessions	Modifications	ΔCn	XCorr	Probability	Charge	MH+ [Da]	ΔM [ppm]	RT [min]	# Missed Cleavages
	High	VSVGDKTETGALIMIFDSAEGAADAAPAKAEEK	3	1	1	A0A0F6AWU9		0	8.37783	0	4	3292.63	1.80984	41.2519	2
	High	VSVGDKTETGALIMIFDSAEGAADAAPAK	1	1	1	A0A0F6AWU9		0	6.60541	0	3	2835.41	2.02203	42.4971	1
	High	TGSLIMVFEVEGAAPAAAPAKQEAAAPAPAAK	1	1	1	A0A0F6AWU9		0	6.49957	0	3	3035.6	2.96293	32.9735	1
	High	AEGKSEFAENDAYVHATPLIR	1	1	1	A0A0F6AWU9		0	6.14642	0	4	2318.15	2.31903	21.5244	1
	High	DVHVPDIGSDEVEVTEVMVK	1	1	1	A0A0F6AWU9		0	5.6902	0	3	2197.07	2.03698	34.602	0
	High	VPDIGTDEVEITEILVK	1	1	1	A0A0F6AWU9		0	5.2819	0	2	1870.01	2.02978	42.5622	0
	High	SEFAENDAYVHATPLIR	1	1	1	A0A0F6AWU9		0	5.09603	0	3	1932.95	2.02668	24.4912	0
	High	KEAAPAAAPAAAAAK	1	1	1	A0A0F6AWU9		0	4.59893	0	3	1308.73	2.42065	9.60024	1
	High	SEFAEnDAYVHATPLIR	1	1	1	A0A0F6AWU9	N6(Deamidated)	0	4.51729	0	3	1933.93	1.54852	25.7773	0
	High	DVNVPDIGGDEVEVTEVMVK	1	1	1	A0A0F6AWU9		0	4.15748	0	2	2144.05	3.25598	37.7745	0
	High	AEAAPAAAAPAAATGVK	1	1	1	A0A0F6AWU9		0	3.57356	0	2	1437.77	1.34426	15.2033	0
	High	AVAAALEQMPR	1	1	1	A0A0F6AWU9		0	3.17651	0	2	1156.62	1.5175	20.1628	0
	High	TGSLIMVFEVEGAAPAAAPAK	1	1	1	A0A0F6AWU9		0	3.169	0	2	2030.07	4.61553	37.8141	0
	High	EAAPAAAPAAAAAK	1	1	1	A0A0F6AWU9		0	2.85909	0	2	1180.63	1.73769	12.7276	0
	High	FGEVEEVELGR	1	1	1	A0A0F6AWU9		0	2.83566	0	2	1263.62	1.83414	23.4617	0
	High	QEAAAPAPAAK	1	1	1	A0A0F6AWU9		0	2.78582	0	2	1024.54	2.17647	8.34305	0
	High	AEKPAAPAAK	1	1	1	A0A0F6AWU9		0	2.28862	0	2	953.545	3.74418	4.90477	0
A0A0F6AYS1	2,3-bisphosphoglycerate-dependent phosphoglycerate mutase OS=Salmonella typhimurium (strain 14028s / SGSC 2262) OX=588858 GN=gpmA PE=3 SV=1 - [A0A0F6AYS1_SALT1]	90.0232	52.8	1	17	17	25	250	28.4757	6.11279
	A3	Sequence	# PSMs	# Proteins	# Protein Groups	Protein Group Accessions	Modifications	ΔCn	XCorr	Probability	Charge	MH+ [Da]	ΔM [ppm]	RT [min]	# Missed Cleavages
	High	HYGALQGLNKAETAEKYGDEQVK	2	1	1	A0A0F6AYS1		0	7.66565	0	4	2549.27	0.930596	18.3447	2
	High	HYGALQGLNKAETAEK	1	1	1	A0A0F6AYS1		0	6.68394	0	3	1729.89	1.07795	14.9127	1
	High	LSEKELPLTESLALTIDR	1	1	1	A0A0F6AYS1		0	5.88934	0	3	2028.13	2.19607	34.4644	1
	High	HYYLGNADEIAAK	1	1	1	A0A0F6AYS1		0	5.36182	0	3	1464.71	1.80196	17.345	0
	High	FTGWYDVDLSEKGVSEAK	1	1	1	A0A0F6AYS1		0	5.13333	0	3	2030.97	1.004	28.3692	1
	High	HYYLGnADEIAAK	1	1	1	A0A0F6AYS1	N6(Deamidated)	0	4.70459	0	2	1465.7	1.34694	19.8812	0
	High	AETAEKYGDEQVK	1	1	1	A0A0F6AYS1		0	4.29921	0	3	1467.7	1.80241	11.3572	1
	High	RGFAVTPPELTK	1	1	1	A0A0F6AYS1		0	3.9066	0	3	1315.74	0.750434	19.8026	1
	High	ELPLTESLALTIDR	1	1	1	A0A0F6AYS1		0	3.78678	0	2	1570.87	3.8591	37.9718	0
	High	HYGALQGLNK	1	1	1	A0A0F6AYS1		0	3.774	0	2	1100.59	2.452	14.4574	0
	High	DDERYPGHDPR	1	1	1	A0A0F6AYS1		0	3.37546	0	3	1356.6	2.23133	9.28975	1
	High	HGESQWnKENR	5	1	1	A0A0F6AYS1	N7(Deamidated)	0	3.30175	0	3	1385.62	4.08178	7.46361	1
	High	HGESQWNK	1	1	1	A0A0F6AYS1		0	3.0852	0	2	985.451	2.66803	4.98985	0
	High	FTGWYDVDLSEK	1	1	1	A0A0F6AYS1		0	3.06535	0	2	1459.68	2.39541	31.3722	0
	High	YGDEQVKQWR	1	1	1	A0A0F6AYS1		0	2.95825	0	3	1308.64	2.22385	15.0155	1
	High	VIIAAHGNSLR	1	1	1	A0A0F6AYS1		0	2.71316	0	2	1150.67	1.75452	14.3888	0
	High	GFAVTPPELTK	1	1	1	A0A0F6AYS1		0	2.68305	0	2	1159.64	1.13937	24.1516	0
	High	VIPYWNDTILPR	1	1	1	A0A0F6AYS1		0	2.57046	0	2	1486.81	2.22628	35.0731	0
	High	VIPYWnDTILPR	2	1	1	A0A0F6AYS1	N6(Deamidated)	0	2.3663	0	2	1487.8	4.43524	37.4936	0
A0A0F6AX20	30S ribosomal protein S2 OS=Salmonella typhimurium (strain 14028s / SGSC 2262) OX=588858 GN=rpsB PE=3 SV=1 - [A0A0F6AX20_SALT1]	88.591	52.7	1	13	13	23	241	26.7418	7.13721
	A3	Sequence	# PSMs	# Proteins	# Protein Groups	Protein Group Accessions	Modifications	ΔCn	XCorr	Probability	Charge	MH+ [Da]	ΔM [ppm]	RT [min]	# Missed Cleavages
	High	AASEAVKEAANScDQFFVNHR	1	1	1	A0A0F6AX20	C13(Carbamidomethyl)	0	6.64055	0	4	2351.09	1.12926	20.6277	1
	High	TRELEKLENSLGGIK	1	1	1	A0A0F6AX20		0	6.39272	0	3	1686.94	1.63434	23.528	2
	High	DmGGLPDALFVIDADHEHIAIK	1	1	1	A0A0F6AX20	M2(Oxidation)	0	6.26198	0	4	2393.19	2.08231	36.2605	0
	High	NKVHIINLEK	1	1	1	A0A0F6AX20		0	5.74962	0	3	1207.72	1.72832	14.402	1
	High	DMGGLPDALFVIDADHEHIAIK	2	1	1	A0A0F6AX20		0	5.68888	0	4	2377.19	1.18966	38.9201	0
	High	LKDLETQSQDGTFEK	1	1	1	A0A0F6AX20		0	4.57652	0	3	1738.85	0.982319	15.5239	1
	High	EAANScDQFFVNHR	2	1	1	A0A0F6AX20	C6(Carbamidomethyl)	0	4.41754	0	3	1694.72	-8.82504	17.975	0
	High	AVSLYLGAVAATVR	1	1	1	A0A0F6AX20		0	3.91812	0	2	1390.81	2.46052	32.5956	0
	High	TVPmFNEALAELNK	1	1	1	A0A0F6AX20	M4(Oxidation)	0	3.7073	0	2	1592.8	1.78874	30.9727	0
	High	EAANScDQFFVnHR	3	1	1	A0A0F6AX20	C6(Carbamidomethyl); N12(Deamidated)	0	3.69292	0	3	1695.72	1.97401	17.9292	0
	High	SQDLASQAEESFVEAE	1	1	1	A0A0F6AX20		0	3.52937	0	2	1739.76	2.22022	34.9758	0
	High	TVPMFNEALAELNK	2	1	1	A0A0F6AX20		0	3.4375	0	2	1576.81	2.22057	36.1954	0
	High	ELEKLENSLGGIK	1	1	1	A0A0F6AX20		0	3.34309	0	3	1429.79	1.77627	21.5336	1
	High	ELEKLEnSLGGIK	1	1	1	A0A0F6AX20	N7(Deamidated)	0	3.2676	0	3	1430.77	0.746199	19.9648	1
	High	DLETQSQDGTFEK	1	1	1	A0A0F6AX20		0	3.16331	0	2	1497.67	1.24694	16.8689	0
	High	TVPMFnEALAELNK	1	1	1	A0A0F6AX20	N6(Deamidated)	0	2.89823	0	2	1577.79	3.06566	34.5005	0
	High	LENSLGGIK	1	1	1	A0A0F6AX20		0	2.693	0	2	930.527	1.61611	15.9081	0
	High	VHIINLEK	1	1	1	A0A0F6AX20		0	2.6924	0	2	965.579	1.12343	15.8239	0
A0A0F6B764	ATP-dependent RNA helicase DeaD OS=Salmonella typhimurium (strain 14028s / SGSC 2262) OX=588858 GN=deaD PE=3 SV=1 - [A0A0F6B764_SALT1]	87.5652	45.63	1	22	22	26	629	70.4026	8.71924
	A3	Sequence	# PSMs	# Proteins	# Protein Groups	Protein Group Accessions	Modifications	ΔCn	XCorr	Probability	Charge	MH+ [Da]	ΔM [ppm]	RT [min]	# Missed Cleavages
	High	ILNKPMNMQLLGDAVPHAGGER	1	1	1	A0A0F6B764		0	5.66255	0	4	2361.22	1.43662	26.1661	0
	High	ISLVVNYDIPMDSESYVHR	1	1	1	A0A0F6B764		0	5.06082	0	3	2237.1	3.63855	33.2615	0
	High	HIVGAIANEGDISSR	1	1	1	A0A0F6B764		0	4.69691	0	3	1538.79	0.904575	16.48	0
	High	IQPSAEGEELDLETLAAALLK	1	1	1	A0A0F6B764		0	4.5579	0	3	2211.18	1.56431	46.0335	0
	High	GMPGEVLQHFTR	1	1	1	A0A0F6B764		0	4.38865	0	3	1371.69	0.949548	23.896	0
	High	SGYNSAALnGDMNQALR	4	1	1	A0A0F6B764	N9(Deamidated)	0	4.30841	0	2	1782.81	1.46452	21.9585	0
	High	RFMKEPQEVR	1	1	1	A0A0F6B764		0	4.27793	0	3	1319.69	2.30995	12.6009	2
	High	VQQQLESSDLDQYR	2	1	1	A0A0F6B764		0	4.18042	0	2	1708.82	1.31335	19.6675	0
	High	ELAVQVAEAMTDFSK	1	1	1	A0A0F6B764		0	3.92472	0	2	1638.81	2.11594	39.1499	0
	High	LTIPEVELPNAELLGKR	1	1	1	A0A0F6B764		0	3.90446	0	3	1892.09	1.32149	35.0871	1
	High	LFASHSTIELPK	1	1	1	A0A0F6B764		0	3.83643	0	3	1342.74	1.67784	20.5228	0
	High	GVNVVALYGGQR	1	1	1	A0A0F6B764		0	3.70015	0	2	1232.68	1.54945	23.0954	0
	High	LSGLVLDEADEMLR	1	1	1	A0A0F6B764		0	3.68571	0	2	1560.8	4.29485	36.9826	0
	High	TKNATLEVAEALER	1	1	1	A0A0F6B764		0	3.60559	0	3	1544.83	1.36581	22.5373	1
	High	IEVGRDDGVEVR	1	1	1	A0A0F6B764		0	3.49409	0	3	1343.69	1.7634	15.428	1
	High	NATLEVAEALER	1	1	1	A0A0F6B764		0	3.47821	0	2	1315.69	1.99326	26.9701	0
	High	QGPQIVVGTPGR	1	1	1	A0A0F6B764		0	3.40187	0	2	1208.68	0.965973	17.1412	0
	High	APQILVLAPTR	1	1	1	A0A0F6B764		0	3.35841	0	2	1178.73	0.933948	25.902	0
	High	TAAFSLPLLNNLDPELK	1	1	1	A0A0F6B764		0	2.84587	0	2	1856.02	2.19508	45.5293	0
	High	DVLGMAQTGSGK	1	1	1	A0A0F6B764		0	2.77642	0	2	1163.58	2.19113	18.2551	0
	High	LTIPEVELPNAELLGK	1	1	1	A0A0F6B764		0	2.64184	0	2	1735.99	4.60355	39.4492	0
	High	DVGDMQLYR	1	1	1	A0A0F6B764		0	2.22727	0	2	1096.51	1.31911	21.7199	0
A0A0F6AZN3	Outer membrane protein A OS=Salmonella typhimurium (strain 14028s / SGSC 2262) OX=588858 GN=ompA PE=1 SV=1 - [A0A0F6AZN3_SALT1]	87.2211	50.29	1	15	15	24	350	37.4918	5.92236
	A3	Sequence	# PSMs	# Proteins	# Protein Groups	Protein Group Accessions	Modifications	ΔCn	XCorr	Probability	Charge	MH+ [Da]	ΔM [ppm]	RT [min]	# Missed Cleavages
	High	GmGESNPVTGNTcDNVKPR	1	1	1	A0A0F6AZN3	M2(Oxidation); C13(Carbamidomethyl)	0	6.07676	0	3	2048.92	2.91416	14.0985	0
	High	STLKPEGQQALDQLYSQLSNLDPK	4	1	1	A0A0F6AZN3		0	6.02784	0	3	2673.38	4.33024	40.9464	0
	High	DHDTGVSPVFAGGIEYAITPEIATR	1	1	1	A0A0F6AZN3		0	5.99902	0	3	2616.3	3.04087	38.3724	0
	High	FGQQEAAPVVAPAPAPAPEVQTK	1	1	1	A0A0F6AZN3		0	5.87274	0	3	2303.21	4.11091	22.4459	0
	High	GMGESNPVTGnTcDNVKPR	3	1	1	A0A0F6AZN3	N11(Deamidated); C13(Carbamidomethyl)	0	5.78952	0	3	2033.9	1.45231	15.4007	0
	High	GMGESNPVTGNTcDNVKPR	1	1	1	A0A0F6AZN3	C13(Carbamidomethyl)	0	5.67641	0	3	2032.92	1.81684	14.988	0
	High	IGSDAYNQGLSEKR	1	1	1	A0A0F6AZN3		0	5.10993	0	3	1537.76	0.808082	14.5139	1
	High	IGSDAYNQGLSEK	1	1	1	A0A0F6AZN3		0	4.06124	0	2	1381.66	1.95827	15.6373	0
	High	AALIDcLAPDRR	1	1	1	A0A0F6AZN3	C6(Carbamidomethyl)	0	3.7817	0	3	1370.72	-0.106856	20.1043	1
	High	RAQSVVDYLISK	1	1	1	A0A0F6AZN3		0	3.65296	0	2	1378.77	0.993618	24.84	1
	High	DGSVVVLGFTDR	1	1	1	A0A0F6AZN3		0	3.33308	0	2	1264.66	2.01479	30.0687	0
	High	AALIDcLAPDR	1	1	1	A0A0F6AZN3	C6(Carbamidomethyl)	0	3.12263	0	2	1214.62	1.05881	24.3786	0
	High	AQSVVDYLISK	1	1	1	A0A0F6AZN3		0	2.67319	0	2	1222.67	1.55728	29.5817	0
	High	SDVLFnFNK	2	1	1	A0A0F6AZN3	N6(Deamidated)	0	2.44605	0	2	1084.53	0.164337	27.5107	0
	High	RVEIEVK	2	1	1	A0A0F6AZN3		0	2.44094	0	2	872.522	1.70847	11.8269	1
	High	GVKDVVTQPQA	1	1	1	A0A0F6AZN3		0	2.23574	0	2	1141.62	2.28236	15.1879	1
	High	SNVPGGPSTK	1	1	1	A0A0F6AZN3		0	2.21462	0	2	943.488	3.79585	8.84567	0
A0A0F6B7M4	50S ribosomal protein L5 OS=Salmonella typhimurium (strain 14028s / SGSC 2262) OX=588858 GN=rplE PE=3 SV=1 - [A0A0F6B7M4_SALT1]	87.0949	65.36	1	11	11	26	179	20.3047	9.39307
	A3	Sequence	# PSMs	# Proteins	# Protein Groups	Protein Group Accessions	Modifications	ΔCn	XCorr	Probability	Charge	MH+ [Da]	ΔM [ppm]	RT [min]	# Missed Cleavages
	High	LLDNAAADLTAISGQKPLITK	2	1	1	A0A0F6B7M4		0	5.91561	0	3	2153.22	1.11722	32.1168	0
	High	LHDYYKDEVVNK	1	1	1	A0A0F6B7M4		0	5.79531	0	3	1522.76	2.28103	14.3994	1
	High	LLDnAAADLTAISGQKPLITK	2	1	1	A0A0F6B7M4	N4(Deamidated)	0	5.7573	0	3	2154.21	1.62336	33.2727	0
	High	ITLNmGVGEAIADKK	1	1	1	A0A0F6B7M4	M5(Oxidation)	0	5.48295	0	3	1575.84	1.04153	18.8556	1
	High	ITLNMGVGEAIADKK	1	1	1	A0A0F6B7M4		0	5.09146	0	3	1559.85	1.35301	23.545	1
	High	EQIIFPEIDYDKVDR	3	1	1	A0A0F6B7M4		0	4.73631	0	3	1879.95	1.71934	31.4549	1
	High	LMTEFNYNSVMQVPR	1	1	1	A0A0F6B7M4		0	4.65089	0	2	1828.87	0.927126	33.3393	0
	High	LMTEFNYnSVMQVPR	6	1	1	A0A0F6B7M4	N8(Deamidated)	0	4.22233	0	2	1829.86	1.52308	31.95	0
	High	LmTEFNYNSVMQVPR	1	1	1	A0A0F6B7M4	M2(Oxidation)	0	4.00263	0	2	1844.87	2.74903	30.827	0
	High	ITLNMGVGEAIADK	1	1	1	A0A0F6B7M4		0	3.98432	0	2	1431.75	1.26981	28.2978	0
	High	ALLAAFDFPFRK	2	1	1	A0A0F6B7M4		0	3.39053	0	3	1395.78	1.20554	36.0008	1
	High	ITLnMGVGEAIADKK	1	1	1	A0A0F6B7M4	N4(Deamidated)	0	3.3686	0	3	1560.83	2.28604	26.2263	1
	High	ALLAAFDFPFR	1	1	1	A0A0F6B7M4		0	2.74484	0	2	1267.69	2.08368	43.6708	0
	High	GLDITITTTAK	1	1	1	A0A0F6B7M4		0	2.48865	0	2	1133.64	1.72433	22.0135	0
	High	QGYPIGcK	1	1	1	A0A0F6B7M4	C7(Carbamidomethyl)	0	2.40386	0	2	922.446	1.15919	13.8725	0
	High	LITIAVPR	1	1	1	A0A0F6B7M4		0	2.2448	0	2	882.578	1.49162	23.3896	0
A0A0F6BA10	Bifunctional purine biosynthesis protein PurH OS=Salmonella typhimurium (strain 14028s / SGSC 2262) OX=588858 GN=purH PE=3 SV=1 - [A0A0F6BA10_SALT1]	86.5115	56.33	1	24	24	24	529	57.4311	5.87158
	A3	Sequence	# PSMs	# Proteins	# Protein Groups	Protein Group Accessions	Modifications	ΔCn	XCorr	Probability	Charge	MH+ [Da]	ΔM [ppm]	RT [min]	# Missed Cleavages
	High	YGENSHQQAAFYIEENVK	1	1	1	A0A0F6BA10		0	7.02072	0	3	2126.98	2.57605	21.7766	0
	High	HANPcGVAVSTTILDAYDR	1	1	1	A0A0F6BA10	C5(Carbamidomethyl)	0	6.50884	0	3	2059.99	1.07739	27.0522	0
	High	AYKTDPTSAFGGIIAFNR	1	1	1	A0A0F6BA10		0	5.24495	0	3	1928.99	2.01159	31.8066	1
	High	QFVEVIIAPSATEEALK	1	1	1	A0A0F6BA10		0	4.93994	0	2	1845.01	3.92233	33.8327	0
	High	EGcSLEDAVENIDIGGPTMVR	1	1	1	A0A0F6BA10	C3(Carbamidomethyl)	0	4.81874	0	3	2262.04	2.70248	37.4589	0
	High	ALSYNNIADTDAALEcVK	1	1	1	A0A0F6BA10	C16(Carbamidomethyl)	0	4.01538	0	2	1967.94	0.159924	29.4749	0
	High	TDPTSAFGGIIAFNR	1	1	1	A0A0F6BA10		0	3.98187	0	2	1566.79	1.80726	36.3503	0
	High	ENMTIGIGAGQMSR	1	1	1	A0A0F6BA10		0	3.88097	0	2	1464.7	2.55333	21.8634	0
	High	GLPVTEVSDYTGFPEMMDGR	1	1	1	A0A0F6BA10		0	3.858	0	2	2201	3.33221	38.8684	0
	High	AGIIEFAQALSAR	1	1	1	A0A0F6BA10		0	3.79974	0	2	1346.75	1.88273	36.5536	0
	High	ELDAETAQAIISR	1	1	1	A0A0F6BA10		0	3.64057	0	2	1416.73	0.938234	26.0423	0
	High	EMDANEGSLTLDTR	1	1	1	A0A0F6BA10		0	3.60702	0	2	1551.7	1.33282	20.5016	0
	High	EASVATAQQVQGK	1	1	1	A0A0F6BA10		0	3.55125	0	2	1316.68	1.43493	12.6751	0
	High	GSAMASDAFFPFR	1	1	1	A0A0F6BA10		0	3.23363	0	2	1403.64	1.87882	35.3095	0
	High	RQPTEQELR	1	1	1	A0A0F6BA10		0	3.16301	0	2	1156.61	2.12803	9.19705	1
	High	GVELLSTGGTAR	1	1	1	A0A0F6BA10		0	3.10838	0	2	1160.63	1.64786	18.2152	0
	High	DLGMVSEAELR	1	1	1	A0A0F6BA10		0	2.45347	0	2	1219.6	1.01007	25.8665	0
	High	VLTcGQWAQR	1	1	1	A0A0F6BA10	C4(Carbamidomethyl)	0	2.32701	0	2	1218.61	1.74453	17.0524	0
	High	AADEGLEVK	1	1	1	A0A0F6BA10		0	2.28264	0	2	931.475	2.12991	14.0185	0
	High	SSDYDAIIK	1	1	1	A0A0F6BA10		0	2.28083	0	2	1011.5	0.990088	18.1541	0
	High	EFNEPAcVIVK	1	1	1	A0A0F6BA10	C7(Carbamidomethyl)	0	2.26659	0	2	1305.65	2.23553	21.491	0
	High	SNAIVYAK	1	1	1	A0A0F6BA10		0	2.24002	0	2	865.479	1.28037	12.8775	0
	High	QPTEQELR	1	1	1	A0A0F6BA10		0	2.15403	0	2	1000.51	1.28572	11.4946	0
	High	ALLSVSDK	1	1	1	A0A0F6BA10		0	2.13387	0	2	832.478	0.469126	16.3239	0
A0A0F6AX21	Elongation factor Ts OS=Salmonella typhimurium (strain 14028s / SGSC 2262) OX=588858 GN=tsf PE=3 SV=1 - [A0A0F6AX21_SALT1]	86.496	67.14	1	18	18	24	283	30.3387	5.21143
	A3	Sequence	# PSMs	# Proteins	# Protein Groups	Protein Group Accessions	Modifications	ΔCn	XCorr	Probability	Charge	MH+ [Da]	ΔM [ppm]	RT [min]	# Missed Cleavages
	High	KFTGEVSLTGQPFVMEPSK	1	1	1	A0A0F6AX21		0	6.225	0	3	2082.06	1.99392	28.1053	1
	High	VASLEGDVLGSYQHGAR	1	1	1	A0A0F6AX21		0	5.89141	0	3	1758.88	1.7908	22.3376	0
	High	KALTEAnGDIELAIENMR	2	1	1	A0A0F6AX21	N7(Deamidated)	0	5.64062	0	3	1989	1.8902	31.2667	1
	High	QLAMHVAASKPEFVKPEDVSADVVEK	1	1	1	A0A0F6AX21		0	5.55691	0	4	2824.46	1.33537	23.2917	0
	High	RVASLEGDVLGSYQHGAR	1	1	1	A0A0F6AX21		0	4.84171	0	3	1914.98	1.14283	19.5635	1
	High	DAGFQAFADKVLDAAVAGK	2	1	1	A0A0F6AX21		0	4.73675	0	3	1893.97	1.83366	44.2728	1
	High	FTGEVSLTGQPFVMEPSK	1	1	1	A0A0F6AX21		0	4.46433	0	2	1953.97	2.09992	32.4235	0
	High	ALTEAnGDIELAIENMR	4	1	1	A0A0F6AX21	N6(Deamidated)	0	4.46336	0	2	1860.91	4.02787	38.641	0
	High	KAGNVAADGVIK	1	1	1	A0A0F6AX21		0	4.3788	0	2	1142.65	1.82341	11.8141	1
	High	EYQVQLDIAMQSGKPK	1	1	1	A0A0F6AX21		0	4.32014	0	3	1834.94	2.80577	23.0448	0
	High	VETDFAAEVAAMSK	1	1	1	A0A0F6AX21		0	3.94168	0	2	1468.7	1.98715	31.4356	0
	High	AGNVAADGVIK	1	1	1	A0A0F6AX21		0	3.4396	0	2	1014.56	1.57166	14.7569	0
	High	EHNADVTGFIR	1	1	1	A0A0F6AX21		0	3.39345	0	3	1258.62	1.1603	17.1678	0
	High	FTGEVSLTGQPFVmEPSK	1	1	1	A0A0F6AX21	M14(Oxidation)	0	3.34631	0	2	1969.96	2.3714	28.8948	0
	High	AQFEEERVALVAK	1	1	1	A0A0F6AX21		0	2.937	0	3	1489.8	1.16573	18.377	1
	High	DAGFQAFADK	1	1	1	A0A0F6AX21		0	2.67272	0	2	1069.5	2.01647	21.1673	0
	High	IGENINIR	1	1	1	A0A0F6AX21		0	2.61843	0	2	928.522	1.25263	16.8286	0
	High	ITDVEVLK	1	1	1	A0A0F6AX21		0	2.33866	0	2	916.536	1.39785	17.6967	0
	High	GADEELVK	1	1	1	A0A0F6AX21		0	2.16247	0	2	860.438	1.89249	13.1594	0
A0A0F6B766	Polyribonucleotide nucleotidyltransferase OS=Salmonella typhimurium (strain 14028s / SGSC 2262) OX=588858 GN=pnp PE=3 SV=1 - [A0A0F6B766_SALT1]	85.9987	39.52	1	22	22	22	711	76.9909	5.16064
	A3	Sequence	# PSMs	# Proteins	# Protein Groups	Protein Group Accessions	Modifications	ΔCn	XCorr	Probability	Charge	MH+ [Da]	ΔM [ppm]	RT [min]	# Missed Cleavages
	High	REGRPSEGETLIAR	1	1	1	A0A0F6B766		0	5.82139	0	3	1570.83	1.90628	13.5684	1
	High	VGYINDQYVLNPTQDELKESK	1	1	1	A0A0F6B766		0	5.50587	0	3	2453.23	3.44818	26.7672	1
	High	LHILGVMEQAINAPR	1	1	1	A0A0F6B766		0	5.33441	0	3	1661.92	1.92314	34.0417	0
	High	KFQYGQHTVTLETGMMAR	1	1	1	A0A0F6B766		0	5.14466	0	4	2098.02	0.33167	21.1507	1
	High	RIEEITAEIEVGR	1	1	1	A0A0F6B766		0	5.00387	0	3	1514.82	0.507049	22.3278	1
	High	LSIKEATEQSQPAAAPEAPASEQAE	1	1	1	A0A0F6B766		0	4.85372	0	3	2553.23	0.713327	20.6321	1
	High	AKPGQDFFPLTVNYQER	1	1	1	A0A0F6B766		0	4.72168	0	3	2010.01	1.82117	28.4906	0
	High	ISTDKIKDVIGK	1	1	1	A0A0F6B766		0	4.57323	0	3	1316.78	0.869079	16.4559	2
	High	EGRPSEGETLIAR	1	1	1	A0A0F6B766		0	4.54185	0	3	1414.73	0.72528	14.8428	0
	High	ALTEETGTTIEIEDDGTVK	1	1	1	A0A0F6B766		0	4.28838	0	2	2021.98	3.52261	24.6509	0
	High	GETQALVTATLGTAR	1	1	1	A0A0F6B766		0	4.21797	0	2	1488.8	2.1063	25.2481	0
	High	VTDYLQMGQEVPVK	1	1	1	A0A0F6B766		0	4.08595	0	2	1606.82	1.99483	26.661	0
	High	AAVAGIAMGLVK	1	1	1	A0A0F6B766		0	3.38849	0	2	1100.65	1.32589	27.3535	0
	High	DAQVLDELMGER	1	1	1	A0A0F6B766		0	3.25354	0	2	1375.65	1.75872	35.2434	0
	High	DGISALQMDIK	1	1	1	A0A0F6B766		0	3.16973	0	2	1190.61	0.570488	28.2838	0
	High	EGLVHISQIADK	1	1	1	A0A0F6B766		0	2.89927	0	3	1309.71	2.58062	18.3825	0
	High	IVDFGAFVAIGGGK	1	1	1	A0A0F6B766		0	2.76967	0	2	1350.74	1.75078	37.2221	0
	High	EIMQVALNQAK	1	1	1	A0A0F6B766		0	2.75022	0	2	1244.67	0.387756	20.8743	0
	High	THGSALFTR	1	1	1	A0A0F6B766		0	2.64159	0	2	989.518	1.42139	13.2828	0
	High	EATEQSQPAAAPEAPASEQAE	1	1	1	A0A0F6B766		0	2.46865	0	2	2111.94	2.24363	16.2577	0
	High	GDISEFAPR	1	1	1	A0A0F6B766		0	2.39167	0	2	991.486	1.38587	18.8628	0
	High	VAALAESR	1	1	1	A0A0F6B766		0	2.17295	0	2	816.459	2.09777	11.2033	0
A0A0F6AWH1	Isoleucine--tRNA ligase OS=Salmonella typhimurium (strain 14028s / SGSC 2262) OX=588858 GN=ileS PE=3 SV=1 - [A0A0F6AWH1_SALT1]	85.8201	32.63	1	23	24	27	944	105.605	5.97314
	A3	Sequence	# PSMs	# Proteins	# Protein Groups	Protein Group Accessions	Modifications	ΔCn	XCorr	Probability	Charge	MH+ [Da]	ΔM [ppm]	RT [min]	# Missed Cleavages
	High	TFILHDGPPYAnGSIHIGHSVNK	1	1	1	A0A0F6AWH1	N12(Deamidated)	0	6.85756	0	4	2475.25	2.2607	22.7847	0
	High	FLLANLnGFNPATDMVKPEEMVVLDR	3	1	1	A0A0F6AWH1	N7(Deamidated)	0	5.15885	0	3	2934.48	2.58182	45.4037	0
	High	YIKDQVNKELENQK	1	1	1	A0A0F6AWH1		0	5.04121	0	3	1748.92	1.86021	14.773	2
	High	ATPQWFVSMDKEGLR	1	1	1	A0A0F6AWH1		0	4.65764	0	3	1764.88	2.0133	28.8038	1
	High	QVLTHGFTVDGQGR	1	1	1	A0A0F6AWH1		0	4.44873	0	3	1514.77	1.63847	16.9644	0
	High	YGLETANPVGPDGTYLPGTYPTLDGVNVFK	2	1	1	A0A0F6AWH1		0	3.81724	0	3	3155.57	3.80843	43.128	0
	High	LWVASTDYTGEMAVSDEILKR	1	1	1	A0A0F6AWH1		0	3.75725	0	3	2384.19	2.24471	35.5922	1
	High	AYEAYDFHEVVQR	1	1	1	A0A0F6AWH1		0	3.65927	0	3	1626.76	1.23357	21.2582	0
	High	IGAAEYTILGTVK	1	1	1	A0A0F6AWH1		0	3.51649	0	2	1335.75	1.7194	27.8552	0
	High	ANDIVIELLKEK	1	1	1	A0A0F6AWH1		0	3.45355	0	3	1384.81	1.30731	31.0568	1
	High	STLNLPETGFPMR	1	1	1	A0A0F6AWH1		0	3.34323	0	2	1462.74	3.37792	30.4716	0
	High	GVQWIPDWGQAR	1	1	1	A0A0F6AWH1		0	3.32145	0	2	1412.71	1.07056	33.28	0
	High	SIGNTVSPQDVMNK	1	1	1	A0A0F6AWH1		0	3.24959	0	2	1489.73	0.753366	19.3996	0
	High	ETQELLPIER	1	1	1	A0A0F6AWH1		0	3.00892	0	2	1227.66	1.4958	22.8457	0
	High	VEQEFGKPGEK	1	1	1	A0A0F6AWH1		0	2.86082	0	3	1247.63	1.61545	10.7887	0
	High	ANDIVIELLK	1	1	1	A0A0F6AWH1		0	2.8212	0	2	1127.67	1.88508	34.6773	0
	High	EYAATQVDGQR	1	1	1	A0A0F6AWH1		0	2.78323	0	2	1237.58	1.22957	13.7997	0
	High	TAQQEILK	1	1	1	A0A0F6AWH1		0	2.50907	0	2	930.527	1.10213	13.7702	0
	High	TSPSIDVAFR	1	1	1	A0A0F6AWH1		0	2.44365	0	2	1092.58	6.32788	22.1147	0
	High	SALAEAEVEYYDK	1	1	1	A0A0F6AWH1		0	2.44327	0	2	1487.69	1.49698	23.6226	0
	High	GAELELLR	1	1	1	A0A0F6AWH1		0	2.41009	0	2	900.516	1.67099	22.7491	0
	High	DLVESVMQR	1	1	1	A0A0F6AWH1		0	2.3689	0	2	1076.54	1.06106	25.4913	0
	High	ATPQWFVSMDK	1	1	1	A0A0F6AWH1		0	2.19718	0	2	1309.63	1.73893	28.9158	0
	High	ILKDIIVK	1	1	1	A0A0F6AWH1		0	2.08585	0	2	941.64	0.281144	16.7061	1
A0A0F6B7M5	50S ribosomal protein L24 OS=Salmonella typhimurium (strain 14028s / SGSC 2262) OX=588858 GN=rplX PE=3 SV=1 - [A0A0F6B7M5_SALT1]	83.0761	78.85	1	13	13	25	104	11.3093	10.2134
	A3	Sequence	# PSMs	# Proteins	# Protein Groups	Protein Group Accessions	Modifications	ΔCn	XCorr	Probability	Charge	MH+ [Da]	ΔM [ppm]	RT [min]	# Missed Cleavages
	High	HQKPVPALNQPGGIVEK	1	1	1	A0A0F6B7M5		0	7.143	0	3	1812.02	2.15473	15.0016	0
	High	KHQKPVPALNQPGGIVEK	1	1	1	A0A0F6B7M5		0	6.4239	0	4	1940.12	5.59228	14.1662	1
	High	EAAIQVSNVAIFNAATGK	5	1	1	A0A0F6B7M5		0	5.90221	0	2	1803.96	2.69409	31.6745	0
	High	EAAIQVSNVAIFnAATGK	6	1	1	A0A0F6B7M5	N13(Deamidated)	0	5.04697	0	2	1804.95	3.77072	30.3883	0
	High	IRRDDEVIVLTGK	2	1	1	A0A0F6B7M5		0	4.73861	0	3	1513.87	1.63504	16.2228	2
	High	RDDEVIVLTGKDK	1	1	1	A0A0F6B7M5		0	4.12139	0	3	1487.81	1.25819	15.3076	2
	High	RDDEVIVLTGK	1	1	1	A0A0F6B7M5		0	3.82438	0	2	1244.69	1.61465	17.3312	1
	High	VIVEGINLVKK	1	1	1	A0A0F6B7M5		0	3.31213	0	3	1211.77	1.23374	19.8968	1
	High	VGFRFEDGK	1	1	1	A0A0F6B7M5		0	3.21007	0	2	1054.53	1.02523	16.4259	1
	High	EAAIQVSNVAIFNAATGKADR	1	1	1	A0A0F6B7M5		0	3.13201	0	3	2146.13	3.12647	28.2384	1
	High	DDEVIVLTGKDK	1	1	1	A0A0F6B7M5		0	2.97424	0	2	1331.71	1.19807	17.9816	1
	High	DDEVIVLTGK	1	1	1	A0A0F6B7M5		0	2.81976	0	2	1088.59	1.55184	22.4707	0
	High	VIVEGInLVK	1	1	1	A0A0F6B7M5	N7(Deamidated)	0	2.53329	0	2	1084.66	1.1302	27.3059	0
	High	VIVEGINLVK	1	1	1	A0A0F6B7M5		0	2.44382	0	2	1083.68	2.60225	25.6655	0
	High	VKNVLSSGK	1	1	1	A0A0F6B7M5		0	2.23042	0	2	931.559	1.59952	7.83506	1
A0A0F6B8B4	Dipeptide transport protein OS=Salmonella typhimurium (strain 14028s / SGSC 2262) OX=588858 GN=dppA PE=3 SV=1 - [A0A0F6B8B4_SALT1]	82.7802	51.03	1	20	20	20	535	60.1813	6.49365
	A3	Sequence	# PSMs	# Proteins	# Protein Groups	Protein Group Accessions	Modifications	ΔCn	XCorr	Probability	Charge	MH+ [Da]	ΔM [ppm]	RT [min]	# Missed Cleavages
	High	QAQVVMHDQAPALIIAHSTVYEPVRK	1	1	1	A0A0F6B8B4		0	7.51499	0	5	2901.54	1.00703	24.2224	1
	High	TGTTEVIPGLAEKWDISEDGK	1	1	1	A0A0F6B8B4		0	6.21504	0	3	2246.12	1.49778	31.44	1
	High	NINLMEQAGLNVGYLSYNVQK	1	1	1	A0A0F6B8B4		0	6.12645	0	3	2368.2	3.52542	39.5685	0
	High	AGTPEKVDLNPVGTGPFQLVQYQK	1	1	1	A0A0F6B8B4		0	5.98892	0	3	2586.36	1.25696	31.9995	1
	High	LQKNEcQVMPYPNPADIAR	1	1	1	A0A0F6B8B4	C6(Carbamidomethyl)	0	4.62711	0	3	2244.1	2.68179	23.0981	1
	High	AFDGYWGTKPQIDR	1	1	1	A0A0F6B8B4		0	4.50319	0	3	1653.8	1.39324	22.4086	0
	High	NEcQVMPYPNPADIAR	1	1	1	A0A0F6B8B4	C3(Carbamidomethyl)	0	4.31533	0	2	1874.86	2.08311	26.869	0
	High	GFTIDLWAMPVQRPYNPNAR	1	1	1	A0A0F6B8B4		0	4.10511	0	3	2346.19	2.55679	37.7833	0
	High	WcYKPFEDLIQPAR	1	1	1	A0A0F6B8B4	C2(Carbamidomethyl)	0	4.10212	0	3	1822.9	1.50128	33.5092	0
	High	IVTYEWGEYLKR	1	1	1	A0A0F6B8B4		0	4.04741	0	3	1556.81	0.60341	27.4091	1
	High	RMAEMIQADWAK	1	1	1	A0A0F6B8B4		0	3.77939	0	3	1449.7	1.24703	21.6804	1
	High	ELNADDVVFSFDR	1	1	1	A0A0F6B8B4		0	3.77367	0	2	1526.72	2.05561	35.3476	0
	High	TGTTEVIPGLAEK	1	1	1	A0A0F6B8B4		0	3.55857	0	2	1315.71	0.877206	21.3818	0
	High	LVFSITPDASVR	1	1	1	A0A0F6B8B4		0	3.23917	0	2	1304.72	1.25734	29.1883	0
	High	NLIPPTMWGYNDDIKDYGYDPEK	1	1	1	A0A0F6B8B4		0	3.21113	0	3	2744.26	1.85209	36.5813	1
	High	VSGGSYEYFEGMGLPDLISEVK	1	1	1	A0A0F6B8B4		0	3.17926	0	2	2377.13	1.16736	45.4563	0
	High	MAEMIQADWAK	1	1	1	A0A0F6B8B4		0	2.91083	0	2	1293.6	0.782739	25.5001	0
	High	IVTYEWGEYLK	1	1	1	A0A0F6B8B4		0	2.65715	0	2	1400.71	0.843663	32.5136	0
	High	AVYQGAGVAAK	1	1	1	A0A0F6B8B4		0	2.49991	0	2	1034.57	2.54025	13.3115	0
	High	HHFENVSVE	1	1	1	A0A0F6B8B4		0	2.42544	0	2	1097.5	2.28367	14.3524	0
A0A0F6B6D2	Lysine--tRNA ligase OS=Salmonella typhimurium (strain 14028s / SGSC 2262) OX=588858 GN=lysS PE=3 SV=1 - [A0A0F6B6D2_SALT1]	82.7524	40.2	1	18	18	24	505	57.5391	5.19873
	A3	Sequence	# PSMs	# Proteins	# Protein Groups	Protein Group Accessions	Modifications	ΔCn	XCorr	Probability	Charge	MH+ [Da]	ΔM [ppm]	RT [min]	# Missed Cleavages
	High	ALRPLPDKFHGLQDQEAR	2	1	1	A0A0F6B6D2		0	7.5547	0	4	2091.11	1.52565	17.0161	1
	High	YRPETDMADLDNFDSAK	1	1	1	A0A0F6B6D2		0	5.4396	0	3	1987.87	1.24985	24.1427	0
	High	IQLYVARDDLPEGVYNEQFKK	1	1	1	A0A0F6B6D2		0	5.28999	0	4	2525.31	1.27592	28.0363	2
	High	DRTSDQLHAEFDAK	1	1	1	A0A0F6B6D2		0	5.23856	0	3	1632.76	1.24238	16.026	1
	High	RNDVNPEITDRFEFFIGGR	1	1	1	A0A0F6B6D2		0	4.80262	0	4	2282.14	3.15459	33.751	2
	High	EIGnGFSELNDAEDQAQR	4	1	1	A0A0F6B6D2	N4(Deamidated)	0	4.2909	0	2	1993.88	1.77214	26.6738	0
	High	TLAQDVLGTTQVPYGDEVFDFGKPFEK	1	1	1	A0A0F6B6D2		0	4.11792	0	3	3001.49	2.82159	44.6044	0
	High	KWDLGDILGAK	1	1	1	A0A0F6B6D2		0	3.80361	0	2	1215.67	0.99926	32.2878	1
	High	DDLPEGVYNEQFKK	1	1	1	A0A0F6B6D2		0	3.75593	0	3	1681.81	1.08671	20.6574	1
	High	EQGIPFPNDFRR	1	1	1	A0A0F6B6D2		0	3.71427	0	3	1475.74	1.10756	22.8901	1
	High	TGELSIHcTELR	1	1	1	A0A0F6B6D2	C8(Carbamidomethyl)	0	3.59983	0	3	1415.7	2.86846	16.9124	0
	High	EQGIPFPnDFRR	2	1	1	A0A0F6B6D2	N8(Deamidated)	0	3.44381	0	3	1476.73	2.27988	23.937	1
	High	EQGIPFPNDFR	1	1	1	A0A0F6B6D2		0	3.08162	0	2	1319.64	1.51471	28.4136	0
	High	YLDLISNDESR	1	1	1	A0A0F6B6D2		0	3.067	0	2	1324.64	1.4788	23.7028	0
	High	DVILFPAMRPVK	1	1	1	A0A0F6B6D2		0	2.99284	0	3	1385.8	1.33369	29.6055	0
	High	TSDQLHAEFDAK	1	1	1	A0A0F6B6D2		0	2.9581	0	3	1361.63	0.920439	15.3244	0
	High	ASFVTLQDVGGR	1	1	1	A0A0F6B6D2		0	2.78463	0	2	1249.65	0.700389	24.1895	0
	High	DDLPEGVYNEQFK	1	1	1	A0A0F6B6D2		0	2.70352	0	2	1553.71	1.38092	25.5496	0
	High	WDLGDILGAK	1	1	1	A0A0F6B6D2		0	2.61837	0	2	1087.58	3.13663	40.056	0
A0A0F6B7L1	DNA-directed RNA polymerase subunit alpha OS=Salmonella typhimurium (strain 14028s / SGSC 2262) OX=588858 GN=rpoA PE=3 SV=1 - [A0A0F6B7L1_SALT1]	82.5014	58.05	1	16	17	22	329	36.4892	5.05908
	A3	Sequence	# PSMs	# Proteins	# Protein Groups	Protein Group Accessions	Modifications	ΔCn	XCorr	Probability	Charge	MH+ [Da]	ΔM [ppm]	RT [min]	# Missed Cleavages
	High	TDLDKLVIEMETnGTIDPEEAIRR	1	1	1	A0A0F6B7L1	N13(Deamidated)	0	6.27334	0	4	2759.39	3.07292	37.561	2
	High	TDLDKLVIEMETnGTIDPEEAIR	1	1	1	A0A0F6B7L1	N13(Deamidated)	0	5.90739	0	3	2603.28	2.10767	41.0194	1
	High	KSLTEIKDVLASR	1	1	1	A0A0F6B7L1		0	4.96711	0	3	1459.85	1.45869	19.2928	2
	High	ILLSSMPGcAVTEVEIDGVLHEYSTK	2	1	1	A0A0F6B7L1	C9(Carbamidomethyl)	0	4.24488	0	3	2848.42	2.36635	42.7516	0
	High	EEKPEFDPILLRPVDDLELTVR	2	1	1	A0A0F6B7L1		0	4.21809	0	4	2623.4	1.37557	40.6015	0
	High	VQGKDEVILTLNK	1	1	1	A0A0F6B7L1		0	4.21098	0	3	1456.84	0.962547	18.1445	1
	High	MQGSVTEFLKPR	1	1	1	A0A0F6B7L1		0	4.05781	0	3	1392.73	1.38124	21.3221	0
	High	AEAIHYIGDLVQR	1	1	1	A0A0F6B7L1		0	4.03656	0	3	1484.79	0.916062	24.213	0
	High	mQGSVTEFLKPR	1	1	1	A0A0F6B7L1	M1(Oxidation)	0	3.74288	0	3	1408.73	1.03249	19.1697	0
	High	LVDIEQVSSTHAK	1	1	1	A0A0F6B7L1		0	3.69822	0	3	1426.76	1.32963	16.3	0
	High	GFGHTLGNALRR	1	1	1	A0A0F6B7L1		0	3.52768	0	3	1298.71	0.317007	15.7108	1
	High	SLTEIKDVLASR	1	1	1	A0A0F6B7L1		0	3.50827	0	3	1331.75	1.43806	24.0833	1
	High	GRGYVPASTR	1	1	1	A0A0F6B7L1		0	3.31838	0	2	1063.57	2.65613	9.29891	1
	High	GFGHTLGNALR	1	1	1	A0A0F6B7L1		0	3.19382	0	2	1142.61	2.38859	16.9039	0
	High	LLVDAcYSPVER	1	1	1	A0A0F6B7L1	C6(Carbamidomethyl)	0	3.0557	0	2	1421.71	1.29699	24.0279	0
	High	LVIEMETnGTIDPEEAIRR	1	1	1	A0A0F6B7L1	N8(Deamidated)	0.3676	3.01457	0	3	2187.1	3.17649	31.0367	1
	High	LENWPPASIADE	3	1	1	A0A0F6B7L1		0	2.98485	0	2	1341.64	2.40921	31.2336	0
	High	IAYNVEAAR	1	1	1	A0A0F6B7L1		0	2.22437	0	2	1006.53	1.21527	15.4964	0
A0A0F6B2L1	Glucose-6-phosphate 1-dehydrogenase OS=Salmonella typhimurium (strain 14028s / SGSC 2262) OX=588858 GN=zwf PE=3 SV=1 - [A0A0F6B2L1_SALT1]	80.7778	51.53	1	23	23	23	491	55.8863	5.73193
	A3	Sequence	# PSMs	# Proteins	# Protein Groups	Protein Group Accessions	Modifications	ΔCn	XCorr	Probability	Charge	MH+ [Da]	ΔM [ppm]	RT [min]	# Missed Cleavages
	High	LQPDEGVDIQVLNKVPGLDHK	1	1	1	A0A0F6B2L1		0	6.65872	0	4	2314.24	1.53131	29.6664	1
	High	ADWDKEAYTHVVR	1	1	1	A0A0F6B2L1		0	6.21718	0	3	1589.77	2.17815	17.5648	1
	High	LDLSYSETFNQTHLADAYER	1	1	1	A0A0F6B2L1		0	5.62492	0	3	2373.1	2.30974	30.2401	0
	High	VPGYLEEEGANKSSNTETFVAIR	1	1	1	A0A0F6B2L1		0	5.48559	0	3	2511.24	3.24047	25.3515	1
	High	VVMEKPLGTSLATSR	1	1	1	A0A0F6B2L1		0	4.82948	0	3	1588.87	1.02746	17.683	0
	High	LDFcNLDVNDTPAFSR	1	1	1	A0A0F6B2L1	C4(Carbamidomethyl)	0	4.53252	0	2	1883.86	1.93079	34.1281	0
	High	FANSLFVNNWDNR	1	1	1	A0A0F6B2L1		0	3.8409	0	2	1596.76	1.67398	31.9126	0
	High	IDEGLWDTLSGR	1	1	1	A0A0F6B2L1		0	3.59044	0	2	1361.67	1.67537	34.2838	0
	High	VGEYFEEcQVYR	1	1	1	A0A0F6B2L1	C8(Carbamidomethyl)	0	3.54989	0	2	1578.69	1.40029	23.567	0
	High	SSNTETFVAIR	1	1	1	A0A0F6B2L1		0	3.15772	0	2	1224.62	0.243897	19.4072	0
	High	RDEVEEAWK	1	1	1	A0A0F6B2L1		0	2.94531	0	2	1161.55	1.13285	14.9018	1
	High	ETVLNLLALR	1	1	1	A0A0F6B2L1		0	2.824	0	2	1141.69	0.129716	38.1903	0
	High	TTINYFAMPPSTFGAIcK	1	1	1	A0A0F6B2L1	C17(Carbamidomethyl)	0	2.79361	0	2	2018.98	2.88622	37.2309	0
	High	GQYTAGFAQGQK	1	1	1	A0A0F6B2L1		0	2.78741	0	2	1255.61	1.55049	15.0926	0
	High	VPGYLEEEGANK	1	1	1	A0A0F6B2L1		0	2.76826	0	2	1305.63	-0.508547	16.5336	0
	High	TPELNLFK	1	1	1	A0A0F6B2L1		0	2.70107	0	2	961.537	1.49704	25.5626	0
	High	LGDMLDQK	1	1	1	A0A0F6B2L1		0	2.51241	0	2	919.456	0.629629	16.4825	0
	High	LQPDEGVDIQVLNK	1	1	1	A0A0F6B2L1		0	2.47745	0	2	1567.84	2.56801	25.8081	0
	High	EALETFMK	1	1	1	A0A0F6B2L1		0	2.45194	0	2	968.476	0.583038	21.6485	0
	High	ESWQDLPQNK	1	1	1	A0A0F6B2L1		0	2.34707	0	2	1244.59	1.94753	17.9261	0
	High	HNLQITK	1	1	1	A0A0F6B2L1		0	2.3375	0	2	853.491	2.15705	8.43256	0
	High	GIQALFVR	1	1	1	A0A0F6B2L1		0	2.22991	0	2	903.543	2.10842	26.2667	0
	High	LLPSLYQLEK	1	1	1	A0A0F6B2L1		0	2.11454	0	2	1203.7	0.422728	29.722	0
A0A0F6AZE8	Aminotransferase OS=Salmonella typhimurium (strain 14028s / SGSC 2262) OX=588858 GN=aspC PE=3 SV=1 - [A0A0F6AZE8_SALT1]	80.7767	59.34	1	20	20	24	396	43.4941	5.61768
	A3	Sequence	# PSMs	# Proteins	# Protein Groups	Protein Group Accessions	Modifications	ΔCn	XCorr	Probability	Charge	MH+ [Da]	ΔM [ppm]	RT [min]	# Missed Cleavages
	High	ANYSNPPAHGASIVATILSNDALR	2	1	1	A0A0F6AZE8		0	6.98348	0	3	2452.26	2.79513	36.5847	0
	High	INLGIGVYKDETGKTPVLTSVK	1	1	1	A0A0F6AZE8		0	6.86938	0	4	2332.32	1.49007	26.1702	2
	High	KAEQYLLENETTK	1	1	1	A0A0F6AZE8		0	4.34054	0	3	1566.8	1.77101	15.8502	1
	High	LREEFGVYAVASGR	1	1	1	A0A0F6AZE8		0	4.2609	0	3	1553.81	2.37086	21.5409	1
	High	VGAcTLVAADAETVDR	1	1	1	A0A0F6AZE8	C4(Carbamidomethyl)	0	4.03803	0	2	1647.8	2.19297	21.9962	0
	High	INLGIGVYKDETGK	1	1	1	A0A0F6AZE8		0	3.7249	0	3	1506.82	1.48977	21.5586	1
	High	AIWEQELTDMR	1	1	1	A0A0F6AZE8		0	3.50047	0	2	1391.66	1.54281	31.1032	0
	High	VWVSNPSWPNHK	1	1	1	A0A0F6AZE8		0	3.47702	0	3	1450.73	2.3761	19.3145	0
	High	NYLGIDGIPEFAR	1	1	1	A0A0F6AZE8		0	3.33367	0	2	1464.75	1.91354	35.3525	0
	High	QnGMFSFSGLTK	2	1	1	A0A0F6AZE8	N2(Deamidated)	0	3.09335	0	2	1317.62	2.31626	33.0237	0
	High	SVFNAAGLEVR	1	1	1	A0A0F6AZE8		0	2.97642	0	2	1162.62	2.78865	24.6329	0
	High	TAQTPGGTGALR	1	1	1	A0A0F6AZE8		0	2.93469	0	2	1129.6	1.87751	12.805	0
	High	GANRDFSFIIK	1	1	1	A0A0F6AZE8		0	2.81811	0	3	1267.68	1.37628	23.3852	1
	High	QLFVNTLQEK	1	1	1	A0A0F6AZE8		0	2.76024	0	2	1219.67	1.18226	22.1534	0
	High	nYLGIDGIPEFAR	1	1	1	A0A0F6AZE8	N1(Deamidated)	0	2.64026	0	2	1465.73	1.74077	41.1799	0
	High	ELIVASSYSK	1	1	1	A0A0F6AZE8		0	2.59844	0	2	1096.59	1.37893	17.5261	0
	High	cTQELLFGK	1	1	1	A0A0F6AZE8	C1(Carbamidomethyl)	0	2.58297	0	2	1095.55	1.21221	21.3515	0
	High	IAADFLAK	1	1	1	A0A0F6AZE8		0	2.42428	0	2	848.489	1.19478	20.3782	0
	High	GLEEDAEGLR	1	1	1	A0A0F6AZE8		0	2.35186	0	2	1088.52	1.10938	18.7981	0
	High	SVFnAAGLEVR	1	1	1	A0A0F6AZE8	N4(Deamidated)	0	2.34836	0	2	1163.61	1.94085	25.6545	0
	High	GSALINDKR	1	1	1	A0A0F6AZE8		0	2.15874	0	2	973.546	3.21566	8.60762	1
	High	NFGLYNER	1	1	1	A0A0F6AZE8		0	2.11985	0	2	1012.48	0.146713	18.6478	0
A0A0F6AWC3	Transaldolase OS=Salmonella typhimurium (strain 14028s / SGSC 2262) OX=588858 GN=talB PE=3 SV=1 - [A0A0F6AWC3_SALT1]	79.3955	67.82	1	19	20	29	317	35.1493	5.22412
	A3	Sequence	# PSMs	# Proteins	# Protein Groups	Protein Group Accessions	Modifications	ΔCn	XCorr	Probability	Charge	MH+ [Da]	ΔM [ppm]	RT [min]	# Missed Cleavages
	High	ITEAEFLWQHHQDPMAVDK	1	1	1	A0A0F6AWC3		0	5.9444	0	4	2295.09	2.84734	26.2384	0
	High	LYQPQDATTNPSLILNAAQIPEYR	1	1	1	A0A0F6AWC3		0	5.73665	0	3	2716.4	2.68777	37.4026	0
	High	LYQPQDATTNPSLILNAAQIPEYRK	1	1	1	A0A0F6AWC3		0	5.42751	0	3	2844.49	1.70869	32.8964	1
	High	QFTTVVADTGDIAAMK	1	1	1	A0A0F6AWC3		0	4.96286	0	2	1667.83	2.33546	28.4633	0
	High	AcAEAGVYLISPFVGR	1	2	2	A0A0F6AWC3;A0A0F6B4M4	C2(Carbamidomethyl)	0	4.52008	0	2	1709.88	4.31523	36.7449	0
	High	ELAESEGAIERK	1	1	1	A0A0F6AWC3		0	4.35791	0	3	1331.68	1.5573	13.6739	1
	High	QHGYETVVMGASFR	1	1	1	A0A0F6AWC3		0	4.09021	0	3	1581.75	1.65711	21.2073	0
	High	KLIDDAVAWAK	1	1	1	A0A0F6AWC3		0	4.0664	0	2	1229.69	1.66242	24.3239	1
	High	NVGEILELAGcDR	1	1	1	A0A0F6AWC3	C11(Carbamidomethyl)	0	3.86369	0	2	1445.71	2.18467	31.5206	0
	High	LYqPqDATTnPSLILNAAQIPEYR	8	1	1	A0A0F6AWC3	Q3(Deamidated); Q5(Deamidated); N10(Deamidated)	0.1827	3.30731	0	3	2719.34	-3.04652	37.6473	0
	High	KLSFSGEVK	1	1	1	A0A0F6AWC3		0	3.25795	0	2	994.559	1.83001	14.7084	1
	High	ELAESEGAIER	1	1	1	A0A0F6AWC3		0	3.23847	0	2	1203.59	1.73363	15.2813	0
	High	KFAVDQEKLEK	1	1	1	A0A0F6AWC3		0	3.16493	0	3	1334.73	2.07965	14.0636	2
	High	LSYDTEASIAK	1	1	1	A0A0F6AWC3		0	2.93547	0	2	1197.6	1.51035	17.2127	0
	High	FAVDQEKLEK	1	1	1	A0A0F6AWC3		0	2.87349	0	3	1206.64	1.21231	15.3146	1
	High	QFTTVVADTGDIAAmK	1	1	1	A0A0F6AWC3	M15(Oxidation)	0	2.85939	0	2	1683.83	1.78089	24.0116	0
	High	DYAPAEDPGVVSVTEIYEYYK	1	1	1	A0A0F6AWC3		0	2.69753	0	2	2408.12	2.79145	42.0887	0
	High	LASTWQGIR	1	1	1	A0A0F6AWC3		0	2.67542	0	2	1031.56	1.16272	19.1344	0
	High	LYNDAGISNDR	1	1	1	A0A0F6AWC3		0	2.53421	0	2	1237.58	1.42684	15.2898	0
	High	LIDDAVAWAK	1	1	1	A0A0F6AWC3		0	2.50148	0	2	1101.6	1.85509	25.3341	0
	High	LTIAPALLK	1	1	1	A0A0F6AWC3		0	2.20866	0	2	939.625	1.54253	26.4628	0
	High	AQQVVDATDK	1	1	1	A0A0F6AWC3		0	2.17151	0	2	1074.54	1.26715	9.92008	0
A0A0F6B0S7	Phenylalanine--tRNA ligase beta subunit OS=Salmonella typhimurium (strain 14028s / SGSC 2262) OX=588858 GN=pheT PE=3 SV=1 - [A0A0F6B0S7_SALT1]	78.5555	38.11	1	20	20	20	795	87.1982	5.26221
	A3	Sequence	# PSMs	# Proteins	# Protein Groups	Protein Group Accessions	Modifications	ΔCn	XCorr	Probability	Charge	MH+ [Da]	ΔM [ppm]	RT [min]	# Missed Cleavages
	High	LIGHHIADEQVSDILR	1	1	1	A0A0F6B0S7		0	6.26328	0	3	1815.98	2.37214	22.6651	0
	High	EGETVVLLDGSEATLNADTLVIADHHK	1	1	1	A0A0F6B0S7		0	5.89068	0	4	2847.44	2.3878	35.1856	0
	High	VYGYNNIPDEPIQAGLIMGTHR	1	1	1	A0A0F6B0S7		0	5.43961	0	3	2458.22	2.27069	33.375	0
	High	DIAVVVAENVPAADILSEcKK	1	1	1	A0A0F6B0S7	C19(Carbamidomethyl)	0	5.41869	0	3	2241.18	1.94487	35.8013	1
	High	VGVNQVVGVNLFDVYR	1	1	1	A0A0F6B0S7		0	4.61837	0	2	1777.96	2.34618	39.1183	0
	High	APLQEPEMAPVTATISDTLPITVEAADAcPR	1	1	1	A0A0F6B0S7	C29(Carbamidomethyl)	0	4.50962	0	3	3264.62	2.07274	42.761	0
	High	LDDNTIEISVTPNR	1	1	1	A0A0F6B0S7		0	4.09053	0	2	1586.8	1.65351	24.3514	0
	High	IGFIGVVHPELER	1	1	1	A0A0F6B0S7		0	4.02271	0	3	1465.82	0.899329	26.8263	0
	High	AEMNPALHPGQSAAIYLKDER	1	1	1	A0A0F6B0S7		0	4.02019	0	4	2311.16	2.32131	21.2122	1
	High	VAVATIGAILPGDFK	1	1	1	A0A0F6B0S7		0	4.01843	0	2	1471.86	3.56287	35.8865	0
	High	SLAISLILQDTNR	1	1	1	A0A0F6B0S7		0	3.64227	0	2	1443.82	1.73713	35.9716	0
	High	GINVNAPTPLWMK	1	1	1	A0A0F6B0S7		0	3.48097	0	2	1440.77	2.56398	30.6947	0
	High	LIGHHIADEQVSDILRR	1	1	1	A0A0F6B0S7		0	3.47842	0	4	1972.07	0.761607	21.4418	1
	High	LGcEVTEGQDEWK	1	1	1	A0A0F6B0S7	C3(Carbamidomethyl)	0	3.33162	0	2	1550.68	1.03724	19.2461	0
	High	TLEEEEIAATVAK	1	1	1	A0A0F6B0S7		0	3.19469	0	2	1403.73	2.1717	23.5919	0
	High	ADcLGIIGVAR	1	1	1	A0A0F6B0S7	C3(Carbamidomethyl)	0	2.95024	0	2	1144.62	1.96524	25.0428	0
	High	GYQEVITYSFVDPK	1	1	1	A0A0F6B0S7		0	2.79773	0	2	1645.81	1.69213	31.7333	0
	High	IDGGIVVR	1	1	1	A0A0F6B0S7		0	2.7195	0	2	828.495	1.09384	16.157	0
	High	FVPDTQANLGIR	1	1	1	A0A0F6B0S7		0	2.4773	0	2	1330.71	2.31743	21.8659	0
	High	GVDPALQYK	1	1	1	A0A0F6B0S7		0	2.1907	0	2	990.526	0.78889	16.2255	0
A0A0F6B618	Sulfite reductase [NADPH] hemoprotein beta-component OS=Salmonella typhimurium (strain 14028s / SGSC 2262) OX=588858 GN=cysI PE=3 SV=1 - [A0A0F6B618_SALT1]	78.2247	42.11	1	19	19	20	570	63.9831	7.82568
	A3	Sequence	# PSMs	# Proteins	# Protein Groups	Protein Group Accessions	Modifications	ΔCn	XCorr	Probability	Charge	MH+ [Da]	ΔM [ppm]	RT [min]	# Missed Cleavages
	High	TASEFGYLPLEHTLAVAEAVVTTQR	1	1	1	A0A0F6B618		0	6.88181	0	3	2703.41	2.85531	45.6503	0
	High	NVLcTSNPYESQLHAEAYEWAK	1	1	1	A0A0F6B618	C4(Carbamidomethyl)	0	5.08408	0	3	2610.2	1.38805	30.9912	0
	High	AGIKFEPIRPYEFTGR	1	1	1	A0A0F6B618		0	4.82027	0	4	1881.01	1.69818	26.1504	1
	High	EREAGEGFGDFTVR	1	1	1	A0A0F6B618		0	4.59096	0	3	1569.73	1.15431	20.7723	1
	High	FLPSFTDKVEAILEK	2	1	1	A0A0F6B618		0	4.50602	0	3	1736.95	0.66379	38.1588	1
	High	DHGLMNAVKPQR	1	1	1	A0A0F6B618		0	4.37264	0	3	1365.71	0.543833	14.2419	0
	High	HGIPDEHIVMR	1	1	1	A0A0F6B618		0	4.31859	0	3	1303.66	1.19051	15.3985	0
	High	VATTDEEPILGQTYLPR	1	1	1	A0A0F6B618		0	4.20188	0	2	1902.98	1.32038	29.662	0
	High	VGLETFKAEVER	1	1	1	A0A0F6B618		0	4.11675	0	3	1377.74	0.736439	21.7229	1
	High	AGIIRPVLDPARDFWE	1	1	1	A0A0F6B618		0	3.86037	0	3	1854.99	2.06097	35.1806	1
	High	LPGGVITTTQWQAIDK	1	1	1	A0A0F6B618		0	3.80399	0	2	1727.94	3.48797	30.084	0
	High	ITANQNLIIASVPESQK	1	1	1	A0A0F6B618		0	3.64006	0	2	1826	1.20187	25.4661	0
	High	FAADNTIYGSIR	1	1	1	A0A0F6B618		0	3.39916	0	2	1327.67	1.53954	23.2882	0
	High	AGIIRPVLDPAR	1	1	1	A0A0F6B618		0	3.03542	0	3	1277.77	1.06123	18.8353	0
	High	FEPIRPYEFTGR	1	1	1	A0A0F6B618		0	2.90205	0	3	1511.77	0.863404	24.0324	0
	High	GTIAEDLNDGLTGGFK	1	1	1	A0A0F6B618		0	2.728	0	2	1607.8	2.62873	32.8059	0
	High	EAGEGFGDFTVR	1	1	1	A0A0F6B618		0	2.70562	0	2	1284.59	2.3099	25.0405	0
	High	AMLAEIGLVGK	1	1	1	A0A0F6B618		0	2.68261	0	2	1101.64	1.98846	28.506	0
	High	TGLLEIAK	1	1	1	A0A0F6B618		0	2.48256	0	2	844.515	1.31426	20.7879	0
A0A0F6B4I1	Phosphoenolpyruvate-protein phosphotransferase OS=Salmonella typhimurium (strain 14028s / SGSC 2262) OX=588858 GN=ptsI PE=3 SV=1 - [A0A0F6B4I1_SALT1]	77.9256	36	1	19	19	20	575	63.3289	4.84326
	A3	Sequence	# PSMs	# Proteins	# Protein Groups	Protein Group Accessions	Modifications	ΔCn	XCorr	Probability	Charge	MH+ [Da]	ΔM [ppm]	RT [min]	# Missed Cleavages
	High	VLAEQALAQPTTDELMTLVNK	1	1	1	A0A0F6B4I1		0	5.91961	0	3	2285.21	3.36679	39.6846	0
	High	ALLLKEDEIVIDRK	1	1	1	A0A0F6B4I1		0	5.25107	0	3	1654.98	0.970842	22.1219	2
	High	KISADKVDQEVER	1	1	1	A0A0F6B4I1		0	5.21418	0	3	1516.8	2.20868	13.487	2
	High	AVQEQVATEKAELAK	1	1	1	A0A0F6B4I1		0	5.00283	0	3	1614.87	1.19326	15.1698	1
	High	ALLLKEDEIVIDR	1	1	1	A0A0F6B4I1		0	4.97318	0	3	1526.88	1.69141	26.5521	1
	High	TMDIGGDKELPYMNFPK	1	1	1	A0A0F6B4I1		0	4.74883	0	3	1955.93	2.01668	30.8837	1
	High	GNDMISHLYQPMSPSVLNLIK	1	1	1	A0A0F6B4I1		0	4.69739	0	3	2357.2	1.53305	40.6237	0
	High	SLELPAIVGTGSVTAQVK	1	1	1	A0A0F6B4I1		0	4.64505	0	2	1770	0.798623	33.364	0
	High	TEFLFMDRDALPTEEEQFAAYK	1	1	1	A0A0F6B4I1		0	4.47268	0	3	2651.24	2.47587	38.121	1
	High	AVAEAcGSQAVIVR	1	1	1	A0A0F6B4I1	C6(Carbamidomethyl)	0	4.12073	0	2	1430.74	0.773277	16.2819	0
	High	ISADKVDQEVER	1	1	1	A0A0F6B4I1		0	3.76359	0	3	1388.7	1.00547	14.6713	1
	High	IMFPMIISVEEVR	1	1	1	A0A0F6B4I1		0	3.42332	0	2	1563.83	4.06471	43.3636	0
	High	DALPTEEEQFAAYK	1	1	1	A0A0F6B4I1		0	3.35727	0	2	1611.76	1.55848	25.8332	0
	High	ImFPMIISVEEVR	1	1	1	A0A0F6B4I1	M2(Oxidation)	0	2.85473	0	2	1579.83	2.91525	40.5124	0
	High	nGAEGVGLYR	1	1	1	A0A0F6B4I1	N1(Deamidated)	0	2.80055	0	2	1036.51	0.881968	19.146	0
	High	ASAQLEAIK	1	1	1	A0A0F6B4I1		0	2.73514	0	2	930.527	1.41934	14.884	0
	High	VLGFITDAGGR	1	1	1	A0A0F6B4I1		0	2.71151	0	2	1105.6	1.03345	25.0778	0
	High	AVQEQVATEK	1	1	1	A0A0F6B4I1		0	2.49964	0	2	1102.58	2.18601	10.0064	0
	High	EENPFLGWR	1	1	1	A0A0F6B4I1		0	2.37806	0	2	1147.56	2.13348	30.231	0
	High	TEFLFMDR	1	1	1	A0A0F6B4I1		0	2.35629	0	2	1058.5	2.19578	30.2433	0
A0A0F6B9Y1	50S ribosomal protein L1 OS=Salmonella typhimurium (strain 14028s / SGSC 2262) OX=588858 GN=rplA PE=3 SV=1 - [A0A0F6B9Y1_SALT1]	77.7746	59.4	1	15	15	23	234	24.7132	9.64209
	A3	Sequence	# PSMs	# Proteins	# Protein Groups	Protein Group Accessions	Modifications	ΔCn	XCorr	Probability	Charge	MH+ [Da]	ΔM [ppm]	RT [min]	# Missed Cleavages
	High	KGEMNFDVVIASPDAMR	1	1	1	A0A0F6B9Y1		0	5.85863	0	3	1879.91	2.47157	28.7971	1
	High	KGEMNFDVVIASPDAmR	1	1	1	A0A0F6B9Y1	M16(Oxidation)	0	4.9071	0	3	1895.9	0.947707	25.4296	1
	High	AAGAELVGMEDLADQIKK	1	1	1	A0A0F6B9Y1		0	4.85133	0	3	1858.96	1.62531	30.5838	1
	High	YRNDKnGIIHTTIGK	2	1	1	A0A0F6B9Y1	N6(Deamidated)	0	4.55275	0	4	1730.92	1.27545	14.4105	2
	High	EKVDATKQYDINEAIALLK	1	1	1	A0A0F6B9Y1		0	4.45775	0	4	2162.17	1.98042	31.6473	2
	High	AAGAELVGMEDLADQIK	1	1	1	A0A0F6B9Y1		0	4.05413	0	2	1730.87	1.57664	35.6314	0
	High	GEMNFDVVIASPDAMR	1	1	1	A0A0F6B9Y1		0	3.87371	0	2	1751.81	2.79893	34.2927	0
	High	ENLEALLVALKK	1	1	1	A0A0F6B9Y1		0	3.83117	0	3	1340.82	1.43554	33.3953	1
	High	AAGAELVGmEDLADQIK	1	1	1	A0A0F6B9Y1	M9(Oxidation)	0	3.79987	0	2	1746.86	3.2153	26.1176	0
	High	VAVFTQGPNAEAAK	1	1	1	A0A0F6B9Y1		0	3.60478	0	2	1402.73	1.57372	16.9252	0
	High	VAVFTQGPnAEAAK	2	1	1	A0A0F6B9Y1	N9(Deamidated)	0	3.57423	0	2	1403.72	1.21963	17.8403	0
	High	nGIIHTTIGK	2	1	1	A0A0F6B9Y1	N1(Deamidated)	0	3.50407	0	2	1054.59	1.71885	16.9407	0
	High	QYDINEAIALLK	1	1	1	A0A0F6B9Y1		0	3.41011	0	2	1390.76	0.721398	38.0648	0
	High	VVGQLGQVLGPR	1	1	1	A0A0F6B9Y1		0	3.26734	0	2	1222.73	1.22326	22.4778	0
	High	VGTVTPNVAEAVK	1	1	1	A0A0F6B9Y1		0	3.24804	0	2	1284.72	1.05034	17.8278	0
	High	NGIIHTTIGK	1	1	1	A0A0F6B9Y1		0	3.12147	0	2	1053.61	1.61144	14.606	0
	High	ENLEALLVALK	1	1	1	A0A0F6B9Y1		0	2.82487	0	2	1212.72	1.82416	40.3135	0
	High	QYDInEAIALLK	1	1	1	A0A0F6B9Y1	N5(Deamidated)	0	2.66795	0	2	1391.74	1.41739	33.3526	0
	High	VDFDADKLK	1	1	1	A0A0F6B9Y1		0	2.47569	0	2	1050.55	1.2945	16.5111	1
	High	GATVLPHGTGR	1	1	1	A0A0F6B9Y1		0	2.43301	0	2	1065.58	1.12901	11.3058	0
A0A0F6B7N0	30S ribosomal protein S3 OS=Salmonella typhimurium (strain 14028s / SGSC 2262) OX=588858 GN=rpsC PE=3 SV=1 - [A0A0F6B7N0_SALT1]	76.9906	59.23	1	13	13	19	233	25.9672	10.272
	A3	Sequence	# PSMs	# Proteins	# Protein Groups	Protein Group Accessions	Modifications	ΔCn	XCorr	Probability	Charge	MH+ [Da]	ΔM [ppm]	RT [min]	# Missed Cleavages
	High	ADIDYNTSEAHTTYGVIGVK	1	1	1	A0A0F6B7N0		0	6.32364	0	3	2154.04	2.0903	22.3981	0
	High	VWIFKGEILGGMAAVEQPEKPAAQPK	1	1	1	A0A0F6B7N0		0	6.08551	0	4	2794.5	1.23571	36.0835	1
	High	KVVADIAGVPAQINIAEVR	1	1	1	A0A0F6B7N0		0	5.70196	0	3	1963.14	0.734854	29.3847	1
	High	VWIFKGEILGGMAAVEqPEKPAAQPK	2	1	1	A0A0F6B7N0	Q17(Deamidated)	0	5.43165	0	4	2795.5	8.17569	35.1284	1
	High	GEILGGMAAVEQPEKPAAQPK	1	1	1	A0A0F6B7N0		0	5.29298	0	3	2121.1	1.31659	20.7773	0
	High	VTIHTARPGIVIGK	1	1	1	A0A0F6B7N0		0	5.08563	0	3	1461.89	1.10504	15.8194	0
	High	GEILGGmAAVEQPEKPAAQPK	1	1	1	A0A0F6B7N0	M7(Oxidation)	0	4.92128	0	3	2137.1	0.744466	16.4439	0
	High	VVADIAGVPAQINIAEVR	1	1	1	A0A0F6B7N0		0	4.68393	0	2	1835.05	3.98613	33.8233	0
	High	ADIDYnTSEAHTTYGVIGVK	1	1	1	A0A0F6B7N0	N6(Deamidated)	0	4.55423	0	3	2155.02	2.00104	24.2834	0
	High	LGIVKPWnSTWFANTK	2	1	1	A0A0F6B7N0	N8(Deamidated)	0	4.38276	0	3	1862.98	0.288053	34.7872	0
	High	LGIVKPWNSTWFANTK	1	1	1	A0A0F6B7N0		0	4.3023	0	3	1862	1.27546	32.7843	0
	High	EFADNLDSDFKVR	1	1	1	A0A0F6B7N0		0	4.17655	0	3	1555.74	1.26339	24.8729	1
	High	LVADSITSQLERR	1	1	1	A0A0F6B7N0		0	4.0134	0	3	1487.82	0.485775	21.9011	1
	High	LVADSITSQLER	1	1	1	A0A0F6B7N0		0	3.52984	0	2	1331.72	0.93093	24.4466	0
	High	RAVQNAMR	1	1	1	A0A0F6B7N0		0	3.07789	0	2	945.508	3.93349	5.15251	1
	High	EFADNLDSDFK	1	1	1	A0A0F6B7N0		0	3.07316	0	2	1300.57	2.54201	25.0213	0
	High	GIKVEVSGR	1	1	1	A0A0F6B7N0		0	2.35384	0	2	944.554	1.62017	12.4481	1
A0A0F6B244	DNA-binding protein H-NS OS=Salmonella typhimurium (strain 14028s / SGSC 2262) OX=588858 GN=hns PE=1 SV=1 - [HNS_SALT1]	76.8224	70.07	1	9	9	25	137	15.533	5.2876
	A3	Sequence	# PSMs	# Proteins	# Protein Groups	Protein Group Accessions	Modifications	ΔCn	XCorr	Probability	Charge	MH+ [Da]	ΔM [ppm]	RT [min]	# Missed Cleavages
	High	YSYVDEnGETKTWTGQGR	2	1	1	A0A0F6B244	N7(Deamidated)	0	5.71918	0	3	2091.93	1.71276	19.0151	1
	High	AMEEQGKQLEDFLIKE	1	1	1	A0A0F6B244		0	5.69606	0	3	1907.94	1.01237	30.6335	2
	High	REEESAAAAEVEER	1	1	1	A0A0F6B244		0	5.67165	0	3	1575.73	2.26706	13.913	1
	High	EmLIADGIDPNELLNSmAAAK	1	1	1	A0A0F6B244	M2(Oxidation); M17(Oxidation)	0	5.13548	0	3	2248.09	1.74295	35.305	0
	High	EMLIADGIDPNELLNSmAAAK	2	1	1	A0A0F6B244	M17(Oxidation)	0	5.05395	0	3	2232.09	1.63751	38.4871	0
	High	AmEEQGKQLEDFLIKE	1	1	1	A0A0F6B244	M2(Oxidation)	0	4.72392	0	3	1923.94	1.90214	27.7282	2
	High	EMLIADGIDPNELLnSMAAAK	4	1	1	A0A0F6B244	N15(Deamidated)	0	4.32007	0	3	2217.08	2.10474	41.0821	0
	High	YSYVDENGETKTWTGQGR	1	1	1	A0A0F6B244		0	4.23782	0	3	2090.94	1.62944	18.3617	1
	High	EcTLETLEEMLEK	2	1	1	A0A0F6B244	C2(Carbamidomethyl)	0	4.03135	0	2	1624.75	3.16731	41.8992	0
	High	EEESAAAAEVEER	1	1	1	A0A0F6B244		0	3.74186	0	2	1419.63	1.18226	15.1564	0
	High	YSYVDENGETK	1	1	1	A0A0F6B244		0	2.59243	0	2	1304.57	2.90318	14.7275	0
	High	LEVVVNER	1	1	1	A0A0F6B244		0	2.52872	0	2	957.538	1.15075	16.0574	0
	High	EcTLETLEEmLEK	1	1	1	A0A0F6B244	C2(Carbamidomethyl); M10(Oxidation)	0	2.5279	0	2	1640.74	2.29247	34.6146	0
	High	YSYVDEnGETK	1	1	1	A0A0F6B244	N7(Deamidated)	0	2.47989	0	2	1305.55	1.96046	15.043	0
	High	EMLIADGIDPNELLnSmAAAK	3	1	1	A0A0F6B244	N15(Deamidated); M17(Oxidation)	0	2.39905	0	2	2233.08	1.20227	38.9743	0
	High	LEVVVnER	1	1	1	A0A0F6B244	N6(Deamidated)	0	2.3503	0	2	958.522	1.5241	16.96	0
	High	KLQQYR	1	1	1	A0A0F6B244		0	2.11305	0	2	835.481	3.45853	5.07171	1
A0A0F6BA62	Glucose-6-phosphate isomerase OS=Salmonella typhimurium (strain 14028s / SGSC 2262) OX=588858 GN=pgi PE=3 SV=1 - [A0A0F6BA62_SALT1]	76.6845	38.07	1	18	19	25	549	61.39	6.32861
	A3	Sequence	# PSMs	# Proteins	# Protein Groups	Protein Group Accessions	Modifications	ΔCn	XCorr	Probability	Charge	MH+ [Da]	ΔM [ppm]	RT [min]	# Missed Cleavages
	High	ILPELGDDKAISSHDSSTnGLINR	2	1	1	A0A0F6BA62	N19(Deamidated)	0	6.22141	0	4	2553.28	1.61698	24.0731	1
	High	SNTPIIVDGKDVMPEVNAVLEK	1	1	1	A0A0F6BA62		0	6.17653	0	3	2368.25	1.97719	34.4268	1
	High	EVVEQEYRDQGKDPAQLEHVVPFK	1	1	1	A0A0F6BA62		0	5.54949	0	4	2840.42	0.708106	23.1269	2
	High	DQGKDPAQLEHVVPFK	1	1	1	A0A0F6BA62		0	5.48525	0	4	1807.93	0.0261606	21.1714	1
	High	KVNPETTLFLVASK	1	1	1	A0A0F6BA62		0	5.2208	0	3	1546.89	0.680476	25.9203	1
	High	TFTTQETMTNAHSAR	1	1	1	A0A0F6BA62		0	4.39744	0	3	1695.78	0.56146	14.2904	0
	High	AISSHDSSTnGLINR	2	1	1	A0A0F6BA62	N10(Deamidated)	0	4.19697	0	3	1572.76	1.4151	14.6737	0
	High	LLSNFFAQTEALAFGK	1	1	1	A0A0F6BA62		0	3.85583	0	2	1756.93	1.87377	45.5141	0
	High	HFAALSTNAK	1	1	1	A0A0F6BA62		0	3.64155	0	2	1059.56	1.32754	12.8652	0
	High	FAAYFQQGNMESnGK	4	1	1	A0A0F6BA62	N13(Deamidated)	0	3.58401	0	2	1692.74	2.1091	22.8618	0
	High	NINPTQTSAWQALQK	1	1	1	A0A0F6BA62		0.2149	3.57948	0	2	1699.88	4.16327	25.3479	0
	High	VFEGNRPTNSILLR	1	1	1	A0A0F6BA62		0	3.14942	0	3	1615.9	2.89131	19.8143	0
	High	TFSQAIISGQWK	1	1	1	A0A0F6BA62		0	3.14716	0	2	1365.72	1.82631	28.3932	0
	High	SREVVEQEYR	1	1	1	A0A0F6BA62		0	3.13801	0	3	1294.64	1.22088	11.999	1
	High	TFTTQETmTNAHSAR	1	1	1	A0A0F6BA62	M8(Oxidation)	0	2.9748	0	3	1711.77	1.45876	11.5725	0
	High	VNPETTLFLVASK	1	1	1	A0A0F6BA62		0	2.88751	0	2	1418.79	2.1275	32.4593	0
	High	HFSTTPAEK	1	1	1	A0A0F6BA62		0	2.42332	0	2	1017.5	3.08509	8.02326	0
	High	ITEETLAK	1	1	1	A0A0F6BA62		0	2.41496	0	2	904.5	1.29592	13.6681	0
	High	SNTPIIVDGK	1	1	1	A0A0F6BA62		0	2.36981	0	2	1043.57	1.60544	15.8368	0
	High	ETDLAGAIK	1	1	1	A0A0F6BA62		0	2.27072	0	2	917.493	-0.873804	16.4581	0
A0A0F6B021	Ribonuclease E OS=Salmonella typhimurium (strain 14028s / SGSC 2262) OX=588858 GN=rne PE=3 SV=1 - [A0A0F6B021_SALT1]	76.2818	28.87	1	18	19	19	1067	119.329	5.65576
	A3	Sequence	# PSMs	# Proteins	# Protein Groups	Protein Group Accessions	Modifications	ΔCn	XCorr	Probability	Charge	MH+ [Da]	ΔM [ppm]	RT [min]	# Missed Cleavages
	High	KDNVAAAQPAQPGLFSR	1	1	1	A0A0F6B021		0	5.51467	0	3	1769.93	1.90522	17.4902	1
	High	ALNREEQPVQETEQEER	1	1	1	A0A0F6B021		0	5.26136	0	3	2084.99	0.613717	14.2837	1
	High	LHEEAMALPSEEEYAER	1	1	1	A0A0F6B021		0	5.22566	0	3	2003.91	1.9459	21.2408	0
	High	FTNSAVVETVDTPVVVDEPRPVENVEQPVPAPR	1	1	1	A0A0F6B021		0	5.18184	0	3	3586.85	3.40636	30.8622	0
	High	SQDVVcVDDHNHASAPMTR	1	1	1	A0A0F6B021	C6(Carbamidomethyl)	0	4.74893	0	4	2138.94	0.989638	14.8637	0
	High	EGQEVIVQIDKEER	1	1	1	A0A0F6B021		0	4.56009	0	3	1671.86	0.438837	18.1768	1
	High	AAESRPAPFLIHQESNVIVR	1	1	1	A0A0F6B021		0	4.52166	0	4	2234.21	0.596965	21.6126	0
	High	IEPSLEAAFVDYGAER	1	1	1	A0A0F6B021		0	4.42081	0	2	1766.87	3.39974	34.9512	0
	High	VDLPVVADIAPEQDDSVEPR	1	1	1	A0A0F6B021		0	4.26683	0	2	2164.08	2.59964	34.5625	0
	High	GGDIEETAFNTNLEAADEIAR	1	1	1	A0A0F6B021		0	4.26284	0	2	2236.04	2.02676	33.5926	0
	High	LYDLDIESPGHEQK	1	1	1	A0A0F6B021		0	4.159	0	3	1643.79	0.35339	20.9068	0
	High	LPSGGSIVIDSTEALTAIDINSAR	1	1	1	A0A0F6B021		0	3.93659	0	3	2400.27	1.61559	43.5469	0
	High	QDIGEILIDNPK	1	1	1	A0A0F6B021		0	3.62503	0	2	1354.72	2.08706	27.1674	0
	High	DNESLSLSILR	1	1	1	A0A0F6B021		0	3.22452	0	2	1246.67	2.68761	31.695	0
	High	KGEETPTLSYMLPK	1	1	1	A0A0F6B021		0	3.14456	0	3	1593.82	1.74133	23.9238	1
	High	TAVNAIETR	1	1	1	A0A0F6B021		0	2.79031	0	2	974.529	2.08383	14.103	0
	High	FGLLEMSR	1	1	1	A0A0F6B021		0	2.53349	0	2	952.493	0.56803	27.4361	0
	High	TGDEQQQTPR	1	1	1	A0A0F6B021		0	2.49607	0	2	1159.54	3.9036	5.53778	0
	High	MLINATQQEELR	1	1	1	A0A0F6B021		0.3607	2.40756	0	2	1445.75	5.73149	20.9499	0
A0A0F6B7N1	50S ribosomal protein L22 OS=Salmonella typhimurium (strain 14028s / SGSC 2262) OX=588858 GN=rplV PE=3 SV=1 - [A0A0F6B7N1_SALT1]	75.7487	57.27	1	12	12	18	110	12.2188	10.228
	A3	Sequence	# PSMs	# Proteins	# Protein Groups	Protein Group Accessions	Modifications	ΔCn	XCorr	Probability	Charge	MH+ [Da]	ΔM [ppm]	RT [min]	# Missed Cleavages
	High	KVLESAIANAEHNDGADIDDLKVTK	1	1	1	A0A0F6B7N1		0	9.59745	0	4	2666.37	1.51104	23.8784	2
	High	KVLESAIANAEHNDGADIDDLK	1	1	1	A0A0F6B7N1		0	6.82926	0	3	2338.16	1.49842	23.981	1
	High	KVSQALDILTYTNKK	1	1	1	A0A0F6B7N1		0	6.19581	0	3	1721.98	1.47538	21.0811	2
	High	VLESAIANAEHnDGADIDDLKVTK	2	1	1	A0A0F6B7N1	N12(Deamidated)	0	6.06886	0	4	2539.26	1.24705	24.7958	1
	High	VLESAIANAEHNDGADIDDLKVTK	1	1	1	A0A0F6B7N1		0	5.97649	0	4	2538.27	1.29846	25.4799	1
	High	VLESAIANAEHNDGADIDDLK	1	1	1	A0A0F6B7N1		0	5.77649	0	3	2210.06	2.44107	25.6753	0
	High	VSQALDILTYTNKK	2	1	1	A0A0F6B7N1		0	5.05847	0	3	1593.89	2.66572	23.9606	1
	High	KVSQALDILTYTNK	1	1	1	A0A0F6B7N1		0	4.93095	0	3	1593.89	1.05741	24.8942	1
	High	VSQALDILTYTnKK	2	1	1	A0A0F6B7N1	N12(Deamidated)	0	4.90823	0	3	1594.87	2.54475	24.4884	1
	High	RTSHITVVVSDR	1	1	1	A0A0F6B7N1		0	4.0959	0	3	1369.76	0.788576	12.5647	1
	High	VSQALDILTYTNK	1	1	1	A0A0F6B7N1		0	4.0664	0	2	1465.79	1.15851	29.0147	0
	High	IFVDEGPSMKR	1	1	1	A0A0F6B7N1		0	3.60637	0	3	1278.65	1.38108	16.185	1
	High	TSHITVVVSDR	1	1	1	A0A0F6B7N1		0	3.45802	0	3	1213.66	1.75752	14.4745	0
	High	IFVDEGPSmKR	1	1	1	A0A0F6B7N1	M9(Oxidation)	0	2.83535	0	3	1294.65	1.63805	14.5844	1
	High	IFVDEGPSMK	1	1	1	A0A0F6B7N1		0	2.34469	0	2	1122.55	1.89775	19.2666	0
A0A0F6B619	Sulfite reductase [NADPH] flavoprotein alpha-component OS=Salmonella typhimurium (strain 14028s / SGSC 2262) OX=588858 GN=cysJ PE=3 SV=1 - [A0A0F6B619_SALT1]	75.1634	34.06	1	16	16	17	599	66.4432	5.03369
	A3	Sequence	# PSMs	# Proteins	# Protein Groups	Protein Group Accessions	Modifications	ΔCn	XCorr	Probability	Charge	MH+ [Da]	ΔM [ppm]	RT [min]	# Missed Cleavages
	High	APVAAPSQSVATGAVNDIHTSPYTK	1	1	1	A0A0F6B619		0	8.21275	0	3	2482.26	0.965831	21.4035	0
	High	SRAPVAAPSQSVATGAVNDIHTSPYTK	1	1	1	A0A0F6B619		0	8.07886	0	4	2725.39	-0.615196	19.3476	1
	High	LPANPETPVIMIGPGTGIAPFR	1	1	1	A0A0F6B619		0	5.8838	0	3	2248.22	0.490997	39.8502	0
	High	AGGASSFLADRVEEEGEVR	1	1	1	A0A0F6B619		0	5.81631	0	3	1978.95	1.3758	23.2055	1
	High	ELVELLWLKGDEPVTVDGK	1	1	1	A0A0F6B619		0	5.38713	0	3	2140.15	0.508378	38.3629	1
	High	AQLQHYAATTPIVDMVR	1	1	1	A0A0F6B619		0	5.34688	0	3	1913.99	1.91189	25.6979	0
	High	LPANPETPVImIGPGTGIAPFR	1	1	1	A0A0F6B619	M11(Oxidation)	0	5.34502	0	3	2264.22	4.16202	37.2398	0
	High	SGAVAVTPVPERK	1	1	1	A0A0F6B619		0	4.66215	0	3	1310.74	1.29555	13.6847	1
	High	LLVIVTSTQGEGEPPEEAVALHK	1	1	1	A0A0F6B619		0	4.33008	0	3	2417.3	1.25428	28.2767	0
	High	SGAVAVTPVPER	1	1	1	A0A0F6B619		0	3.48114	0	2	1182.65	0.698322	15.7296	0
	High	DAPLIATLSVNQK	1	1	1	A0A0F6B619		0	3.39605	0	2	1369.77	1.9467	28.011	0
	High	HIEIDLGDSGLR	1	1	1	A0A0F6B619		0	3.37121	0	2	1324.69	0.901252	22.8927	0
	High	VTLISASQTGNAR	1	1	1	A0A0F6B619		0	2.95303	0	2	1317.71	1.05279	16.4283	0
	High	SESLLPLVGDK	1	1	1	A0A0F6B619		0	2.30791	0	2	1157.64	1.15271	28.006	0
	High	RMAADVEK	1	1	1	A0A0F6B619		0	2.28951	0	2	919.469	2.80982	6.00374	1
[truncated: 4,180 more rows]

## Sheet: Control 500mM
Accession	Description	Score	Coverage	# Proteins	# Unique Peptides	# Peptides	# PSMs	# AAs	MW [kDa]	calc. pI
A0A0F6B241	Aldehyde-alcohol dehydrogenase OS=Salmonella typhimurium (strain 14028s / SGSC 2262) OX=588858 GN=adhE PE=3 SV=1 - [A0A0F6B241_SALT1]	242.648	53.7	1	37	37	82	892	96.1547	6.65381
	A3	Sequence	# PSMs	# Proteins	# Protein Groups	Protein Group Accessions	Modifications	ΔCn	XCorr	Probability	Charge	MH+ [Da]	ΔM [ppm]	RT [min]	# Missed Cleavages
	High	AAYSSGKPAIGVGAGNTPVVIDETADIKR	3	1	1	A0A0F6B241		0	7.53532	0	4	2857.51	1.35041	24.0526	1
	High	AKDFEEAVEKAEK	1	1	1	A0A0F6B241		0	5.63542	0	3	1493.75	1.28265	15.4661	2
	High	FASHGGYMLQGQELK	2	1	1	A0A0F6B241		0	5.36366	0	3	1665.81	1.55855	18.9283	0
	High	LVAMGGIGHTScLYTDQDNQPER	2	1	1	A0A0F6B241	C12(Carbamidomethyl)	0	5.02274	0	3	2562.18	2.32767	22.7086	0
	High	LVAmGGIGHTScLYTDQDNQPER	1	1	1	A0A0F6B241	M4(Oxidation); C12(Carbamidomethyl)	0	4.96655	0	3	2578.17	2.13124	18.5403	0
	High	YAEIADHLGLSAPGDR	1	1	1	A0A0F6B241		0	4.92927	0	3	1684.83	1.85487	23.3044	0
	High	LLKENLPASYHEGSK	1	1	1	A0A0F6B241		0	4.85164	0	4	1685.89	1.29834	14.9864	1
	High	nHFASEYIYNAYKDEK	2	1	1	A0A0F6B241	N1(Deamidated)	0	4.84958	0	3	1992.9	2.63223	24.1319	1
	High	LSEDAFDDQcTGANPR	1	1	1	A0A0F6B241	C10(Carbamidomethyl)	0	4.49244	0	2	1795.76	3.55781	17.9183	0
	High	ILIGEVTVVDESEPFAHEK	2	1	1	A0A0F6B241		0	4.47338	0	3	2112.09	2.08131	31.5108	0
	High	mIAVTTTSGTGSEVTPFAVVTDDATGQK	1	1	1	A0A0F6B241	M1(Oxidation)	0	4.43438	0	3	2800.36	2.16947	33.3152	0
	High	GAELANSFKPDVIIALGGGSPMDAAK	2	1	1	A0A0F6B241		0	4.27149	0	3	2529.31	2.17289	37.6301	0
	High	LAPSLTLGcGSWGGnSISENVGPK	2	1	1	A0A0F6B241	C9(Carbamidomethyl); N15(Deamidated)	0	4.20679	0	3	2402.17	1.05604	33.8294	0
	High	NHFASEYIYNAYKDEK	1	1	1	A0A0F6B241		0	4.17559	0	3	1991.92	3.37254	22.885	1
	High	ILINTPASQGGIGDLYNFK	2	1	1	A0A0F6B241		0	4.10987	0	2	2021.08	4.0154	35.7748	0
	High	MAVAESGMGIVEDK	1	1	1	A0A0F6B241		0	4.06335	0	2	1436.68	1.35369	22.1745	0
	High	AAYSSGKPAIGVGAGNTPVVIDETADIK	1	1	1	A0A0F6B241		0	4.01266	0	3	2701.41	3.43862	27.0221	0
	High	MIAVTTTSGTGSEVTPFAVVTDDATGQK	1	1	1	A0A0F6B241		0	4.00142	0	3	2784.37	2.35044	35.6413	0
	High	ILINTPASQGGIGDLYnFK	3	1	1	A0A0F6B241	N17(Deamidated)	0	3.99775	0	2	2022.07	6.60574	36.793	0
	High	LAPSLTLGcGSWGGNSISENVGPK	1	1	1	A0A0F6B241	C9(Carbamidomethyl)	0	3.99417	0	3	2401.19	2.0508	32.8206	0
	High	nGALnAAIVGQPAYK	6	1	1	A0A0F6B241	N1(Deamidated); N5(Deamidated)	0	3.92663	0	2	1488.77	2.03736	27.581	0
	High	nGALNAAIVGQPAYK	9	1	1	A0A0F6B241	N1(Deamidated)	0	3.89684	0	2	1487.79	2.94608	25.4743	0
	High	NGALNAAIVGQPAYK	1	1	1	A0A0F6B241		0	3.73501	0	2	1486.8	2.29606	21.0567	0
	High	mAVAESGMGIVEDK	2	1	1	A0A0F6B241	M1(Oxidation)	0	3.63897	0	2	1452.67	1.64603	18.9239	0
	High	EYASFTQEQVDKIFR	1	1	1	A0A0F6B241		0	3.53577	0	3	1860.92	1.59183	30.7253	1
	High	FLFNnGYADQITSVLK	3	1	1	A0A0F6B241	N5(Deamidated)	0	3.53317	0	2	1830.94	5.12623	43.3647	0
	High	EAGVQEADFLAHVDK	1	1	1	A0A0F6B241		0	3.4893	0	3	1628.79	1.70947	23.9698	0
	High	AADIVLQAAIAAGAPK	2	1	1	A0A0F6B241		0	3.43267	0	2	1479.86	2.90305	32.8592	0
	High	ENLPASYHEGSK	1	1	1	A0A0F6B241		0	3.40961	0	3	1331.63	3.31739	12.4829	0
	High	GSLPIALDEVITDGHKR	2	1	1	A0A0F6B241		0	3.36519	0	4	1820.99	2.21857	28.3182	1
	High	IAELAGFSVPETTK	2	1	1	A0A0F6B241		0	3.35033	0	2	1462.78	2.66693	28.3478	0
	High	GSLPIALDEVITDGHK	1	1	1	A0A0F6B241		0	3.19852	0	3	1664.89	1.69229	31.7959	0
	High	AKDFEEAVEK	1	1	1	A0A0F6B241		0	3.06585	0	2	1165.58	2.55186	13.9465	1
	High	EYASFTQEQVDK	1	1	1	A0A0F6B241		0	2.95149	0	2	1444.66	1.68574	17.4717	0
	High	NAIIFSPHPR	2	1	1	A0A0F6B241		0	2.93389	0	2	1151.63	0.808304	16.6413	0
	High	GAELAnSFKPDVIIALGGGSPMDAAK	1	1	1	A0A0F6B241	N6(Deamidated)	0	2.92908	0	3	2530.3	6.29399	37.2813	0
	High	GAELANSFKPDVIIALGGGSPmDAAK	1	1	1	A0A0F6B241	M22(Oxidation)	0	2.88141	0	3	2545.3	2.5504	34.7592	0
	High	RALIVTDR	1	1	1	A0A0F6B241		0	2.87351	0	2	943.571	2.66871	13.0591	1
	High	AAALAAADAR	2	1	1	A0A0F6B241		0	2.84992	0	2	900.492	2.40941	12.1291	0
	High	QILLDTYYGR	1	1	1	A0A0F6B241		0	2.83706	0	2	1241.65	1.78744	26.0744	0
	High	KDVVAAPK	1	1	1	A0A0F6B241		0	2.66265	0	2	827.5	1.99324	6.12839	1
	High	mAVAESGmGIVEDK	1	1	1	A0A0F6B241	M1(Oxidation); M8(Oxidation)	0	2.63812	0	2	1468.67	0.352793	15.297	0
	High	DFTEGEVAAKK	1	1	1	A0A0F6B241		0	2.57926	0	2	1194.6	1.8259	14.2068	1
	High	LSPTLAmYR	1	1	1	A0A0F6B241	M7(Oxidation)	0	2.18521	0	2	1067.56	0.715318	18.0922	0
	High	LSPTLAMYR	1	1	1	A0A0F6B241		0	2.17615	0	2	1051.56	2.9717	21.7848	0
	High	YPLISELK	1	1	1	A0A0F6B241		0	2.16791	0	2	962.558	2.18854	24.557	0
	High	AVASVLMSK	1	1	1	A0A0F6B241		0	2.10849	0	2	905.514	1.3906	16.9177	0
	High	VAYFGQMMK	1	1	1	A0A0F6B241		0	2.01811	0	2	1074.51	2.51299	23.4722	0
	High	AVQNVILK	1	1	1	A0A0F6B241		0	2.00064	0	2	884.558	1.61277	16.2067	0
	High	AVASVLmSK	1	1	1	A0A0F6B241	M7(Oxidation)	0	1.99704	0	2	921.508	0.791067	14.9275	0
A0A0F6B9Y5	DNA-directed RNA polymerase subunit beta' OS=Salmonella typhimurium (strain 14028s / SGSC 2262) OX=588858 GN=rpoC PE=3 SV=1 - [A0A0F6B9Y5_SALT1]	143.007	32.84	1	40	40	46	1407	155.137	6.84424
	A3	Sequence	# PSMs	# Proteins	# Protein Groups	Protein Group Accessions	Modifications	ΔCn	XCorr	Probability	Charge	MH+ [Da]	ΔM [ppm]	RT [min]	# Missed Cleavages
	High	KATIESAGSSDFLEGEQVEYSR	1	1	1	A0A0F6B9Y5		0	6.34253	0	3	2403.14	2.71609	24.1141	1
	High	GDVISDGPEAPHDILR	1	1	1	A0A0F6B9Y5		0	5.68172	0	3	1690.84	1.54712	21.8527	0
	High	LIPAGTGYAYHQDR	1	1	1	A0A0F6B9Y5		0	4.93924	0	3	1561.78	1.82378	16.1722	0
	High	ASLATESFISAASFQETTR	1	1	1	A0A0F6B9Y5		0	4.38366	0	2	2017	4.29251	33.5599	0
	High	ATIESAGSSDFLEGEQVEYSR	1	1	1	A0A0F6B9Y5		0	4.30287	0	2	2275.05	5.04768	28.0808	0
	High	QTDELTGLSSLVVLDSAER	1	1	1	A0A0F6B9Y5		0	4.17679	0	2	2033.05	4.22328	39.4816	0
	High	GEAIGVIAAQSIGEPGTQLTMR	1	1	1	A0A0F6B9Y5		0	4.07827	0	3	2199.15	2.90176	33.975	0
	High	AMMDNLQTETVINR	1	1	1	A0A0F6B9Y5		0	3.99758	0	2	1635.79	3.74058	24.515	0
	High	SGASVGIDDMVIPEKK	1	1	1	A0A0F6B9Y5		0	3.96305	0	3	1645.85	0.742601	21.8903	1
	High	KGLADTALK	1	1	1	A0A0F6B9Y5		0	3.87783	0	2	916.549	2.5195	12.7362	1
	High	GEAIGVIAAQSIGEPGTQLTmR	1	1	1	A0A0F6B9Y5	M21(Oxidation)	0	3.81865	0	3	2215.14	2.58633	31.3088	0
	High	VTAEDVLKPGTADILVPR	2	1	1	A0A0F6B9Y5		0	3.80048	0	3	1894.07	2.62971	31.3556	0
	High	DGQEEQQVSFNSIYMMADSGAR	1	1	1	A0A0F6B9Y5		0	3.41342	0	3	2463.07	5.14559	37.522	0
	High	FTDMIDGQTITR	1	1	1	A0A0F6B9Y5		0	3.41102	0	2	1397.67	0.618473	23.5555	0
	High	GLMAKPDGSIIETPITANFR	1	1	1	A0A0F6B9Y5		0	3.37812	0	3	2131.13	1.78363	32.8295	0
	High	FTDmIDGQTITR	1	1	1	A0A0F6B9Y5	M4(Oxidation)	0	3.29002	0	2	1413.67	2.04975	19.889	0
	High	SGASVGIDDMVIPEK	1	1	1	A0A0F6B9Y5		0	3.22679	0	2	1517.75	1.25603	26.7898	0
	High	LLDLAAPDIIVR	1	1	1	A0A0F6B9Y5		0	3.1122	0	2	1308.79	4.18223	35.7248	0
	High	YIVNEVQDVYR	1	1	1	A0A0F6B9Y5		0	3.04737	0	2	1397.71	2.26281	24.3633	0
	High	ESYKVPYGAVMAK	1	1	1	A0A0F6B9Y5		0	3.04584	0	3	1442.74	0.800759	19.4309	1
	High	FATSDLNDLYR	1	1	1	A0A0F6B9Y5		0	3.01513	0	2	1314.63	1.5729	26.6382	0
	High	mGAEAIQALLK	1	1	1	A0A0F6B9Y5	M1(Oxidation)	0	2.92047	0	2	1160.64	3.15587	27.0354	0
	High	VIDIWAAANDR	1	1	1	A0A0F6B9Y5		0	2.84057	0	2	1243.65	2.12776	29.1589	0
	High	LVITPVDGSDPYEEMIPK	1	1	1	A0A0F6B9Y5		0	2.81777	0	2	2003.01	2.64491	35.6273	0
	High	IALASPDMIR	1	1	1	A0A0F6B9Y5		0	2.77369	0	2	1086.6	1.94896	23.7218	0
	High	QLNVFEGER	1	1	1	A0A0F6B9Y5		0	2.71936	0	2	1091.55	1.8736	19.7819	0
	High	VLTEAAVAGK	1	1	1	A0A0F6B9Y5		0	2.60002	0	2	958.557	0.296456	14.7518	0
	High	SVITVGPYLR	1	1	1	A0A0F6B9Y5		0	2.53742	0	2	1104.64	2.16449	25.5452	0
	High	LGIQAFEPVLIEGK	1	1	1	A0A0F6B9Y5		0	2.52219	0	2	1513.87	3.58434	37.4186	0
	High	VIDIWAAAnDR	1	1	1	A0A0F6B9Y5	N9(Deamidated)	0	2.51736	0	2	1244.63	0.845278	29.847	0
	High	AAAESSIQVK	1	1	1	A0A0F6B9Y5		0	2.51431	0	2	1003.54	2.81406	12.4316	0
	High	RVDYSGR	1	1	1	A0A0F6B9Y5		0	2.47225	0	2	852.436	4.25645	5.1015	1
	High	VADLFEAR	1	1	1	A0A0F6B9Y5		0	2.43599	0	2	920.485	1.55645	20.4252	0
	High	GEGMVLTGPK	1	1	1	A0A0F6B9Y5		0	2.41537	0	2	988.515	2.06885	16.2869	0
	High	TANSGYLTR	1	1	1	A0A0F6B9Y5		0	2.33073	0	2	982.498	2.88364	13.0925	0
	High	VPYGAVMAK	1	1	1	A0A0F6B9Y5		0	2.2858	0	2	935.503	1.55342	16.2456	0
	High	IGLLLDMPLR	1	1	1	A0A0F6B9Y5		0	2.26913	0	2	1140.68	2.31444	38.0709	0
	High	HIEVIVR	1	1	1	A0A0F6B9Y5		0	2.19153	0	2	865.526	0.972144	14.5261	0
	High	DLRPALK	1	1	1	A0A0F6B9Y5		0	2.17801	0	2	812.5	1.699	13.8438	0
	High	VLTEAAVAGKR	1	1	1	A0A0F6B9Y5		0	2.17629	0	2	1114.66	2.78743	13.3283	1
	High	KPETINYR	1	1	1	A0A0F6B9Y5		0	2.13591	0	2	1020.55	2.79865	10.04	0
	High	GLPFSIVNQALGK	1	1	1	A0A0F6B9Y5		0	2.13497	0	2	1343.78	5.09067	36.4708	0
	High	MGAEAIQALLK	1	1	1	A0A0F6B9Y5		0	2.05368	0	2	1144.64	1.74359	31.5246	0
	High	GEGmVLTGPK	1	1	1	A0A0F6B9Y5	M4(Oxidation)	0	2.04979	0	2	1004.51	1.81186	13.9133	0
	High	AGLASLHAR	1	1	1	A0A0F6B9Y5		0	1.99971	0	2	895.513	1.88552	13.0811	0
A0A0F6B771	Translation initiation factor IF-2 OS=Salmonella typhimurium (strain 14028s / SGSC 2262) OX=588858 GN=infB PE=3 SV=1 - [A0A0F6B771_SALT1]	123.234	36.66	1	33	33	40	892	97.3425	6.21436
	A3	Sequence	# PSMs	# Proteins	# Protein Groups	Protein Group Accessions	Modifications	ΔCn	XCorr	Probability	Charge	MH+ [Da]	ΔM [ppm]	RT [min]	# Missed Cleavages
	High	GSSLQQGFQKPAQAVNR	1	1	1	A0A0F6B771		0	5.4502	0	3	1815.95	1.29858	15.4499	0
	High	APVVTIMGHVDHGK	1	1	1	A0A0F6B771		0	4.81909	0	3	1460.77	1.41798	16.3473	0
	High	EAVSGPDKLTLQR	1	1	1	A0A0F6B771		0	4.70096	0	3	1413.77	1.9832	16.2244	1
	High	FGAIAGcMVTEGTIKR	1	1	1	A0A0F6B771	C7(Carbamidomethyl)	0	4.6553	0	3	1710.87	1.67499	22.6993	1
	High	EAAEKDKVSNQQTDDMTK	1	1	1	A0A0F6B771		0	4.54341	0	3	2037.95	4.87435	9.51792	2
	High	ENELEEAVMSDRDTGAAAEPR	1	1	1	A0A0F6B771		0	4.41008	0	3	2290.03	3.29243	24.3355	1
	High	QAEDENDREVEGGR	1	1	1	A0A0F6B771		0	3.97724	0	3	1603.7	3.46261	8.73097	1
	High	KVIESESLDLR	1	1	1	A0A0F6B771		0	3.95118	0	3	1288.71	1.10269	16.8286	1
	High	DNVVIYEGELESLRR	1	1	1	A0A0F6B771		0	3.7686	0	3	1791.93	1.59353	29.5387	1
	High	ENELEEAVMSDR	1	1	1	A0A0F6B771		0	3.45135	0	2	1421.62	0.689882	25.8766	0
	High	ENELEEAVmSDRDTGAAAEPR	1	1	1	A0A0F6B771	M9(Oxidation)	0	3.17696	0	3	2306.03	4.17776	21.7664	1
	High	DVVIGETITVGELANK	1	1	1	A0A0F6B771		0	3.16912	0	2	1657.91	2.73824	32.9019	0
	High	QQIIGLAEVR	1	1	1	A0A0F6B771		0	3.14503	0	2	1126.66	1.68315	23.2711	0
	High	GDIVLcGFEYGR	1	1	1	A0A0F6B771	C6(Carbamidomethyl)	0	3.13896	0	2	1385.66	3.19148	30.1954	0
	High	ADVQGSVEAISDSLLK	1	1	1	A0A0F6B771		0	3.12725	0	2	1631.85	2.58085	36.6376	0
	High	GMASGAVIESFLDK	1	1	1	A0A0F6B771		0	3.11334	0	2	1424.71	3.30692	35.5333	0
	High	FGAIAGcMVTEGTIK	1	1	1	A0A0F6B771	C7(Carbamidomethyl)	0	3.10363	0	2	1554.77	2.27382	26.5537	0
	High	DNVVIYEGELESLR	1	1	1	A0A0F6B771		0	3.05859	0	2	1635.83	3.23695	34.092	0
	High	REnEAAELKR	1	1	1	A0A0F6B771	N3(Deamidated)	0	3.01194	0	3	1216.63	2.89212	8.55422	2
	High	GmASGAVIESFLDK	1	1	1	A0A0F6B771	M2(Oxidation)	0	2.91656	0	2	1440.71	4.68148	31.4773	0
	High	VSNQQTDDMTK	1	1	1	A0A0F6B771		0	2.90639	0	2	1266.57	3.02458	8.87208	0
	High	AAMSGMLSPELK	1	1	1	A0A0F6B771		0	2.89211	0	2	1234.62	3.18153	23.858	0
	High	ENELEEAVmSDR	1	1	1	A0A0F6B771	M9(Oxidation)	0	2.85978	0	2	1437.62	3.03054	21.7281	0
	High	AAGVPVVVAVNK	1	1	1	A0A0F6B771		0	2.74761	0	2	1123.69	1.59027	19.0863	0
	High	SADDSVSAQEK	1	1	1	A0A0F6B771		0	2.74254	0	2	1136.51	2.79093	7.87423	0
	High	AAMSGmLSPELK	2	1	1	A0A0F6B771	M6(Oxidation)	0	2.73873	0	2	1250.61	1.74078	18.5315	0
	High	ENEAAELKR	1	1	1	A0A0F6B771		0	2.71835	0	2	1059.55	2.80756	9.11287	1
	High	RKLEEEAR	1	1	1	A0A0F6B771		0	2.68405	0	2	1030.57	3.17014	4.70039	2
	High	nGMEcGIGVK	1	1	1	A0A0F6B771	N1(Deamidated); C5(Carbamidomethyl)	0	2.66844	0	2	1065.47	1.6934	17.869	0
	High	NGMEcGIGVK	1	1	1	A0A0F6B771	C5(Carbamidomethyl)	0	2.60943	0	2	1064.49	1.01369	15.3894	0
	High	LAAEEQAQR	1	1	1	A0A0F6B771		0	2.50369	0	2	1015.52	2.72423	8.85405	0
	High	LVQQFADAGIR	1	1	1	A0A0F6B771		0	2.48344	0	2	1217.67	1.38919	20.7877	0
	High	STLNIPGTGGK	1	1	1	A0A0F6B771		0	2.47105	0	2	1044.57	1.00932	17.2588	0
	High	FKDDVNEVR	1	1	1	A0A0F6B771		0	2.42053	0	2	1121.56	2.63003	13.1996	1
	High	GPVATVLVR	1	1	1	A0A0F6B771		0	2.35632	0	2	911.569	2.05045	18.0281	0
	High	VIESESLDLR	1	1	1	A0A0F6B771		0	2.26959	0	2	1160.62	1.76126	19.9791	0
	High	TSLLDYIR	1	1	1	A0A0F6B771		0	2.25849	0	2	980.542	1.21735	33.0143	0
	High	FGAIAGcmVTEGTIK	1	1	1	A0A0F6B771	C7(Carbamidomethyl); M8(Oxidation)	0	2.13196	0	2	1570.76	1.67996	22.0649	0
	High	DTGAAAEPR	1	1	1	A0A0F6B771		0	2.08277	0	2	887.425	3.58685	6.22256	0
A0A0F6AZD0	30S ribosomal protein S1 OS=Salmonella typhimurium (strain 14028s / SGSC 2262) OX=588858 GN=rpsA PE=3 SV=1 - [A0A0F6AZD0_SALT1]	120.268	48.11	1	26	26	36	557	61.1357	4.98291
	A3	Sequence	# PSMs	# Proteins	# Protein Groups	Protein Group Accessions	Modifications	ΔCn	XCorr	Probability	Charge	MH+ [Da]	ΔM [ppm]	RT [min]	# Missed Cleavages
	High	AKDEADEKDAIATVNK	1	1	1	A0A0F6AZD0		0	6.9768	0	3	1717.86	1.67247	13.3461	2
	High	DRVEDATLVLSVGDDVEAK	1	1	1	A0A0F6AZD0		0	5.50012	0	3	2031.03	2.96117	30.1909	1
	High	VKHPSEIVNVGDEINVK	1	1	1	A0A0F6AZD0		0	5.33651	0	4	1877.02	2.17106	19.54	1
	High	HPSEIVNVGDEINVK	1	1	1	A0A0F6AZD0		0	4.75862	0	3	1649.85	0.923699	20.8429	0
	High	RAVIESENSAER	1	1	1	A0A0F6AZD0		0	4.69854	0	3	1360.69	3.57521	9.62094	1
	High	SNPWQQFAETHNK	1	1	1	A0A0F6AZD0		0	4.43421	0	3	1586.74	2.1749	20.9205	0
	High	QEDANFSNNAMAEAFK	1	1	1	A0A0F6AZD0		0	4.14766	0	2	1786.77	1.02921	26.5916	0
	High	AYEDAETVTGVInGK	3	1	1	A0A0F6AZD0	N13(Deamidated)	0	4.10329	0	2	1567.75	1.49696	21.4376	0
	High	KGDEIAAVVLQVDAER	1	1	1	A0A0F6AZD0		0	3.98493	0	3	1712.92	2.08975	29.3958	1
	High	QLAEDPFNNWVALNKK	2	1	1	A0A0F6AZD0		0	3.9514	0	3	1886.98	1.63637	31.2661	1
	High	GATVELADGVEGYLR	3	1	1	A0A0F6AZD0		0	3.84874	0	2	1549.79	3.27643	31.8677	0
	High	VKGGFTVELnGIR	1	1	1	A0A0F6AZD0	N10(Deamidated)	0	3.74149	0	3	1390.77	2.55851	23.1103	1
	High	DQLLENLQEGMEVK	1	1	1	A0A0F6AZD0		0	3.56724	0	2	1645.81	2.58196	33.7885	0
	High	AFLPGSLVDVRPVR	2	1	1	A0A0F6AZD0		0	3.54029	0	3	1525.89	1.34137	30.0714	0
	High	HEAWITLEK	1	1	1	A0A0F6AZD0		0	3.28425	0	2	1126.59	2.36392	19.3867	0
	High	QLGEDPWVAIAK	1	1	1	A0A0F6AZD0		0	3.12181	0	2	1326.71	0.0516802	29.4517	0
	High	AYEDAETVTGVINGK	1	1	1	A0A0F6AZD0		0	3.05009	0	2	1566.77	2.7491	22.8448	0
	High	RNNVVVSR	1	1	1	A0A0F6AZD0		0	2.94872	0	2	943.547	3.58872	5.68752	1
	High	AVIESENSAERDQLLENLQEGMEVK	1	1	1	A0A0F6AZD0		0	2.9189	0	3	2831.38	3.53763	34.157	1
	High	SESAIPAEQFK	1	1	1	A0A0F6AZD0		0	2.5347	0	2	1206.6	2.01836	17.4242	0
	High	GGFTVELNGIR	1	1	1	A0A0F6AZD0		0	2.53302	0	2	1162.62	2.57866	27.103	0
	High	DTLHLEGK	1	1	1	A0A0F6AZD0		0	2.37823	0	2	912.481	2.74457	13.5468	0
	High	AVIESENSAER	1	1	1	A0A0F6AZD0		0	2.36359	0	2	1204.59	4.97439	11.83	0
	High	GGFTVELnGIR	1	1	1	A0A0F6AZD0	N8(Deamidated)	0	2.35792	0	2	1163.61	2.04575	28.5202	0
	High	mTESFAQLFEESLK	1	1	1	A0A0F6AZD0	M1(Oxidation)	0	2.28041	0	2	1675.8	4.2568	41.5304	0
	High	VEDATLVLSVGDDVEAK	1	1	1	A0A0F6AZD0		0	2.26641	0	2	1759.9	4.75324	31.1358	0
	High	QLAEDPFNNWVALNK	1	1	1	A0A0F6AZD0		0	2.26004	0	2	1758.89	4.36536	36.2325	0
	High	DVVLVDAGLK	1	1	1	A0A0F6AZD0		0	2.23042	0	2	1028.6	1.87851	24.8884	0
	High	RnNVVVSR	2	1	1	A0A0F6AZD0	N2(Deamidated)	0	2.2117	0	2	944.53	3.25425	7.05246	1
A0A0F6BAJ3	60 kDa chaperonin OS=Salmonella typhimurium (strain 14028s / SGSC 2262) OX=588858 GN=groEL PE=3 SV=1 - [A0A0F6BAJ3_SALT1]	116.125	46.53	1	25	25	37	548	57.2497	4.94482
	A3	Sequence	# PSMs	# Proteins	# Protein Groups	Protein Group Accessions	Modifications	ΔCn	XCorr	Probability	Charge	MH+ [Da]	ΔM [ppm]	RT [min]	# Missed Cleavages
	High	AIAQVGTISANSDETVGK	1	1	1	A0A0F6BAJ3		0	5.10025	0	2	1760.91	2.60138	19.0659	0
	High	IADLKGQNEDQNVGIK	1	1	1	A0A0F6BAJ3		0	5.03027	0	3	1741.91	1.33254	15.3831	1
	High	VVINKDTTTIIDGVGEEAAIQGR	2	1	1	A0A0F6BAJ3		0	4.86152	0	3	2399.28	0.624643	30.0851	1
	High	QIVLNcGEEPSVVANTVK	1	1	1	A0A0F6BAJ3	C6(Carbamidomethyl)	0	4.81605	0	2	1957.01	2.51228	25.671	0
	High	QQIEEATSDYDREK	1	1	1	A0A0F6BAJ3		0	4.52657	0	3	1711.78	1.39081	14.4096	1
	High	AAVEEGVVAGGGVALIR	2	1	1	A0A0F6BAJ3		0	4.43168	0	2	1567.88	1.21721	26.9237	0
	High	ANDAAGDGTTTATVLAQSIITEGLK	3	1	1	A0A0F6BAJ3		0	4.40993	0	3	2418.25	3.87601	42.7426	0
	High	AnDAAGDGTTTATVLAQSIITEGLK	2	1	1	A0A0F6BAJ3	N2(Deamidated)	0	4.10112	0	3	2419.23	3.72008	45.1322	0
	High	ATLEDLGQAKR	1	1	1	A0A0F6BAJ3		0	4.05058	0	3	1201.65	0.463213	15.0461	1
	High	AIAQVGTISAnSDETVGK	2	1	1	A0A0F6BAJ3	N11(Deamidated)	0	4.00117	0	2	1761.89	1.83372	19.9748	0
	High	AVAAGMNPMDLKR	1	1	1	A0A0F6BAJ3		0	3.99911	0	3	1373.71	1.72058	18.3149	1
	High	DTTTIIDGVGEEAAIQGR	1	1	1	A0A0F6BAJ3		0	3.89767	0	2	1845.92	2.8607	30.0425	0
	High	EIELEDKFENmGAQMVK	1	1	1	A0A0F6BAJ3	M11(Oxidation)	0	3.52428	0	3	2026.95	2.0243	25.4587	1
	High	ARVEDALHATR	1	1	1	A0A0F6BAJ3		0	3.46963	0	3	1238.66	3.29903	12.902	1
	High	VGAATEVEMKEK	1	1	1	A0A0F6BAJ3		0	3.43168	0	3	1291.66	2.57791	12.8368	1
	High	VGAATEVEMK	1	1	1	A0A0F6BAJ3		0	3.27589	0	2	1034.52	1.63558	14.6216	0
	High	QQIEEATSDYDR	1	1	1	A0A0F6BAJ3		0	3.19454	0	2	1454.64	-0.24447	15.3149	0
	High	VGAATEVEmKEK	1	1	1	A0A0F6BAJ3	M9(Oxidation)	0	3.07751	0	3	1307.65	2.60765	9.73283	1
	High	VGAATEVEmK	1	1	1	A0A0F6BAJ3	M9(Oxidation)	0	2.86742	0	2	1050.52	1.68694	10.8524	0
	High	AVAAAVEELK	1	1	1	A0A0F6BAJ3		0	2.81577	0	2	1000.57	1.1271	17.3209	0
	High	AVAAGMNPMDLK	1	1	1	A0A0F6BAJ3		0	2.71964	0	2	1217.6	2.2655	22.215	0
	High	GQNEDQNVGIK	1	1	1	A0A0F6BAJ3		0	2.70893	0	2	1201.58	2.88354	11.6195	0
	High	GVNVLADAVK	1	1	1	A0A0F6BAJ3		0	2.67647	0	2	985.57	1.80029	20.5528	0
	High	AVAAGmNPMDLK	2	1	1	A0A0F6BAJ3	M6(Oxidation)	0	2.59549	0	2	1233.6	0.717802	17.309	0
	High	ATLEDLGQAK	1	1	1	A0A0F6BAJ3		0	2.58048	0	2	1045.55	0.647394	16.7224	0
	High	LAGGVAVIK	1	1	1	A0A0F6BAJ3		0	2.32337	0	2	827.536	1.16608	16.2356	0
	High	VEDALHATR	1	1	1	A0A0F6BAJ3		0	2.29905	0	2	1011.52	2.35903	10.2348	0
	High	LIAEAMDKVGK	1	1	1	A0A0F6BAJ3		0	2.20813	0	2	1174.65	1.74171	16.8546	1
	High	EmLPVLEAVAK	1	1	1	A0A0F6BAJ3	M2(Oxidation)	0	2.20606	0	2	1215.67	1.5363	26.7742	0
	High	SFGAPTITK	1	1	1	A0A0F6BAJ3		0	2.12003	0	2	921.504	0.424122	16.6221	0
A0A0F6B9Y4	DNA-directed RNA polymerase subunit beta OS=Salmonella typhimurium (strain 14028s / SGSC 2262) OX=588858 GN=rpoB PE=3 SV=1 - [A0A0F6B9Y4_SALT1]	115.182	26.83	1	34	34	37	1342	150.507	5.26221
	A3	Sequence	# PSMs	# Proteins	# Protein Groups	Protein Group Accessions	Modifications	ΔCn	XCorr	Probability	Charge	MH+ [Da]	ΔM [ppm]	RT [min]	# Missed Cleavages
	High	AVLVSSGVEAEKLDK	1	1	1	A0A0F6B9Y4		0	5.57792	0	3	1544.85	0.606374	17.4875	1
	High	GDVLADGPSTDLGELALGQNMR	1	1	1	A0A0F6B9Y4		0	4.98451	0	3	2229.09	4.23417	36.7975	0
	High	DNKLQMELIPER	1	1	1	A0A0F6B9Y4		0	4.38687	0	3	1485.78	1.58401	24.2963	1
	High	LRGETASFDIEAnGK	1	1	1	A0A0F6B9Y4	N13(Deamidated)	0	4.37478	0	3	1608.79	1.89372	18.1167	1
	High	SNQNTcINQMPcVSLGEPVER	1	1	1	A0A0F6B9Y4	C6(Carbamidomethyl); C12(Carbamidomethyl)	0	4.3497	0	3	2433.1	1.39077	27.2628	0
	High	QKVDLSTFSDDEVLR	1	1	1	A0A0F6B9Y4		0	4.1663	0	3	1751.88	1.69307	26.5364	1
	High	RGGTVQYVDASR	1	1	1	A0A0F6B9Y4		0	4.02592	0	3	1308.67	3.09361	12.3802	1
	High	KITQGDDLAPGVLK	1	1	1	A0A0F6B9Y4		0	3.97986	0	3	1454.82	1.47763	18.2035	1
	High	ADKPLVGTGMER	1	1	1	A0A0F6B9Y4		0	3.74267	0	3	1273.66	1.58513	14.4541	0
	High	HIEVPVEYIAGK	1	1	1	A0A0F6B9Y4		0	3.65429	0	2	1354.74	1.28995	23.2173	0
	High	STGSYSLVTQQPLGGK	1	1	1	A0A0F6B9Y4		0	3.59236	0	2	1622.84	2.0724	21.299	0
	High	VDLSTFSDDEVLR	1	1	1	A0A0F6B9Y4		0	3.55971	0	2	1495.73	2.22718	31.7781	0
	High	SVGEMAENQFR	1	1	1	A0A0F6B9Y4		0	3.49671	0	2	1267.58	2.42704	18.3486	0
	High	LGDLPTSGQITLFDGR	1	1	1	A0A0F6B9Y4		0	3.44122	0	2	1689.89	4.66664	34.1817	0
	High	LGEPVFDVQEcQIR	1	1	1	A0A0F6B9Y4	C11(Carbamidomethyl)	0	3.37305	0	2	1689.83	1.81802	28.2313	0
	High	FIEQDPEGQYGLEAAFR	1	1	1	A0A0F6B9Y4		0	3.17948	0	2	1969.94	3.59581	32.6	0
	High	ITQGDDLAPGVLK	1	1	1	A0A0F6B9Y4		0	3.11226	0	2	1326.73	1.88293	20.9965	0
	High	SPGVFFDSDKGK	1	1	1	A0A0F6B9Y4		0	3.1062	0	3	1283.63	-0.640884	16.6847	1
	High	ISALGPGGLTR	1	1	1	A0A0F6B9Y4		0	2.94287	0	2	1041.61	1.6108	18.9371	0
	High	LSALVEIYR	1	1	1	A0A0F6B9Y4		0	2.8757	0	2	1063.62	2.07555	26.3396	0
	High	SVFPIQSYSGNSELQYVSYR	1	1	1	A0A0F6B9Y4		0	2.87476	0	2	2324.13	3.37484	34.8845	0
	High	GMPIATPVFDGAK	1	1	1	A0A0F6B9Y4		0	2.6656	0	2	1303.67	1.3931	26.6337	0
	High	SVFPIQSYSGnSELQYVSYR	2	1	1	A0A0F6B9Y4	N11(Deamidated)	0	2.65368	0	2	2325.12	5.83784	36.1332	0
	High	GGTVQYVDASR	1	1	1	A0A0F6B9Y4		0	2.65294	0	2	1152.57	2.39897	14.7101	0
	High	DDIIDVMKK	1	1	1	A0A0F6B9Y4		0	2.59005	0	2	1076.57	1.16187	20.6625	1
	High	GmPIATPVFDGAK	1	1	1	A0A0F6B9Y4	M2(Oxidation)	0	2.5359	0	2	1319.67	1.99192	21.0993	0
	High	AVLVSSGVEAEK	1	1	1	A0A0F6B9Y4		0	2.51731	0	2	1188.65	2.49082	15.8575	0
	High	ALEIEEMQLK	1	1	1	A0A0F6B9Y4		0	2.51491	0	2	1203.63	2.378	26.3739	0
	High	SPGVFFDSDK	1	1	1	A0A0F6B9Y4		0	2.4928	0	2	1098.51	1.80547	21.1506	0
	High	ALMGANMQR	1	1	1	A0A0F6B9Y4		0	2.46476	0	2	991.482	0.859282	15.3549	0
	High	LQMELIPER	1	1	1	A0A0F6B9Y4		0	2.32079	0	2	1128.61	1.82152	25.6959	0
	High	GETQLTPEEK	1	1	1	A0A0F6B9Y4		0	2.27288	0	2	1131.56	2.51898	12.6909	0
	High	LPATIILR	1	1	1	A0A0F6B9Y4		0	2.23237	0	2	896.595	2.86998	23.7754	0
	High	LNHLVDDK	1	1	1	A0A0F6B9Y4		0	2.16489	0	2	953.509	4.03502	9.8776	0
	High	AYDLGADVR	1	1	1	A0A0F6B9Y4		0	2.15969	0	2	979.486	1.97388	17.4199	0
	High	VIVSQLHR	1	1	1	A0A0F6B9Y4		0	2.14682	0	2	951.576	2.25712	13.9867	0
A0A0F6B278	Ribose-phosphate pyrophosphokinase OS=Salmonella typhimurium (strain 14028s / SGSC 2262) OX=588858 GN=prsA PE=3 SV=1 - [A0A0F6B278_SALT1]	93.9781	52.38	1	14	14	34	315	34.1947	5.43994
	A3	Sequence	# PSMs	# Proteins	# Protein Groups	Protein Group Accessions	Modifications	ΔCn	XCorr	Probability	Charge	MH+ [Da]	ΔM [ppm]	RT [min]	# Missed Cleavages
	High	FSDGEVSVQINENVR	1	1	1	A0A0F6B278		0	4.86726	0	2	1692.82	2.77798	23.4891	0
	High	RISNEESISAMFEH	1	1	1	A0A0F6B278		0	4.20819	0	3	1649.76	1.96866	25.2501	1
	High	LLNDTDmAIIDKR	1	1	1	A0A0F6B278	M7(Oxidation)	0	4.02533	0	3	1533.8	2.08054	17.8313	1
	High	LLnDTDmAIIDKR	1	1	1	A0A0F6B278	N3(Deamidated); M7(Oxidation)	0	3.99299	0	3	1534.78	2.31312	19.7439	1
	High	LLNDTDMAIIDKR	1	1	1	A0A0F6B278		0	3.94655	0	3	1517.8	2.47192	23.4634	1
	High	LLnDTDMAIIDKR	1	1	1	A0A0F6B278	N3(Deamidated)	0	3.93748	0	3	1518.79	1.50109	24.8928	1
	High	DcVLVDDMIDTGGTLcK	1	1	1	A0A0F6B278	C2(Carbamidomethyl); C16(Carbamidomethyl)	0	3.78641	0	2	1911.86	3.1337	37.1554	0
	High	VFAYATHPIFSGNAANnLR	3	1	1	A0A0F6B278	N17(Deamidated)	0	3.76093	0	3	2064.04	7.09309	26.5713	0
	High	ANVSQVMHIIGDVAGR	2	1	1	A0A0F6B278		0	3.71443	0	3	1666.87	1.89063	35.0259	0
	High	LFAGNATPELAQR	1	1	1	A0A0F6B278		0	3.65385	0	2	1387.73	1.44089	20.8298	0
	High	DcVLVDDmIDTGGTLcK	1	1	1	A0A0F6B278	C2(Carbamidomethyl); M8(Oxidation); C16(Carbamidomethyl)	0	3.49831	0	2	1927.85	2.38943	27.3233	0
	High	VFAYATHPIFSGNAANNLR	1	1	1	A0A0F6B278		0	3.32177	0	3	2063.05	2.92853	27.5472	0
	High	VVADFLSSVGVDR	2	1	1	A0A0F6B278		0	3.24421	0	2	1363.73	2.62958	31.9708	0
	High	ISNEESISAmFEH	1	1	1	A0A0F6B278	M10(Oxidation)	0	3.02178	0	2	1509.66	3.21398	21.6853	0
	High	LFAGnATPELAQR	4	1	1	A0A0F6B278	N5(Deamidated)	0	2.96472	0	2	1388.72	2.6653	22.306	0
	High	LLNDTDMAIIDK	1	1	1	A0A0F6B278		0	2.79524	0	2	1361.7	1.16276	26.692	0
	High	LYTSLGDAAVGR	1	1	1	A0A0F6B278		0	2.7589	0	2	1222.64	1.35232	20.5908	0
	High	ITAVIPYFGYAR	2	1	1	A0A0F6B278		0	2.63077	0	2	1370.75	2.94636	34.1255	0
	High	LLNDTDmAIIDK	1	1	1	A0A0F6B278	M7(Oxidation)	0	2.47593	0	2	1377.7	1.47323	20.5572	0
	High	TLTLSGMLAEAIR	2	1	1	A0A0F6B278		0	2.46572	0	2	1375.76	2.36577	42.1821	0
	High	ISNEESISAMFEH	1	1	1	A0A0F6B278		0	2.46135	0	2	1493.66	1.06989	29.5121	0
	High	ISnEESISAMFEH	1	1	1	A0A0F6B278	N3(Deamidated)	0	2.34974	0	2	1494.65	4.24955	34.3463	0
	High	LLnDTDMAIIDK	1	1	1	A0A0F6B278	N3(Deamidated)	0	2.29725	0	2	1362.69	2.50034	29.0306	0
	High	TLTLSGmLAEAIR	1	1	1	A0A0F6B278	M7(Oxidation)	0	2.26	0	2	1391.76	2.57156	30.8623	0
	High	AAEALKER	1	1	1	A0A0F6B278		0	2.23574	0	2	887.499	5.42526	5.12831	1
A0A0F6B9X6	Elongation factor Tu OS=Salmonella typhimurium (strain 14028s / SGSC 2262) OX=588858 GN=tuf_2 PE=3 SV=1 - [A0A0F6B9X6_SALT1]	92.4693	54.06	1	18	18	29	394	43.2563	5.45264
	A3	Sequence	# PSMs	# Proteins	# Protein Groups	Protein Group Accessions	Modifications	ΔCn	XCorr	Probability	Charge	MH+ [Da]	ΔM [ppm]	RT [min]	# Missed Cleavages
	High	HYAHVDcPGHADYVK	1	1	1	A0A0F6B9X6	C7(Carbamidomethyl)	0	5.11843	0	4	1768.79	1.98791	13.4818	0
	High	VGEEVEIVGIKETQK	1	1	1	A0A0F6B9X6		0	5.08548	0	3	1657.9	1.88339	19.6305	1
	High	GITInTSHVEYDTPTR	1	1	1	A0A0F6B9X6	N5(Deamidated)	0	4.68973	0	3	1804.88	2.47565	21.177	0
	High	GITINTSHVEYDTPTR	1	1	1	A0A0F6B9X6		0	4.62904	0	3	1803.89	1.66895	18.798	0
	High	AIDKPFLLPIEDVFSISGR	1	1	1	A0A0F6B9X6		0	4.32492	0	3	2117.17	1.14721	45.4527	0
	High	FESEVYILSKDEGGR	1	1	1	A0A0F6B9X6		0	4.05083	0	3	1728.85	1.9689	22.666	1
	High	TTDVTGTIELPEGVEmVMPGDNIK	4	1	1	A0A0F6B9X6	M16(Oxidation)	0	4.03515	0	3	2562.24	4.11446	36.5858	0
	High	ELLSQYDFPGDDTPIVR	5	1	1	A0A0F6B9X6		0	3.98045	0	2	1964.97	4.06311	35.4678	0
	High	TTDVTGTIELPEGVEMVMPGDNIK	1	1	1	A0A0F6B9X6		0	3.88008	0	3	2546.25	4.03693	40.3098	0
	High	IIELAGFLDSYIPEPER	1	1	1	A0A0F6B9X6		0	3.66723	0	2	1962.03	4.57184	45.651	0
	High	STcTGVEMFRK	1	1	1	A0A0F6B9X6	C3(Carbamidomethyl)	0	3.54201	0	3	1315.61	1.19948	15.5324	1
	High	AFDQIDNAPEEK	1	1	1	A0A0F6B9X6		0	3.40512	0	2	1376.63	0.842273	16.7853	0
	High	GYRPQFYFR	1	1	1	A0A0F6B9X6		0	3.32441	0	3	1233.62	1.27493	21.4596	0
	High	TTLTAAITTVLAK	2	1	1	A0A0F6B9X6		0	3.09376	0	2	1303.79	2.94036	36.3269	0
	High	VGEEVEIVGIK	1	1	1	A0A0F6B9X6		0	2.95808	0	2	1171.66	2.56765	23.4766	0
	High	AGENVGVLLR	1	1	1	A0A0F6B9X6		0	2.94509	0	2	1027.59	0.944345	20.6269	0
	High	STcTGVEMFR	1	1	1	A0A0F6B9X6	C3(Carbamidomethyl)	0	2.65429	0	2	1187.52	1.59658	19.2981	0
	High	ALEGDAEWEAK	1	1	1	A0A0F6B9X6		0	2.43304	0	2	1218.56	0.690562	17.6249	0
	High	FESEVYILSK	1	1	1	A0A0F6B9X6		0	2.27955	0	2	1214.63	1.94851	25.4045	0
	High	TVGAGVVAK	1	1	1	A0A0F6B9X6		0	2.13569	0	2	801.486	3.38372	11.5122	0
	High	STcTGVEmFR	1	1	1	A0A0F6B9X6	C3(Carbamidomethyl); M8(Oxidation)	0	2.02755	0	2	1203.52	2.04764	15.4817	0
A0A0F6B7L9	30S ribosomal protein S5 OS=Salmonella typhimurium (strain 14028s / SGSC 2262) OX=588858 GN=rpsE PE=3 SV=1 - [A0A0F6B7L9_SALT1]	91.9261	70.06	1	9	9	49	167	17.5923	10.1108
	A3	Sequence	# PSMs	# Proteins	# Protein Groups	Protein Group Accessions	Modifications	ΔCn	XCorr	Probability	Charge	MH+ [Da]	ΔM [ppm]	RT [min]	# Missed Cleavages
	High	NmINVALNnGTLQHPVK	5	1	1	A0A0F6B7L9	M2(Oxidation); N9(Deamidated)	0	5.68302	0	3	1879.97	2.2914	20.1762	0
	High	ATIDGLENMNSPEMVAAKR	1	1	1	A0A0F6B7L9		0	5.65367	0	3	2047	1.59733	23.5962	1
	High	NMINVALNnGTLQHPVK	5	1	1	A0A0F6B7L9	N9(Deamidated)	0	4.90519	0	3	1863.98	2.56278	25.0151	0
	High	nMINVALNnGTLQHPVK	12	1	1	A0A0F6B7L9	N1(Deamidated); N9(Deamidated)	0	4.89661	0	3	1864.96	2.16484	28.339	0
	High	VFMQPASEGTGIIAGGAMR	2	1	1	A0A0F6B7L9		0	4.65519	0	2	1892.94	1.54627	28.7371	0
	High	ATIDGLENMNSPEMVAAK	2	1	1	A0A0F6B7L9		0	4.28845	0	2	1890.89	0.598494	26.8723	0
	High	VFmQPASEGTGIIAGGAMR	2	1	1	A0A0F6B7L9	M3(Oxidation)	0	4.19374	0	2	1908.93	1.38345	24.669	0
	High	AVLEVAGVHNVLAK	1	1	1	A0A0F6B7L9		0	4.13745	0	3	1419.84	2.52288	22.3149	0
	High	ATIDGLENmNSPEMVAAK	4	1	1	A0A0F6B7L9	M9(Oxidation)	0	3.72003	0	2	1906.89	0.955565	22.1433	0
	High	ATIDGLENMnSPEMVAAK	2	1	1	A0A0F6B7L9	N10(Deamidated)	0	3.69797	0	2	1891.88	3.69148	27.6055	0
	High	IFSFTALTVVGDGnGR	2	1	1	A0A0F6B7L9	N14(Deamidated)	0	3.56611	0	2	1654.85	3.88306	39.7921	0
	High	AVLEVAGVHnVLAK	1	1	1	A0A0F6B7L9	N10(Deamidated)	0	3.54301	0	3	1420.82	5.8023	24.2397	0
	High	AYGSTNPINVVR	1	1	1	A0A0F6B7L9		0	3.17628	0	2	1290.68	2.82185	19.0392	0
	High	IFSFTALTVVGDGNGR	1	1	1	A0A0F6B7L9		0	2.98154	0	2	1653.87	4.33258	37.8371	0
	High	GKSVEEILGK	1	1	1	A0A0F6B7L9		0	2.93527	0	2	1059.61	1.98534	15.997	1
	High	ATIDGLENmNSPEmVAAK	1	1	1	A0A0F6B7L9	M9(Oxidation); M14(Oxidation)	0	2.832	0	2	1922.89	3.27466	19.1238	0
	High	AYGSTNPInVVR	2	1	1	A0A0F6B7L9	N9(Deamidated)	0	2.67711	0	2	1291.67	1.96357	18.6464	0
	High	ATIDGLEnmNSPEMVAAK	2	1	1	A0A0F6B7L9	N8(Deamidated); M9(Oxidation)	0	2.58486	0	2	1907.88	1.84704	23.3309	0
	High	AREVPAAIQK	1	1	1	A0A0F6B7L9		0	2.45392	0	2	1082.64	4.53798	11.3575	1
	High	VFmQPASEGTGIIAGGAmR	1	1	1	A0A0F6B7L9	M3(Oxidation); M18(Oxidation)	0	2.45144	0	2	1924.93	1.60382	21.2521	0
A0A0F6AZB9	Formate C-acetyltransferase OS=Salmonella typhimurium (strain 14028s / SGSC 2262) OX=588858 GN=pflB PE=3 SV=1 - [A0A0F6AZB9_SALT1]	90.4929	32.89	1	22	22	30	760	84.9505	6.0874
	A3	Sequence	# PSMs	# Proteins	# Protein Groups	Protein Group Accessions	Modifications	ΔCn	XCorr	Probability	Charge	MH+ [Da]	ΔM [ppm]	RT [min]	# Missed Cleavages
	High	AGAPFGPGANPMHGR	1	1	1	A0A0F6AZB9		0	5.27597	0	3	1436.69	0.470484	16.4974	0
	High	IVGLQTEAPLKR	1	1	1	A0A0F6AZB9		0	4.2203	0	3	1324.8	0.546532	17.4108	1
	High	LREEIAEQHR	1	1	1	A0A0F6AZB9		0	4.21903	0	3	1280.67	2.80882	9.47559	1
	High	KSGVLTGLPDAYGR	1	1	1	A0A0F6AZB9		0	4.02414	0	3	1433.78	1.52001	20.3562	1
	High	NYTPYEGDESFLAGATDATTK	1	1	1	A0A0F6AZB9		0	4.01019	0	2	2251.01	1.69909	30.0806	0
	High	TMLYAInGGVDEK	2	1	1	A0A0F6AZB9	N7(Deamidated)	0	3.73471	0	2	1411.68	1.8942	24.186	0
	High	TMLYAINGGVDEK	1	1	1	A0A0F6AZB9		0	3.45015	0	2	1410.7	2.59289	23.0721	0
	High	DGISYTFSIVPNALGKDDEVR	2	1	1	A0A0F6AZB9		0	3.32638	0	3	2296.15	3.58534	36.7339	1
	High	VDDMAVDLVER	1	1	1	A0A0F6AZB9		0	3.27579	0	2	1261.61	2.66104	25.5114	0
	High	THNQGVFDVYTPDILR	1	1	1	A0A0F6AZB9		0	3.2516	0	3	1874.94	2.41322	31.9329	0
	High	TmLYAInGGVDEK	1	1	1	A0A0F6AZB9	M2(Oxidation); N7(Deamidated)	0	3.2313	0	2	1427.67	0.988569	20.6312	0
	High	SGVLTGLPDAYGR	1	1	1	A0A0F6AZB9		0	3.22154	0	2	1305.68	1.16469	25.6241	0
	High	SEPIKGDVLNFDEVMDR	1	1	1	A0A0F6AZB9		0	3.15503	0	3	1963.95	3.63969	30.9945	1
	High	GAVASLTSVAK	1	1	1	A0A0F6AZB9		0	2.9682	0	2	1003.58	1.03725	17.0583	0
	High	TMAcGIAGLSVAADSLSAIK	1	1	1	A0A0F6AZB9	C4(Carbamidomethyl)	0	2.88871	0	2	1936	4.6852	38.6249	0
	High	IVGLQTEAPLK	1	1	1	A0A0F6AZB9		0	2.8704	0	2	1168.7	1.24469	21.3592	0
	High	SQnGAAMSFGR	2	1	1	A0A0F6AZB9	N3(Deamidated)	0	2.83157	0	2	1126.5	1.543	16.3067	0
	High	LATAWEGFTK	1	1	1	A0A0F6AZB9		0	2.82467	0	2	1123.58	2.06723	25.1253	0
	High	VDDmAVDLVER	1	1	1	A0A0F6AZB9	M4(Oxidation)	0	2.81371	0	2	1277.61	1.92606	20.3194	0
	High	VSTFLDAYIER	1	1	1	A0A0F6AZB9		0	2.68581	0	2	1313.68	2.78028	32.69	0
	High	VALYGIDYLMK	1	1	1	A0A0F6AZB9		0	2.5459	0	2	1285.69	2.05882	36.0768	0
	High	EQQQDVITR	1	1	1	A0A0F6AZB9		0	2.35698	0	2	1116.57	2.69497	12.1736	0
	High	GDWQNEVNVR	1	1	1	A0A0F6AZB9		0	2.33893	0	2	1216.57	2.12598	18.6978	0
	High	LPFAYAK	1	1	1	A0A0F6AZB9		0	2.09008	0	2	809.457	2.16531	19.0326	0
	High	DGISYTFSIVPNALGK	1	1	1	A0A0F6AZB9		0	2.0813	0	2	1681.89	6.05676	39.637	0
	High	SQnGAAmSFGR	1	1	1	A0A0F6AZB9	N3(Deamidated); M7(Oxidation)	0	2.07403	0	2	1142.49	3.19421	13.0547	0
	High	GDWqNEVNVR	1	1	1	A0A0F6AZB9	Q4(Deamidated)	0	2.05372	0	2	1217.55	-1.19019	18.689	0
A0A0F6B7P3	Elongation factor G OS=Salmonella typhimurium (strain 14028s / SGSC 2262) OX=588858 GN=fusA PE=3 SV=1 - [A0A0F6B7P3_SALT1]	89.165	38.49	1	20	20	31	704	77.5505	5.30029
	A3	Sequence	# PSMs	# Proteins	# Protein Groups	Protein Group Accessions	Modifications	ΔCn	XCorr	Probability	Charge	MH+ [Da]	ΔM [ppm]	RT [min]	# Missed Cleavages
	High	EFNVEANVGKPQVAYR	1	1	1	A0A0F6B7P3		0	5.50117	0	3	1820.93	2.24518	20.6781	0
	High	YDDAPNNVAQAVIEAR	1	1	1	A0A0F6B7P3		0	4.78783	0	2	1745.85	1.61001	27.7082	0
	High	VYSGVVNSGDTVLNSVK	1	1	1	A0A0F6B7P3		0	4.73179	0	2	1737.91	3.1376	25.4814	0
	High	DVTTGDTLcDPENPIILER	1	1	1	A0A0F6B7P3	C9(Carbamidomethyl)	0	4.69297	0	2	2158.04	1.8794	32.4804	0
	High	IGEVHDGAATMDWMEQEQER	2	1	1	A0A0F6B7P3		0	4.61628	0	3	2332	1.01264	25.9024	0
	High	VEVETPEENTGDVIGDLSR	1	1	1	A0A0F6B7P3		0	4.33596	0	2	2058.99	2.26373	29.1943	0
	High	GMLKGQESEVTGVK	1	1	1	A0A0F6B7P3		0	4.32054	0	3	1462.76	0.412074	15.0511	1
	High	HASDDEPFSALAFK	1	1	1	A0A0F6B7P3		0	3.89825	0	3	1534.72	2.62349	26.9907	0
	High	YDDAPnNVAQAVIEAR	6	1	1	A0A0F6B7P3	N6(Deamidated)	0	3.82354	0	2	1746.83	0.207354	26.6964	0
	High	VLNNEIILVTcGSAFK	1	1	1	A0A0F6B7P3	C11(Carbamidomethyl)	0	3.33836	0	2	1777.96	2.98857	34.4877	0
	High	IATDPFVGNLTFFR	1	1	1	A0A0F6B7P3		0	3.05279	0	2	1597.85	5.23794	41.2494	0
	High	SGPLAGYPVVDLGVR	1	1	1	A0A0F6B7P3		0	3.02231	0	2	1499.82	1.69023	32.8117	0
	High	GGVIPGEYIPAVDK	1	1	1	A0A0F6B7P3		0	3.00346	0	2	1414.76	2.93839	27.1361	0
	High	AGDIAAAIGLK	1	1	1	A0A0F6B7P3		0	2.95221	0	2	999.585	1.43473	25.5788	0
	High	NIGISAHIDAGK	1	1	1	A0A0F6B7P3		0	2.83822	0	2	1195.65	2.11945	16.1194	0
	High	YLGGEELTEEEIK	1	1	1	A0A0F6B7P3		0	2.78107	0	2	1509.73	1.95371	23.6589	0
	High	GYEFInDIK	1	1	1	A0A0F6B7P3	N6(Deamidated)	0	2.68143	0	2	1099.53	2.13662	25.5408	0
	High	AKVTDIEGK	1	1	1	A0A0F6B7P3		0	2.567	0	2	960.539	2.76156	9.47999	1
	High	GQESEVTGVK	1	1	1	A0A0F6B7P3		0	2.45744	0	2	1033.52	1.73056	11.0596	0
	High	VYSGVVNSGDTVLnSVK	3	1	1	A0A0F6B7P3	N14(Deamidated)	0	2.44521	0	2	1738.89	0.534278	26.4898	0
	High	mEFPEPVISIAVEPK	1	1	1	A0A0F6B7P3	M1(Oxidation)	0	2.23849	0	2	1701.88	3.22321	33.937	0
	High	LAASIAFK	1	1	1	A0A0F6B7P3		0	2.11422	0	2	820.494	1.59033	19.0952	0
	High	GYEFINDIK	1	1	1	A0A0F6B7P3		0	2.02181	0	2	1098.55	2.36734	25.5276	0
A0A0F6B1K3	Putative periplasmic protein OS=Salmonella typhimurium (strain 14028s / SGSC 2262) OX=588858 GN=STM14_1918 PE=4 SV=1 - [A0A0F6B1K3_SALT1]	84.5317	44.76	1	13	13	27	353	38.4803	9.15869
	A3	Sequence	# PSMs	# Proteins	# Protein Groups	Protein Group Accessions	Modifications	ΔCn	XCorr	Probability	Charge	MH+ [Da]	ΔM [ppm]	RT [min]	# Missed Cleavages
	High	STREQEATQPDDVIR	1	1	1	A0A0F6B1K3		0	5.17018	0	3	1744.85	1.53465	14.562	1
	High	ELVADAATNTIYISGVGK	2	1	1	A0A0F6B1K3		0	4.81593	0	2	1821.96	2.10271	30.1272	0
	High	TFDTPTYPnSLALSADGK	2	1	1	A0A0F6B1K3	N9(Deamidated)	0	4.61626	0	2	1898.91	4.05822	28.9949	0
	High	ELVADAATnTIYISGVGK	3	1	1	A0A0F6B1K3	N9(Deamidated)	0	4.05977	0	2	1822.95	1.42799	29.0866	0
	High	LYTTNADGEFITIDTASNK	1	1	1	A0A0F6B1K3		0	4.01149	0	2	2074	2.71944	27.9817	0
	High	IAAPASLAVLFNPTR	2	1	1	A0A0F6B1K3		0	3.91254	0	2	1540.89	4.44924	39.6887	0
	High	TFDTPTYPNSLALSADGK	2	1	1	A0A0F6B1K3		0	3.77255	0	2	1897.92	3.29232	28.278	0
	High	RTEEVRPLQPR	1	1	1	A0A0F6B1K3		0	3.64817	0	3	1380.77	2.36725	11.1084	1
	High	ESAIWVVDGETIK	2	1	1	A0A0F6B1K3		0	3.38513	0	2	1446.75	3.06855	30.1736	0
	High	EQEATQPDDVIR	1	1	1	A0A0F6B1K3		0	3.2759	0	2	1400.67	1.42977	15.6254	0
	High	ATEVLVVDTR	2	1	1	A0A0F6B1K3		0	3.04592	0	2	1102.61	2.17411	18.0204	0
	High	QAGQVSVIDAK	1	1	1	A0A0F6B1K3		0	2.94187	0	2	1115.61	1.26379	14.9798	0
	High	MSTGLALDSK	1	1	1	A0A0F6B1K3		0	2.52185	0	2	1022.52	1.12734	17.0178	0
	High	LYTTnADGEFITIDTASNK	3	1	1	A0A0F6B1K3	N5(Deamidated)	0	2.46477	0	2	2074.98	1.59692	29.4628	0
	High	NEAYVTHR	1	1	1	A0A0F6B1K3		0	2.40867	0	2	989.484	3.72704	6.32574	0
	High	nEAYVTHR	1	1	1	A0A0F6B1K3	N1(Deamidated)	0	2.08469	0	2	990.466	2.54523	11.0704	0
	High	LKTTIENTGK	1	1	1	A0A0F6B1K3		0	2.02009	0	2	1104.63	4.2562	9.3518	1
A0A0F6B7N0	30S ribosomal protein S3 OS=Salmonella typhimurium (strain 14028s / SGSC 2262) OX=588858 GN=rpsC PE=3 SV=1 - [A0A0F6B7N0_SALT1]	82.8021	49.79	1	10	10	20	233	25.9672	10.272
	A3	Sequence	# PSMs	# Proteins	# Protein Groups	Protein Group Accessions	Modifications	ΔCn	XCorr	Probability	Charge	MH+ [Da]	ΔM [ppm]	RT [min]	# Missed Cleavages
	High	ADIDYNTSEAHTTYGVIGVK	2	1	1	A0A0F6B7N0		0	6.10274	0	3	2154.04	3.11037	22.6057	0
	High	KVVADIAGVPAQINIAEVR	2	1	1	A0A0F6B7N0		0	5.39351	0	3	1963.14	2.60029	29.8715	1
	High	GEILGGMAAVEQPEKPAAQPK	2	1	1	A0A0F6B7N0		0	5.37795	0	3	2121.1	1.48924	20.9873	0
	High	GEILGGmAAVEQPEKPAAQPK	2	1	1	A0A0F6B7N0	M7(Oxidation)	0	5.27104	0	3	2137.1	1.77262	16.5252	0
	High	ADIDYnTSEAHTTYGVIGVK	1	1	1	A0A0F6B7N0	N6(Deamidated)	0	5.01787	0	3	2155.02	2.086	24.0766	0
	High	VVADIAGVPAQINIAEVR	2	1	1	A0A0F6B7N0		0	4.87011	0	2	1835.05	3.98613	33.9188	0
	High	VTIHTARPGIVIGK	1	1	1	A0A0F6B7N0		0	4.86863	0	3	1461.89	1.16767	16.319	0
	High	LVADSITSQLER	3	1	1	A0A0F6B7N0		0	3.46127	0	2	1331.72	2.12256	24.4899	0
	High	EFADNLDSDFKVR	1	1	1	A0A0F6B7N0		0	3.18813	0	3	1555.74	1.85187	25.1495	1
	High	EFADNLDSDFK	2	1	1	A0A0F6B7N0		0	2.89387	0	2	1300.57	2.16657	25.0243	0
	High	RAVQNAMR	1	1	1	A0A0F6B7N0		0	2.87454	0	2	945.51	5.48275	5.15321	1
	High	GIKVEVSGR	1	1	1	A0A0F6B7N0		0	2.30238	0	2	944.555	2.97715	12.5052	1
A0A0F6B2U2	Flagellin OS=Salmonella typhimurium (strain 14028s / SGSC 2262) OX=588858 GN=fliC PE=3 SV=1 - [A0A0F6B2U2_SALT1]	78.7234	51.11	1	17	17	38	495	51.581	4.99561
	A3	Sequence	# PSMs	# Proteins	# Protein Groups	Protein Group Accessions	Modifications	ΔCn	XCorr	Probability	Charge	MH+ [Da]	ΔM [ppm]	RT [min]	# Missed Cleavages
	High	INSAKDDAAGQAIANR	1	1	1	A0A0F6B2U2		0	6.03217	0	3	1614.82	1.84019	13.4525	1
	High	SRIEDSDYATEVSNMSR	1	1	1	A0A0F6B2U2		0	5.32134	0	3	1959.88	2.44479	20.1856	1
	High	LGGADGKTEVVSIGGK	1	1	1	A0A0F6B2U2		0	5.31237	0	3	1487.81	2.11296	15.8893	1
	High	ELAVQSANSTNSQSDLDSIQAEITQR	1	1	1	A0A0F6B2U2		0	4.77499	0	3	2805.36	1.85478	32.0317	0
	High	AALTAAGVTGTASVVK	1	1	1	A0A0F6B2U2		0	4.4709	0	2	1416.81	1.86751	20.4344	0
	High	FNSAITNLGNTVnNLTSAR	5	1	1	A0A0F6B2U2	N13(Deamidated)	0	4.10097	0	2	2008.02	3.99217	28.3907	0
	High	QINSQTLGLDTLNVQQK	1	1	1	A0A0F6B2U2		0	3.95918	0	2	1900.02	2.62046	27.3704	0
	High	FNSAITNLGNTVNNLTSAR	1	1	1	A0A0F6B2U2		0	3.82743	0	3	2007.03	3.26117	34.4067	0
	High	AQPDLAEAAATTTENPLQK	1	1	1	A0A0F6B2U2		0	3.77797	0	2	1968.99	2.65619	25.3087	0
	High	IDAALAQVDTLR	1	1	1	A0A0F6B2U2		0	3.72232	0	2	1285.71	2.56026	24.8216	0
	High	IEDSDYATEVSNMSR	1	1	1	A0A0F6B2U2		0	3.66872	0	2	1716.74	2.71104	22.5159	0
	High	NANDGISIAQTTEGALNEINnNLQR	10	1	1	A0A0F6B2U2	N21(Deamidated)	0	3.39143	0	3	2671.3	1.52972	35.0593	0
	High	AQILQQAGTSVLAQANQVPQNVLSLLR	1	1	1	A0A0F6B2U2		0	3.35154	0	3	2860.61	4.05241	45.6464	0
	High	VSGQTQFnGVK	3	1	1	A0A0F6B2U2	N8(Deamidated)	0	3.23341	0	2	1165.59	0.679133	14.4061	0
	High	ELAVqSANSTNSQSDLDSIQAEITQR	4	1	1	A0A0F6B2U2	Q5(Deamidated)	0	2.99511	0	3	2806.34	2.11255	33.4362	0
	High	DDAAGQAIANR	1	1	1	A0A0F6B2U2		0	2.94073	0	2	1101.53	3.08169	13.4976	0
	High	SDLGAVQNR	1	1	1	A0A0F6B2U2		0	2.77391	0	2	959.491	0.567104	12.185	0
	High	SQSALGTAIER	1	1	1	A0A0F6B2U2		0	2.7121	0	2	1132.6	2.38829	15.8849	0
	High	ASATGLGGTDQK	1	1	1	A0A0F6B2U2		0	2.56918	0	2	1105.55	3.25471	9.48445	0
	High	DDAAGqAIANR	1	1	1	A0A0F6B2U2	Q6(Deamidated)	0	2.09521	0	2	1102.51	-3.01721	13.4191	0
A0A0F6B7N3	50S ribosomal protein L2 OS=Salmonella typhimurium (strain 14028s / SGSC 2262) OX=588858 GN=rplB PE=3 SV=1 - [A0A0F6B7N3_SALT1]	78.137	54.95	1	15	15	24	273	29.802	10.9312
	A3	Sequence	# PSMs	# Proteins	# Protein Groups	Protein Group Accessions	Modifications	ΔCn	XCorr	Probability	Charge	MH+ [Da]	ΔM [ppm]	RT [min]	# Missed Cleavages
	High	ATLGEVGNAEHMLR	2	1	1	A0A0F6B7N3		0	5.04492	0	3	1497.75	0.880919	21.8859	0
	High	ATLGEVGnAEHMLR	1	1	1	A0A0F6B7N3	N8(Deamidated)	0	5.01415	0	3	1498.74	4.29637	22.4983	0
	High	NIPVGSTVHNVEMKPGK	1	1	1	A0A0F6B7N3		0	4.7208	0	3	1806.96	1.24306	15.4379	0
	High	GTAMNPVDHPHGGGEGR	1	1	1	A0A0F6B7N3		0	4.39426	0	3	1688.76	2.07326	10.096	0
	High	NIPVGSTVHNVEmKPGK	1	1	1	A0A0F6B7N3	M13(Oxidation)	0	4.08696	0	3	1822.95	2.48143	14.3643	0
	High	HPVTPWGVQTK	1	1	1	A0A0F6B7N3		0	4.08607	0	2	1249.67	2.37601	15.8281	0
	High	NFGKHPVTPWGVQTK	1	1	1	A0A0F6B7N3		0	3.79622	0	3	1695.9	1.19904	17.6544	1
	High	AGDQIQSGVDAAIK	1	1	1	A0A0F6B7N3		0	3.55207	0	2	1372.71	2.8102	19.1152	0
	High	ATLGEVGNAEHmLR	1	1	1	A0A0F6B7N3	M12(Oxidation)	0	3.4263	0	3	1513.74	0.743094	16.6796	0
	High	GTAmNPVDHPHGGGEGR	1	1	1	A0A0F6B7N3	M4(Oxidation)	0	3.32761	0	4	1704.76	5.20775	7.4664	0
	High	NKDGIPAVVER	1	1	1	A0A0F6B7N3		0	3.15486	0	2	1197.66	1.27127	15.1413	1
	High	SAGTYVQIVAR	1	1	1	A0A0F6B7N3		0	2.96933	0	2	1164.64	2.36028	19.3422	0
	High	SANIALVLYK	2	1	1	A0A0F6B7N3		0	2.78915	0	2	1091.65	0.522764	26.5826	0
	High	AGNTLPMR	1	1	1	A0A0F6B7N3		0	2.52975	0	2	859.448	2.53434	13.8953	0
	High	nKDGIPAVVER	1	1	1	A0A0F6B7N3	N1(Deamidated)	0	2.49289	0	2	1198.64	1.56973	17.4959	1
	High	DGAYVTLR	2	1	1	A0A0F6B7N3		0	2.37573	0	2	894.47	1.72026	19.2229	0
	High	AGnTLPMR	1	1	1	A0A0F6B7N3	N3(Deamidated)	0	2.34956	0	2	860.43	0.678742	14.9621	0
	High	GKPFAPLVEK	1	1	1	A0A0F6B7N3		0	2.23324	0	2	1085.64	2.02604	15.7966	0
	High	TDKFIVR	1	1	1	A0A0F6B7N3		0	2.11505	0	2	878.511	2.26505	13.7501	1
	High	DGIPAVVER	1	1	1	A0A0F6B7N3		0	2.05556	0	2	955.523	2.57415	18.5724	0
	High	VVNPELHK	1	1	1	A0A0F6B7N3		0	2.01397	0	2	935.534	3.39262	9.64336	0
A0A0F6AWU8	Pyruvate dehydrogenase E1 component OS=Salmonella typhimurium (strain 14028s / SGSC 2262) OX=588858 GN=aceE PE=4 SV=1 - [A0A0F6AWU8_SALT1]	77.2892	31.23	1	24	24	33	887	99.5169	5.74463
	A3	Sequence	# PSMs	# Proteins	# Protein Groups	Protein Group Accessions	Modifications	ΔCn	XCorr	Probability	Charge	MH+ [Da]	ΔM [ppm]	RT [min]	# Missed Cleavages
	High	QIGIYSPnGQQYTPQDR	5	1	1	A0A0F6AWU8	N8(Deamidated)	0	4.11973	0	2	1965.93	2.39822	22.6528	0
	High	DYGVGSDVYSVTSFTELAR	1	1	1	A0A0F6AWU8		0	3.65405	0	2	2065.98	3.95865	40.0509	0
	High	VPYIAQVMNDAPAVASTDYmK	1	1	1	A0A0F6AWU8	M20(Oxidation)	0	3.52456	0	3	2300.1	3.79849	34.6644	0
	High	VPYIAQVMNDAPAVASTDYMK	1	1	1	A0A0F6AWU8		0	3.52307	0	3	2284.11	4.51149	37.9111	0
	High	GIYKLETLEGSK	1	1	1	A0A0F6AWU8		0	3.50926	0	3	1337.73	1.17317	19.2765	1
	High	FNIDADKVNPR	1	1	1	A0A0F6AWU8		0	3.49124	0	3	1288.67	1.06728	16.3372	1
	High	LIQLmNETVDGDYQTFK	1	1	1	A0A0F6AWU8	M5(Oxidation)	0	3.40962	0	2	2030.98	1.21701	28.5965	0
	High	IGDLcWQAGDQQAR	1	1	1	A0A0F6AWU8	C5(Carbamidomethyl)	0	3.24334	0	2	1617.75	2.52023	22.0893	0
	High	QTVYAFLGDGEMDEPESK	1	1	1	A0A0F6AWU8		0	3.21247	0	2	2015.9	3.96931	31.3649	0
	High	AQYLIDQLLSEAR	2	1	1	A0A0F6AWU8		0	3.08993	0	2	1519.82	5.56157	40.2061	0
	High	LTQEQMDNFR	1	1	1	A0A0F6AWU8		0	2.82318	0	2	1281.59	1.34105	17.4399	0
	High	VQLLGSGSILR	1	1	1	A0A0F6AWU8		0	2.76439	0	2	1142.69	2.36357	27.1317	0
	High	FQNDVDPIETR	1	1	1	A0A0F6AWU8		0	2.717	0	2	1333.64	3.40313	18.5679	0
	High	TYVPADDYR	1	1	1	A0A0F6AWU8		0	2.50703	0	2	1099.51	2.04339	15.7924	0
	High	ATVILAHTIK	1	1	1	A0A0F6AWU8		0	2.46522	0	2	1066.66	1.22279	15.691	0
	High	GYGMGDTAEGK	1	1	1	A0A0F6AWU8		0	2.42166	0	2	1085.46	3.23683	13.6367	0
	High	FQnDVDPIETR	2	1	1	A0A0F6AWU8	N3(Deamidated)	0	2.39829	0	2	1334.62	1.9318	19.7102	0
	High	GAITIATR	1	1	1	A0A0F6AWU8		0	2.3784	0	2	802.479	0.640508	15.0395	0
	High	LDGPVTGnGK	1	1	1	A0A0F6AWU8	N8(Deamidated)	0	2.37687	0	2	958.487	3.1193	12.4964	0
	High	EISTTIAFVR	1	1	1	A0A0F6AWU8		0	2.32465	0	2	1136.63	2.34314	25.2999	0
	High	LVPIIADEAR	1	1	1	A0A0F6AWU8		0	2.26843	0	2	1096.64	2.56449	22.4935	0
	High	TFGMEGLFR	1	1	1	A0A0F6AWU8		0	2.26209	0	2	1057.52	2.08353	32.5912	0
	High	QTVYAFLGDGEmDEPESK	1	1	1	A0A0F6AWU8	M12(Oxidation)	0	2.18802	0	2	2031.89	2.41549	27.9729	0
	High	EAAQILAK	1	1	1	A0A0F6AWU8		0	2.18013	0	2	843.495	1.40511	13.7343	0
	High	GFLIGGTSGR	1	1	1	A0A0F6AWU8		0	2.16051	0	2	964.523	1.44863	19.8685	0
	High	LETLEGSK	1	1	1	A0A0F6AWU8		0	2.05231	0	2	876.469	2.2997	12.6864	0
	High	VVADAITK	1	1	1	A0A0F6AWU8		0	2.0121	0	2	816.485	3.13995	12.9152	0
A0A0F6B7M4	50S ribosomal protein L5 OS=Salmonella typhimurium (strain 14028s / SGSC 2262) OX=588858 GN=rplE PE=3 SV=1 - [A0A0F6B7M4_SALT1]	73.058	64.8	1	11	11	24	179	20.3047	9.39307
	A3	Sequence	# PSMs	# Proteins	# Protein Groups	Protein Group Accessions	Modifications	ΔCn	XCorr	Probability	Charge	MH+ [Da]	ΔM [ppm]	RT [min]	# Missed Cleavages
	High	LHDYYKDEVVNK	1	1	1	A0A0F6B7M4		0	5.79306	0	3	1522.76	1.6798	14.4844	1
	High	LLDNAAADLTAISGQKPLITK	3	1	1	A0A0F6B7M4		0	5.28232	0	3	2153.22	1.71249	33.4092	0
	High	ITLNMGVGEAIADKK	1	1	1	A0A0F6B7M4		0	5.12993	0	3	1559.85	2.99642	23.876	1
	High	EQIIFPEIDYDKVDR	2	1	1	A0A0F6B7M4		0	4.92314	0	3	1879.95	2.30373	30.7365	1
	High	ITLNmGVGEAIADKK	1	1	1	A0A0F6B7M4	M5(Oxidation)	0	4.6927	0	3	1575.84	1.7387	19.1902	1
	High	LMTEFNYNSVMQVPR	1	1	1	A0A0F6B7M4		0	3.94112	0	2	1828.88	3.063	33.5012	0
	High	LmTEFNYNSVMQVPR	2	1	1	A0A0F6B7M4	M2(Oxidation)	0	3.81579	0	2	1844.87	2.68286	30.9473	0
	High	LmTEFNYnSVMQVPR	3	1	1	A0A0F6B7M4	M2(Oxidation); N8(Deamidated)	0	3.75991	0	2	1845.85	1.02423	29.3133	0
	High	ITLNMGVGEAIADK	1	1	1	A0A0F6B7M4		0	3.59721	0	2	1431.76	3.31603	28.3952	0
	High	ITLnMGVGEAIADKK	1	1	1	A0A0F6B7M4	N4(Deamidated)	0	3.37144	0	3	1560.83	2.28604	26.39	1
	High	LMTEFNYnSVMQVPR	3	1	1	A0A0F6B7M4	N8(Deamidated)	0	3.28328	0	2	1829.86	4.52502	34.7637	0
	High	EQIIFPEIDYDK	1	1	1	A0A0F6B7M4		0	2.59555	0	2	1509.75	2.28293	32.9537	0
	High	GLDITITTTAK	1	1	1	A0A0F6B7M4		0	2.53609	0	2	1133.64	1.18593	22.1569	0
	High	QGYPIGcK	1	1	1	A0A0F6B7M4	C7(Carbamidomethyl)	0	2.31038	0	2	922.447	2.01935	13.8796	0
	High	ALLAAFDFPFR	1	1	1	A0A0F6B7M4		0	2.16496	0	2	1267.69	4.20214	43.8966	0
	High	LITIAVPR	1	1	1	A0A0F6B7M4		0	2.0503	0	2	882.578	1.42247	23.5599	0
A0A0F6AWV0	Dihydrolipoyl dehydrogenase OS=Salmonella typhimurium (strain 14028s / SGSC 2262) OX=588858 GN=lpdA PE=3 SV=1 - [A0A0F6AWV0_SALT1]	69.4019	40.08	1	17	17	21	474	50.6075	6.26514
	A3	Sequence	# PSMs	# Proteins	# Protein Groups	Protein Group Accessions	Modifications	ΔCn	XCorr	Probability	Charge	MH+ [Da]	ΔM [ppm]	RT [min]	# Missed Cleavages
	High	VTAVEAKEDGIYVSMEGK	1	1	1	A0A0F6AWV0		0	6.16038	0	3	1925.96	2.27006	21.6446	1
	High	TQVVVLGAGPAGYSAAFR	1	1	1	A0A0F6AWV0		0	4.9791	0	2	1763.95	3.27296	30.8441	0
	High	GVHEGHVAAEVIAGKK	1	1	1	A0A0F6AWV0		0	4.96552	0	3	1601.88	2.35444	14.0763	1
	High	FTGANTLEVEGEnGK	2	1	1	A0A0F6AWV0	N13(Deamidated)	0	4.36639	0	2	1566.73	1.34483	18.8668	0
	High	YNTLGGVcLNVGcIPSK	1	1	1	A0A0F6AWV0	C8(Carbamidomethyl); C13(Carbamidomethyl)	0	4.13743	0	2	1851.91	1.64141	30.3272	0
	High	GVHEGHVAAEVIAGK	1	1	1	A0A0F6AWV0		0	3.69685	0	3	1473.78	0.425783	14.7925	0
	High	cADLGLETVIVER	1	1	1	A0A0F6AWV0	C1(Carbamidomethyl)	0	3.59352	0	2	1474.76	1.6842	30.367	0
	High	GISYETATFPWAASGR	1	1	1	A0A0F6AWV0		0	3.52722	0	2	1713.83	3.12605	33.106	0
	High	ALAEHGIVFGEPK	1	1	1	A0A0F6AWV0		0	3.49753	0	3	1367.73	1.9817	19.555	0
	High	VITQLTGGLAGMAK	1	1	1	A0A0F6AWV0		0	3.44826	0	2	1359.77	0.894634	26.8122	0
	High	FTGANTLEVEGENGK	1	1	1	A0A0F6AWV0		0	3.262	0	2	1565.75	2.1299	18.1457	0
	High	KFNLMLETK	1	1	1	A0A0F6AWV0		0	3.09431	0	2	1123.62	1.12048	20.6713	1
	High	VITQLTGGLAGmAK	1	1	1	A0A0F6AWV0	M12(Oxidation)	0	2.98209	0	2	1375.76	2.18467	21.155	0
	High	EDGIYVSMEGK	1	1	1	A0A0F6AWV0		0	2.89623	0	2	1227.56	2.25346	20.1293	0
	High	AIASDcADGMTK	1	1	1	A0A0F6AWV0	C6(Carbamidomethyl)	0	2.83755	0	2	1239.54	1.96649	14.1466	0
	High	VWDSTDALELK	1	1	1	A0A0F6AWV0		0	2.7811	0	2	1276.65	2.38581	27.0937	0
	High	YDAVLVAIGR	1	1	1	A0A0F6AWV0		0	2.71158	0	2	1076.61	1.69108	26.7853	0
	High	AIASDcADGmTK	1	1	1	A0A0F6AWV0	C6(Carbamidomethyl); M10(Oxidation)	0	2.30903	0	2	1255.53	3.17195	9.37685	0
	High	AGVEVDDR	1	1	1	A0A0F6AWV0		0	2.08285	0	2	860.414	3.24443	10.613	0
	High	FNLMLETK	1	1	1	A0A0F6AWV0		0	2.07289	0	2	995.525	1.50919	25.6197	0
A0A0F6AXS9	Lon protease OS=Salmonella typhimurium (strain 14028s / SGSC 2262) OX=588858 GN=lon PE=2 SV=1 - [A0A0F6AXS9_SALT1]	67.3548	27.93	1	20	20	21	784	87.3558	6.39209
	A3	Sequence	# PSMs	# Proteins	# Protein Groups	Protein Group Accessions	Modifications	ΔCn	XCorr	Probability	Charge	MH+ [Da]	ΔM [ppm]	RT [min]	# Missed Cleavages
	High	LSGYTEDEKLNIAK	1	1	1	A0A0F6AXS9		0	5.13495	0	3	1580.82	1.50151	17.4576	1
	High	QAQEILDTDHYGLER	1	1	1	A0A0F6AXS9		0	5.07874	0	3	1787.86	2.52562	21.589	0
	High	ELGEMDDAPDENEALKR	1	1	1	A0A0F6AXS9		0	4.65402	0	3	1931.87	1.88331	18.5447	1
	High	ISALSDnGEHFSAK	1	1	1	A0A0F6AXS9	N7(Deamidated)	0	4.47798	0	3	1476.7	1.1299	16.8781	0
	High	ISALSDNGEHFSAK	1	1	1	A0A0F6AXS9		0	4.25999	0	3	1475.72	1.94205	15.8326	0
	High	LGINPDFYEKR	1	1	1	A0A0F6AXS9		0	3.79539	0	3	1351.7	1.78606	21.6535	1
	High	AEYLDSPAIDEREQEVLVR	1	1	1	A0A0F6AXS9		0	3.61672	0	3	2232.12	2.64417	27.3007	1
	High	DIHVHVPEGATPK	1	1	1	A0A0F6AXS9		0	3.4792	0	3	1399.73	0.706601	15.5714	0
	High	LADTIAAHMPLK	1	1	1	A0A0F6AXS9		0	3.08219	0	3	1280.7	1.26165	20.8518	0
	High	TAISQFEGYIK	1	1	1	A0A0F6AXS9		0	3.07167	0	2	1256.65	1.43792	29.3487	0
	High	TVLIPFENKR	1	1	1	A0A0F6AXS9		0	2.95177	0	3	1216.71	1.56114	20.6201	1
	High	AEYLDSPAIDER	1	1	1	A0A0F6AXS9		0	2.8669	0	2	1378.65	2.06977	20.3518	0
	High	ILEYLAVQSR	1	1	1	A0A0F6AXS9		0	2.79078	0	2	1191.68	2.5811	24.7622	0
	High	ADVAMTGEITLR	1	1	1	A0A0F6AXS9		0	2.6254	0	2	1276.66	0.973803	24.0722	0
	High	TSLGQSIAK	1	1	1	A0A0F6AXS9		0	2.35168	0	2	904.513	3.38825	13.9559	0
	High	NPLFLLDEIDK	1	1	1	A0A0F6AXS9		0	2.34182	0	2	1316.71	3.37782	40.2939	0
	High	GPILcLVGPPGVGK	1	1	1	A0A0F6AXS9	C5(Carbamidomethyl)	0	2.32856	0	2	1363.78	1.57716	30.6266	0
	High	GQVLPIGGLK	1	1	1	A0A0F6AXS9		0	2.20334	0	2	981.611	1.96644	22.838	0
	High	VLVEGLQR	1	1	1	A0A0F6AXS9		0	2.11022	0	2	913.548	1.89931	17.1991	0
	High	TYIGSMPGK	1	1	1	A0A0F6AXS9		0	2.06908	0	2	953.478	1.53686	15.8038	0
	High	TVLIPFENK	1	1	1	A0A0F6AXS9		0	2.0644	0	2	1060.61	2.79628	26.2174	0
A0A0F6AX20	30S ribosomal protein S2 OS=Salmonella typhimurium (strain 14028s / SGSC 2262) OX=588858 GN=rpsB PE=3 SV=1 - [A0A0F6AX20_SALT1]	66.9126	39.83	1	10	10	22	241	26.7418	7.13721
	A3	Sequence	# PSMs	# Proteins	# Protein Groups	Protein Group Accessions	Modifications	ΔCn	XCorr	Probability	Charge	MH+ [Da]	ΔM [ppm]	RT [min]	# Missed Cleavages
	High	NKVHIINLEK	2	1	1	A0A0F6AX20		0	5.18712	0	3	1207.72	0.51542	14.8164	1
	High	LKDLETQSQDGTFEK	1	1	1	A0A0F6AX20		0	4.99857	0	3	1738.85	3.08836	15.5761	1
	High	AVSLYLGAVAATVR	2	1	1	A0A0F6AX20		0	4.42322	0	2	1390.81	3.60152	32.7689	0
	High	EAANScDQFFVnHR	3	1	1	A0A0F6AX20	C6(Carbamidomethyl); N12(Deamidated)	0	4.26512	0	3	1695.72	1.54208	18.0048	0
	High	EAANScDQFFVNHR	1	1	1	A0A0F6AX20	C6(Carbamidomethyl)	0	4.22582	0	3	1694.74	1.97941	17.2013	0
	High	ELEKLEnSLGGIK	1	1	1	A0A0F6AX20	N7(Deamidated)	0	3.64258	0	3	1430.78	2.47388	20.1249	1
	High	TVPMFNEALAELNK	2	1	1	A0A0F6AX20		0	3.6351	0	2	1576.81	4.3108	37.2588	0
	High	ELEKLENSLGGIK	1	1	1	A0A0F6AX20		0	3.59666	0	3	1429.79	1.90433	21.8116	1
	High	SQDLASQAEESFVEAE	1	1	1	A0A0F6AX20		0	3.28597	0	2	1739.77	3.55335	34.9228	0
	High	TVPmFNEALAELNK	2	1	1	A0A0F6AX20	M4(Oxidation)	0	3.06641	0	2	1592.8	1.86538	31.1516	0
	High	TVPMFnEALAELNK	1	1	1	A0A0F6AX20	N6(Deamidated)	0	3.04147	0	2	1577.79	3.4525	34.5485	0
	High	DLETQSQDGTFEK	1	1	1	A0A0F6AX20		0	2.92694	0	2	1497.67	0.268861	16.7688	0
	High	VHIINLEK	1	1	1	A0A0F6AX20		0	2.72365	0	2	965.58	1.88196	15.9529	0
	High	LEnSLGGIK	1	1	1	A0A0F6AX20	N3(Deamidated)	0	2.40492	0	2	931.51	0.558302	16.648	0
	High	LENSLGGIK	1	1	1	A0A0F6AX20		0	2.15991	0	2	930.528	2.27203	15.8779	0
	High	TVPmFnEALAELNK	1	1	1	A0A0F6AX20	M4(Oxidation); N6(Deamidated)	0	2.03867	0	2	1593.79	3.77448	30.905	0
A0A0F6B7L0	50S ribosomal protein L17 OS=Salmonella typhimurium (strain 14028s / SGSC 2262) OX=588858 GN=rplQ PE=3 SV=1 - [A0A0F6B7L0_SALT1]	65.4516	47.24	1	8	8	23	127	14.3857	11.0483
	A3	Sequence	# PSMs	# Proteins	# Protein Groups	Protein Group Accessions	Modifications	ΔCn	XCorr	Probability	Charge	MH+ [Da]	ΔM [ppm]	RT [min]	# Missed Cleavages
	High	AGDNAPMAYIELVDRSEK	1	1	1	A0A0F6B7L0		0	4.16412	0	3	1978.96	0.977503	31.0885	1
	High	AGDNAPMAYIELVDR	3	1	1	A0A0F6B7L0		0	3.83734	0	2	1634.79	2.4507	35.6228	0
	High	RVVEPLITLAK	2	1	1	A0A0F6B7L0		0	3.55042	0	2	1238.79	2.54377	21.5694	1
	High	AGDNAPmAYIELVDR	5	1	1	A0A0F6B7L0	M7(Oxidation)	0	3.34242	0	2	1650.78	1.80997	29.9701	0
	High	VVEPLITLAK	3	1	1	A0A0F6B7L0		0	3.17551	0	2	1082.68	1.48709	26.4348	0
	High	AGDNAPMAYIELVDRSEKTEAAAE	1	1	1	A0A0F6B7L0		0	3.14157	0	3	2551.21	3.30309	33.1797	2
	High	AGDnAPMAYIELVDR	2	1	1	A0A0F6B7L0	N4(Deamidated)	0	3.13648	0	2	1635.78	6.17607	36.6985	0
	High	TRDNEIVAK	1	1	1	A0A0F6B7L0		0	2.53669	0	2	1045.57	3.56659	6.27408	1
	High	TRDnEIVAK	2	1	1	A0A0F6B7L0	N4(Deamidated)	0	2.47781	0	2	1046.55	3.43971	8.71333	1
	High	LFNELGPR	2	1	1	A0A0F6B7L0		0	2.33578	0	2	945.517	1.50066	21.2419	0
	High	nMAGSLVR	1	1	1	A0A0F6B7L0	N1(Deamidated)	0	2.08446	0	2	848.43	0.688342	17.1445	0
A0A0F6B9Y1	50S ribosomal protein L1 OS=Salmonella typhimurium (strain 14028s / SGSC 2262) OX=588858 GN=rplA PE=3 SV=1 - [A0A0F6B9Y1_SALT1]	65.1587	49.15	1	10	10	21	234	24.7132	9.64209
	A3	Sequence	# PSMs	# Proteins	# Protein Groups	Protein Group Accessions	Modifications	ΔCn	XCorr	Probability	Charge	MH+ [Da]	ΔM [ppm]	RT [min]	# Missed Cleavages
	High	KGEMNFDVVIASPDAMR	1	1	1	A0A0F6B9Y1		0	5.10652	0	3	1879.91	2.86118	29.3649	1
	High	KGEmNFDVVIASPDAMR	1	1	1	A0A0F6B9Y1	M4(Oxidation)	0	4.85639	0	3	1895.9	2.01008	25.0797	1
	High	AAGAELVGmEDLADQIK	1	1	1	A0A0F6B9Y1	M9(Oxidation)	0	3.95439	0	2	1746.86	2.93578	26.1954	0
	High	AAGAELVGMEDLADQIK	2	1	1	A0A0F6B9Y1		0	3.8503	0	2	1730.87	6.09025	35.4047	0
	High	nGIIHTTIGK	2	1	1	A0A0F6B9Y1	N1(Deamidated)	0	3.72737	0	2	1054.59	1.25584	16.8918	0
	High	VAVFTQGPnAEAAK	2	1	1	A0A0F6B9Y1	N9(Deamidated)	0	3.69666	0	2	1403.72	2.26317	17.8791	0
	High	VAVFTQGPNAEAAK	1	1	1	A0A0F6B9Y1		0	3.61706	0	2	1402.73	1.31265	16.922	0
	High	NGIIHTTIGK	1	1	1	A0A0F6B9Y1		0	3.44605	0	2	1053.61	1.61144	14.6258	0
	High	VGTVTPNVAEAVK	2	1	1	A0A0F6B9Y1		0	3.33818	0	2	1284.72	1.81047	17.9114	0
	High	VVGQLGQVLGPR	2	1	1	A0A0F6B9Y1		0	3.28519	0	2	1222.73	2.2216	22.6434	0
	High	QYDINEAIALLK	2	1	1	A0A0F6B9Y1		0	2.63167	0	2	1390.76	4.05674	38.1522	0
	High	VDFDADKLK	1	1	1	A0A0F6B9Y1		0	2.35061	0	2	1050.55	0.248726	16.4886	1
	High	GATVLPHGTGR	1	1	1	A0A0F6B9Y1		0	2.31163	0	2	1065.58	4.1075	11.38	0
	High	GEMNFDVVIASPDAMR	1	1	1	A0A0F6B9Y1		0	2.17559	0	2	1751.82	3.7048	34.4245	0
	High	QYDInEAIALLK	1	1	1	A0A0F6B9Y1	N5(Deamidated)	0	2.10188	0	2	1391.75	3.96098	33.3574	0
A0A0F6BAR1	50S ribosomal protein L9 OS=Salmonella typhimurium (strain 14028s / SGSC 2262) OX=588858 GN=rplI PE=3 SV=1 - [A0A0F6BAR1_SALT1]	60.8625	75.17	1	9	9	20	149	15.7745	7.40088
	A3	Sequence	# PSMs	# Proteins	# Protein Groups	Protein Group Accessions	Modifications	ΔCn	XCorr	Probability	Charge	MH+ [Da]	ΔM [ppm]	RT [min]	# Missed Cleavages
	High	TTGEHEVNFQVHSEVFAK	1	1	1	A0A0F6BAR1		0	6.21654	0	4	2058.99	1.61847	19.5853	0
	High	AGDEGKLFGSIGTR	1	1	1	A0A0F6BAR1		0	4.40765	0	3	1407.73	1.84278	19.8017	1
	High	DIADAVTAAGVDVAK	1	1	1	A0A0F6BAR1		0	4.26326	0	2	1415.74	2.05326	29.2526	0
	High	VANLGSLGDQVNVK	2	1	1	A0A0F6BAR1		0	4.05976	0	2	1413.77	1.64733	22.1926	0
	High	SEVRLPnGVLR	2	1	1	A0A0F6BAR1	N7(Deamidated)	0	3.77456	0	3	1240.7	2.70005	19.3466	1
	High	InALETVTIASK	1	1	1	A0A0F6BAR1	N2(Deamidated)	0	3.65588	0	2	1260.71	2.6303	24.826	0
	High	INALETVTIASK	2	1	1	A0A0F6BAR1		0	3.54764	0	2	1259.72	2.05667	24.6951	0
	High	VAnLGSLGDQVNVK	5	1	1	A0A0F6BAR1	N3(Deamidated)	0	3.47132	0	2	1414.76	2.67649	25.3875	0
	High	LADVLAAAnAR	1	1	1	A0A0F6BAR1	N9(Deamidated)	0	3.30284	0	2	1085.6	1.6876	19.8753	0
	High	LADVLAAANAR	1	1	1	A0A0F6BAR1		0	3.15515	0	2	1084.61	1.69578	19.931	0
	High	KNVEYFEAR	1	1	1	A0A0F6BAR1		0	3.04528	0	2	1155.58	1.73517	14.5576	1
	High	mQVILLDK	1	1	1	A0A0F6BAR1	M1(Oxidation)	0	2.28397	0	2	975.557	2.79755	18.966	0
	High	MQVILLDK	1	1	1	A0A0F6BAR1		0	2.10219	0	2	959.561	1.48854	24.1992	0
A0A0F6B0X2	Pyruvate kinase OS=Salmonella typhimurium (strain 14028s / SGSC 2262) OX=588858 GN=pykF PE=3 SV=1 - [A0A0F6B0X2_SALT1]	59.8875	35.96	1	15	16	21	470	50.6253	5.88428
	A3	Sequence	# PSMs	# Proteins	# Protein Groups	Protein Group Accessions	Modifications	ΔCn	XCorr	Probability	Charge	MH+ [Da]	ΔM [ppm]	RT [min]	# Missed Cleavages
	High	AEAGDVANAILDGTDAVMLSGESAK	2	1	1	A0A0F6B0X2		0	4.62187	0	3	2405.16	3.94603	43.3266	0
	High	TIKLEGGNDVSLK	1	1	1	A0A0F6B0X2		0	3.98119	0	3	1373.76	0.897419	17.3157	1
	High	AHGGENIQIISK	1	1	1	A0A0F6B0X2		0	3.69925	0	3	1266.68	1.72446	14.6649	0
	High	AEAGDVANAILDGTDAVmLSGESAK	1	1	1	A0A0F6B0X2	M18(Oxidation)	0	3.56421	0	3	2421.15	1.98674	37.113	0
	High	GAVETAEKLEAPLIVVATQGGK	1	1	1	A0A0F6B0X2		0	3.41694	0	3	2181.22	3.31534	35.9372	1
	High	AGQTFTFTTDK	1	1	1	A0A0F6B0X2		0	3.17918	0	2	1216.59	2.13091	19.0212	0
	High	AAILLDTKGPEIR	1	1	1	A0A0F6B0X2		0.3598	3.06423	0	3	1396.82	2.16316	21.5606	1
	High	EINSTDDFYR	1	1	1	A0A0F6B0X2		0	2.97305	0	2	1259.56	2.39851	18.3193	0
	High	RSDVVEIR	1	1	1	A0A0F6B0X2		0	2.94895	0	2	973.545	2.96489	12.662	1
	High	LEAPLIVVATQGGK	1	1	1	A0A0F6B0X2		0	2.86559	0	2	1395.82	2.83794	29.9323	0
	High	GVNLPGVSIALPALAEK	1	1	1	A0A0F6B0X2		0	2.84628	0	2	1648.97	3.16692	39.4299	0
	High	DVALQSGLAQK	1	1	1	A0A0F6B0X2		0	2.77663	0	2	1129.62	1.33404	17.1313	0
	High	LEGGNDVSLK	1	1	1	A0A0F6B0X2		0	2.54771	0	2	1031.54	1.27212	14.9302	0
	High	EInSTDDFYR	1	1	1	A0A0F6B0X2	N3(Deamidated)	0	2.49195	0	2	1260.54	2.97196	20.165	0
	High	VLNnGDLGENK	2	1	1	A0A0F6B0X2	N4(Deamidated)	0	2.42454	0	2	1173.57	0.282445	14.8812	0
	High	LEGGnDVSLK	1	1	1	A0A0F6B0X2	N5(Deamidated)	0	2.34945	0	2	1032.52	1.73682	15.6644	0
	High	TESEEMLSK	1	1	1	A0A0F6B0X2		0	2.18957	0	2	1053.48	1.32683	13.5513	0
	High	ITEAVcR	1	1	1	A0A0F6B0X2	C6(Carbamidomethyl)	0	2.06742	0	2	848.432	3.07646	10.7966	0
	High	SDVVEIR	1	1	1	A0A0F6B0X2		0	2.06405	0	2	817.443	1.42177	15.1826	0
A0A0F6B7P4	30S ribosomal protein S7 OS=Salmonella typhimurium (strain 14028s / SGSC 2262) OX=588858 GN=rpsG PE=3 SV=1 - [A0A0F6B7P4_SALT1]	58.8238	58.97	1	13	13	19	156	17.5794	10.3013
	A3	Sequence	# PSMs	# Proteins	# Protein Groups	Protein Group Accessions	Modifications	ΔCn	XCorr	Probability	Charge	MH+ [Da]	ΔM [ppm]	RT [min]	# Missed Cleavages
	High	LANELSDAADNKGTAVK	1	1	1	A0A0F6B7P4		0	5.83266	0	3	1716.88	1.9999	15.1384	1
	High	VGGSTYQVPVEVRPVR	1	1	1	A0A0F6B7P4		0	5.61467	0	3	1742.96	1.39891	19.9266	0
	High	LAnELSDAADNKGTAVK	2	1	1	A0A0F6B7P4	N3(Deamidated)	0	5.19411	0	3	1717.87	2.74068	15.781	1
	High	STAESIVYSALETLAQR	1	1	1	A0A0F6B7P4		0	4.31214	0	3	1838.96	3.25032	45.7123	0
	High	LANELSDAADNKGTAVKK	1	1	1	A0A0F6B7P4		0	4.13192	0	4	1844.97	1.391	14.1057	2
	High	RVGGSTYQVPVEVRPVR	1	1	1	A0A0F6B7P4		0	3.6751	0	4	1899.06	1.76697	18.2239	1
	High	VGGSTYQVPVEVRPVRR	1	1	1	A0A0F6B7P4		0	3.58813	0	4	1899.06	1.12418	17.1621	1
	High	FVNILmVDGKK	1	1	1	A0A0F6B7P4	M6(Oxidation)	0	2.85599	0	3	1279.71	2.3164	21.5782	1
	High	KSTAESIVYSALETLAQR	1	1	1	A0A0F6B7P4		0	2.81212	0	3	1967.05	3.65959	45.2408	1
	High	FVNILMVDGK	2	1	1	A0A0F6B7P4		0	2.55703	0	2	1135.62	0.992343	30.4461	0
	High	RNALAMR	1	1	1	A0A0F6B7P4		0	2.43649	0	2	831.463	2.00398	9.24443	1
	High	FVNILmVDGK	3	1	1	A0A0F6B7P4	M6(Oxidation)	0	2.42805	0	2	1151.62	3.27411	27.4133	0
	High	KILPDPK	1	1	1	A0A0F6B7P4		0	2.40423	0	2	810.512	4.44064	11.8005	1
	High	FGSELLAK	1	1	1	A0A0F6B7P4		0	2.26754	0	2	864.484	1.90656	18.6709	0
	High	WIVEAAR	1	1	1	A0A0F6B7P4		0	2.19931	0	2	844.469	1.76617	18.1658	0
A0A0F6B7L4	30S ribosomal protein S13 OS=Salmonella typhimurium (strain 14028s / SGSC 2262) OX=588858 GN=rpsM PE=3 SV=1 - [A0A0F6B7L4_SALT1]	56.6294	69.49	1	10	10	16	118	13.1533	10.7847
	A3	Sequence	# PSMs	# Proteins	# Protein Groups	Protein Group Accessions	Modifications	ΔCn	XCorr	Probability	Charge	MH+ [Da]	ΔM [ppm]	RT [min]	# Missed Cleavages
	High	ISELSEEQIDTLRDEVAK	2	1	1	A0A0F6B7L4		0	6.31207	0	3	2075.06	2.92008	29.8671	1
	High	SKAILAAAGIAENVK	1	1	1	A0A0F6B7L4		0	4.79423	0	3	1455.85	1.2087	21.4662	1
	High	HAVIALTSIYGVGK	2	1	1	A0A0F6B7L4		0	4.63025	0	3	1428.82	1.56353	25.9317	0
	High	ISELSEEQIDTLR	1	1	1	A0A0F6B7L4		0	3.5034	0	2	1532.78	2.15662	24.3721	0
	High	AILAAAGIAENVK	2	1	1	A0A0F6B7L4		0	3.34566	0	2	1240.73	3.31163	23.7974	0
	High	RLMDLGcYR	1	1	1	A0A0F6B7L4	C7(Carbamidomethyl)	0	3.20459	0	2	1183.57	2.55918	19.4529	1
	High	IAGINIPDQK	2	1	1	A0A0F6B7L4		0	3.17946	0	2	1068.61	1.08864	20.6492	0
	High	REISMSIK	1	1	1	A0A0F6B7L4		0	3.01047	0	2	963.531	1.63774	14.4224	1
	High	LMDLGcYR	2	1	1	A0A0F6B7L4	C6(Carbamidomethyl)	0	2.26324	0	2	1027.47	3.46777	21.778	0
	High	LmDLGcYR	1	1	1	A0A0F6B7L4	M2(Oxidation); C6(Carbamidomethyl)	0	2.0502	0	2	1043.47	1.50265	16.9743	0
	High	FVVEGDLRR	1	1	1	A0A0F6B7L4		0	2.00971	0	2	1090.6	1.1928	16.055	1
A0A0F6B7L2	30S ribosomal protein S4 OS=Salmonella typhimurium (strain 14028s / SGSC 2262) OX=588858 GN=rpsD PE=3 SV=1 - [A0A0F6B7L2_SALT1]	53.187	48.06	1	10	10	21	206	23.4706	10.0229
	A3	Sequence	# PSMs	# Proteins	# Protein Groups	Protein Group Accessions	Modifications	ΔCn	XCorr	Probability	Charge	MH+ [Da]	ΔM [ppm]	RT [min]	# Missed Cleavages
	High	VVNIASYQVSPnDVVSIR	6	1	1	A0A0F6B7L2	N12(Deamidated)	0	4.77862	0	2	1961.04	5.39197	31.4546	0
	High	VVNIASYQVSPNDVVSIR	3	1	1	A0A0F6B7L2		0	4.0486	0	2	1960.06	3.09405	32.8409	0
	High	EKPTWLEVDAGK	1	1	1	A0A0F6B7L2		0	3.29041	0	3	1372.71	3.02877	20.0255	0
	High	GNTGENLLALLEGR	2	1	1	A0A0F6B7L2		0	2.99947	0	2	1456.78	4.80992	41.2401	0
	High	cKIEQAPGQHGAR	1	1	1	A0A0F6B7L2	C1(Carbamidomethyl)	0	2.92664	0	3	1451.72	2.57394	6.94446	1
	High	RIYGVLER	1	1	1	A0A0F6B7L2		0	2.7592	0	2	1005.59	1.57877	15.5373	1
	High	AALELAEQR	1	1	1	A0A0F6B7L2		0	2.74066	0	2	1000.54	2.36068	16.2312	0
	High	REGTDLFLK	1	1	1	A0A0F6B7L2		0	2.65316	0	2	1078.59	0.875392	17.402	1
	High	LSDYGVQLR	1	1	1	A0A0F6B7L2		0	2.49392	0	2	1050.56	1.77875	19.5808	0
	High	GnTGEnLLALLEGR	1	1	1	A0A0F6B7L2	N2(Deamidated); N6(Deamidated)	0.0734	2.40428	0	2	1458.74	-5.1646	41.7062	0
	High	IEQAPGQHGAR	1	1	1	A0A0F6B7L2		0	2.37382	0	2	1163.59	2.6838	5.72569	0
	High	LDNVVYR	1	1	1	A0A0F6B7L2		0	2.19623	0	2	878.474	0.832332	15.231	0
	High	AALELAEqR	1	1	1	A0A0F6B7L2	Q8(Deamidated)	0.1794	2.1459	0	2	1001.53	0.522899	16.9006	0
A0A0F6B935	ATP synthase subunit beta OS=Salmonella typhimurium (strain 14028s / SGSC 2262) OX=588858 GN=atpD PE=3 SV=1 - [A0A0F6B935_SALT1]	52.9127	45.65	1	16	16	19	460	50.2518	5.0083
	A3	Sequence	# PSMs	# Proteins	# Protein Groups	Protein Group Accessions	Modifications	ΔCn	XCorr	Probability	Charge	MH+ [Da]	ΔM [ppm]	RT [min]	# Missed Cleavages
	High	QLDPLVVGQEHYDTAR	1	1	1	A0A0F6B935		0	4.73833	0	3	1840.92	1.51756	22.4515	0
	High	IMNVLGEPVDMKGEIGEEER	1	1	1	A0A0F6B935		0	4.67135	0	3	2245.09	1.34916	29.5476	1
	High	QIASLGIYPAVDPLDSTSR	1	1	1	A0A0F6B935		0	3.83096	0	3	2003.05	3.406	36.1807	0
	High	AAPSYEELSNSQELLETGIK	1	1	1	A0A0F6B935		0	3.27313	0	2	2179.08	2.75154	33.1148	0
	High	DLEHPIEVPVGK	1	1	1	A0A0F6B935		0	3.19364	0	3	1332.72	1.55199	21.2466	0
	High	VSLVYGQMNEPPGNR	1	1	1	A0A0F6B935		0	3.13397	0	2	1660.81	1.52154	21.475	0
	High	VYDALEVQnGNEK	3	1	1	A0A0F6B935	N9(Deamidated)	0	3.08541	0	2	1479.7	1.88208	18.059	0
	High	VGLFGGAGVGK	1	1	1	A0A0F6B935		0	3.02962	0	2	961.549	2.5454	21.5408	0
	High	YTLAGTEVSALLGR	1	1	1	A0A0F6B935		0	3.02364	0	2	1450.79	1.77064	34.858	0
	High	EGNDFYHEMTDSNVIDK	1	1	1	A0A0F6B935		0	2.93793	0	3	2013.85	1.65707	25.6803	0
	High	LVLEVQQQLGGGIVR	1	1	1	A0A0F6B935		0	2.81377	0	2	1608.95	2.52458	30.9787	0
	High	VALTGLTMAEK	1	1	1	A0A0F6B935		0	2.77501	0	2	1133.63	3.267	22.5762	0
	High	VALTGLTmAEK	1	1	1	A0A0F6B935	M8(Oxidation)	0	2.74277	0	2	1149.62	1.6985	18.8335	0
	High	IMNVLGEPVDMK	1	1	1	A0A0F6B935		0	2.61333	0	2	1345.69	2.32961	28.3252	0
	High	TVNMMELIR	1	1	1	A0A0F6B935		0	2.54427	0	2	1106.57	1.89201	30.5348	0
	High	GVQSILQR	1	1	1	A0A0F6B935		0	2.39533	0	2	900.527	0.733718	17.2791	0
	High	VIDLMcPFAK	1	1	1	A0A0F6B935	C6(Carbamidomethyl)	0	2.11023	0	2	1193.61	1.41099	33.423	0
A0A0F6B0L7	Glyceraldehyde-3-phosphate dehydrogenase OS=Salmonella typhimurium (strain 14028s / SGSC 2262) OX=588858 GN=gapA PE=3 SV=1 - [A0A0F6B0L7_SALT1]	51.9476	41.39	1	12	12	20	331	35.5643	6.80029
	A3	Sequence	# PSMs	# Proteins	# Protein Groups	Protein Group Accessions	Modifications	ΔCn	XCorr	Probability	Charge	MH+ [Da]	ΔM [ppm]	RT [min]	# Missed Cleavages
	High	VVLTGPSKDNTPMFVK	1	1	1	A0A0F6B0L7		0	5.28158	0	3	1732.93	1.56166	21.5075	1
	High	GANFDKYEGQDIVSNAScTTNcLAPLAK	1	1	1	A0A0F6B0L7	C18(Carbamidomethyl); C22(Carbamidomethyl)	0	5.12676	0	3	3044.41	1.91457	29.2571	1
	High	LVSWYDNETGYSNK	1	1	1	A0A0F6B0L7		0	3.76025	0	2	1675.76	1.6348	23.5179	0
	High	VPTPNVSVVDLTVR	2	1	1	A0A0F6B0L7		0	3.67862	0	2	1495.85	2.20783	29.7644	0
	High	GASQNIIPSSTGAAK	1	1	1	A0A0F6B0L7		0	3.61918	0	2	1401.74	2.01913	15.5834	0
	High	LVSWYDnETGYSNK	2	1	1	A0A0F6B0L7	N7(Deamidated)	0	3.45001	0	2	1676.75	2.35756	25.0375	0
	High	AGIALNDNFVK	1	1	1	A0A0F6B0L7		0	3.19142	0	2	1161.63	2.06469	23.6634	0
	High	AGIALnDNFVK	2	1	1	A0A0F6B0L7	N6(Deamidated)	0	2.96983	0	2	1162.61	2.37173	25.2702	0
	High	TVDGPSHKDWR	1	1	1	A0A0F6B0L7		0	2.96706	0	3	1297.63	3.66132	10.6466	1
	High	GANFDKYEGqDIVSNAScTTNcLAPLAK	3	1	1	A0A0F6B0L7	Q10(Deamidated); C18(Carbamidomethyl); C22(Carbamidomethyl)	0	2.8859	0	3	3045.4	3.47483	29.0821	1
	High	DGHLIVnGK	1	1	1	A0A0F6B0L7	N7(Deamidated)	0	2.84138	0	2	953.508	3.06857	12.8413	0
	High	KVVLTGPSK	1	1	1	A0A0F6B0L7		0	2.56756	0	2	928.585	2.68075	9.48885	1
	High	VLDLIAHISK	1	1	1	A0A0F6B0L7		0	2.54806	0	2	1108.67	1.88229	24.0105	0
	High	DNTPMFVK	1	1	1	A0A0F6B0L7		0	2.2321	0	2	951.462	2.00492	18.2568	0
	High	VGInGFGR	1	1	1	A0A0F6B0L7	N4(Deamidated)	0	2.13001	0	2	820.433	1.90089	18.219	0
A0A0F6B764	ATP-dependent RNA helicase DeaD OS=Salmonella typhimurium (strain 14028s / SGSC 2262) OX=588858 GN=deaD PE=3 SV=1 - [A0A0F6B764_SALT1]	50.8786	29.09	1	14	14	19	629	70.4026	8.71924
	A3	Sequence	# PSMs	# Proteins	# Protein Groups	Protein Group Accessions	Modifications	ΔCn	XCorr	Probability	Charge	MH+ [Da]	ΔM [ppm]	RT [min]	# Missed Cleavages
	High	HIVGAIANEGDISSR	1	1	1	A0A0F6B764		0	4.75189	0	3	1538.79	1.38055	16.833	0
	High	SGYNSAALnGDMNQALR	4	1	1	A0A0F6B764	N9(Deamidated)	0	4.12915	0	2	1782.81	0.848285	22.0561	0
	High	VQQQLESSDLDQYR	1	1	1	A0A0F6B764		0	3.8961	0	2	1708.82	1.17048	19.7528	0
	High	GVNVVALYGGQR	1	1	1	A0A0F6B764		0	3.64316	0	2	1232.68	2.24265	23.253	0
	High	NATLEVAEALER	1	1	1	A0A0F6B764		0	3.54359	0	2	1315.69	1.25102	27.1521	0
	High	QGPQIVVGTPGR	1	1	1	A0A0F6B764		0	3.36332	0	2	1208.68	2.07692	17.169	0
	High	IEVGRDDGVEVR	1	1	1	A0A0F6B764		0	3.33252	0	3	1343.69	1.28646	15.4096	1
	High	LFASHSTIELPK	1	1	1	A0A0F6B764		0	3.22806	0	3	1342.74	2.29149	21.07	0
	High	LSGLVLDEADEMLR	1	1	1	A0A0F6B764		0	3.13851	0	2	1560.8	3.9038	37.2071	0
	High	APQILVLAPTR	1	1	1	A0A0F6B764		0	3.03613	0	2	1178.73	1.55531	25.9361	0
	High	DVLGMAQTGSGK	1	1	1	A0A0F6B764		0	2.73615	0	2	1163.57	1.45676	18.2728	0
	High	LSGLVLDEADEmLR	1	1	1	A0A0F6B764	M12(Oxidation)	0	2.7032	0	2	1576.79	2.36668	29.6327	0
	High	ELAVQVAEAMTDFSK	1	1	1	A0A0F6B764		0	2.65315	0	2	1638.81	5.16991	39.34	0
	High	LTIPEVELPNAELLGK	1	1	1	A0A0F6B764		0	2.36968	0	2	1735.99	3.26753	39.5989	0
	High	nATLEVAEALER	1	1	1	A0A0F6B764	N1(Deamidated)	0	2.35206	0	2	1316.67	2.82069	34.9656	0
	High	DVGDMQLYR	1	1	1	A0A0F6B764		0	2.00195	0	2	1096.51	2.09839	21.7892	0
A0A0F6AYN6	Oxoglutarate dehydrogenase (succinyl-transferring) OS=Salmonella typhimurium (strain 14028s / SGSC 2262) OX=588858 GN=kgd PE=4 SV=1 - [A0A0F6AYN6_SALT1]	50.4011	21.01	1	17	17	17	933	104.758	6.59521
	A3	Sequence	# PSMs	# Proteins	# Protein Groups	Protein Group Accessions	Modifications	ΔCn	XCorr	Probability	Charge	MH+ [Da]	ΔM [ppm]	RT [min]	# Missed Cleavages
	High	FLNELTAAEGLER	1	1	1	A0A0F6AYN6		0	4.2078	0	2	1462.76	2.41903	30.3919	0
	High	HSSTISDPDTNVK	1	1	1	A0A0F6AYN6		0	3.91277	0	3	1400.67	2.9378	11.4361	0
	High	IVINNQVGFTTSNPLDAR	1	1	1	A0A0F6AYN6		0	3.8687	0	2	1959.04	3.16014	30.2423	0
	High	KIYADKLEADK	1	1	1	A0A0F6AYN6		0	3.42854	0	3	1293.71	3.0259	12.5272	2
	High	KPQDLFDEFAGK	1	1	1	A0A0F6AYN6		0	3.42831	0	3	1394.7	2.07995	27.8809	0
	High	QQQDLVNDALNVD	1	1	1	A0A0F6AYN6		0	3.3493	0	2	1471.71	2.52155	29.7779	0
	High	LDRLDEPSSNK	1	1	1	A0A0F6AYN6		0	3.02477	0	3	1273.64	4.51132	11.7785	1
	High	VATLEDATEMVNLYR	1	1	1	A0A0F6AYN6		0	3.00809	0	2	1724.86	2.84435	36.0989	0
	High	LGELLDALK	1	1	1	A0A0F6AYN6		0	2.77822	0	2	971.578	1.28294	30.4325	0
	High	DALDAGEcVVK	1	1	1	A0A0F6AYN6	C8(Carbamidomethyl)	0	2.76245	0	2	1176.56	1.74751	18.4601	0
	High	ISTVPEAIEMQSR	1	1	1	A0A0F6AYN6		0	2.64358	0	2	1460.74	2.30518	22.3909	0
	High	VLQLINAYR	1	1	1	A0A0F6AYN6		0	2.6275	0	2	1089.64	1.44332	25.1385	0
	High	LNVLINVLGK	1	1	1	A0A0F6AYN6		0	2.53517	0	2	1082.7	3.1787	33.2901	0
	High	EVTPFGAALR	1	1	1	A0A0F6AYN6		0	2.49289	0	2	1060.58	1.75435	23.7483	0
	High	VYYDLLEQR	1	1	1	A0A0F6AYN6		0	2.12955	0	2	1198.61	1.92316	26.2801	0
	High	DVFIDLVcYR	1	1	1	A0A0F6AYN6	C8(Carbamidomethyl)	0	2.11453	0	2	1299.64	3.62388	38.0912	0
	High	GYEVGGTVR	1	1	1	A0A0F6AYN6		0	2.0889	0	2	937.475	1.61824	14.4444	0
A0A0F6AZN3	Outer membrane protein A OS=Salmonella typhimurium (strain 14028s / SGSC 2262) OX=588858 GN=ompA PE=1 SV=1 - [A0A0F6AZN3_SALT1]	50.0505	36.86	1	13	13	14	350	37.4918	5.92236
	A3	Sequence	# PSMs	# Proteins	# Protein Groups	Protein Group Accessions	Modifications	ΔCn	XCorr	Probability	Charge	MH+ [Da]	ΔM [ppm]	RT [min]	# Missed Cleavages
	High	GMGESNPVTGNTcDNVKPR	1	1	1	A0A0F6AZN3	C13(Carbamidomethyl)	0	6.10547	0	3	2032.92	0.195582	15.0361	0
	High	GmGESNPVTGNTcDNVKPR	1	1	1	A0A0F6AZN3	M2(Oxidation); C13(Carbamidomethyl)	0	5.98592	0	3	2048.92	2.10986	14.1353	0
	High	IGSDAYNQGLSEKR	1	1	1	A0A0F6AZN3		0	5.24815	0	3	1537.76	0.927155	14.5217	1
	High	IGSDAYNQGLSEK	1	1	1	A0A0F6AZN3		0	4.06449	0	2	1381.66	1.69322	15.6377	0
	High	FGQQEAAPVVAPAPAPAPEVQTK	1	1	1	A0A0F6AZN3		0	4.05446	0	3	2303.22	8.08588	22.5851	0
	High	AALIDcLAPDRR	1	1	1	A0A0F6AZN3	C6(Carbamidomethyl)	0	3.95058	0	3	1370.72	1.62972	20.4296	1
	High	DGSVVVLGFTDR	1	1	1	A0A0F6AZN3		0	3.36683	0	2	1264.66	2.88351	30.178	0
	High	AALIDcLAPDR	1	1	1	A0A0F6AZN3	C6(Carbamidomethyl)	0	3.09751	0	2	1214.62	2.06381	24.4634	0
	High	AQSVVDYLISK	1	1	1	A0A0F6AZN3		0	2.58809	0	2	1222.67	0.858402	29.8426	0
	High	RAQSVVDYLISK	1	1	1	A0A0F6AZN3		0	2.45338	0	2	1378.77	1.87897	25.6915	1
	High	LGYPITDDLDVYTR	1	1	1	A0A0F6AZN3		0	2.44502	0	2	1640.82	3.28359	33.9281	0
	High	AQGVQLTAK	1	1	1	A0A0F6AZN3		0	2.33885	0	2	915.527	1.34881	12.6106	0
	High	RVEIEVK	1	1	1	A0A0F6AZN3		0	2.24223	0	2	872.522	2.61785	11.9751	1
	High	SDVLFnFNK	1	1	1	A0A0F6AZN3	N6(Deamidated)	0	2.10954	0	2	1084.53	1.515	27.7776	0
A0A0F6B5N3	Alanine--tRNA ligase OS=Salmonella typhimurium (strain 14028s / SGSC 2262) OX=588858 GN=alaS PE=3 SV=1 - [A0A0F6B5N3_SALT1]	49.4769	22.49	1	17	17	17	876	95.8396	5.65576
	A3	Sequence	# PSMs	# Proteins	# Protein Groups	Protein Group Accessions	Modifications	ΔCn	XCorr	Probability	Charge	MH+ [Da]	ΔM [ppm]	RT [min]	# Missed Cleavages
	High	VGDAVQADVDEARR	1	1	1	A0A0F6B5N3		0	3.78315	0	3	1500.74	1.38691	15.1516	1
	High	GAGFTFAVDDTQK	1	1	1	A0A0F6B5N3		0	3.44559	0	2	1356.65	1.54639	24.1661	0
	High	EASGFGADYNAMIR	1	1	1	A0A0F6B5N3		0	3.42553	0	2	1501.68	1.08244	25.8655	0
	High	VGDAVQADVDEAR	1	1	1	A0A0F6B5N3		0	3.34723	0	2	1344.64	1.54657	16.0226	0
	High	AGELIGMVAQQVGGK	1	1	1	A0A0F6B5N3		0	3.29613	0	2	1457.78	-0.116341	30.4673	0
	High	LQGDTLDGETAFR	1	1	1	A0A0F6B5N3		0	3.2379	0	2	1422.69	2.53147	21.5364	0
	High	DQAAAQESANLSSK	1	1	1	A0A0F6B5N3		0	3.02005	0	2	1419.67	1.4454	13.5588	0
	High	EVEDLVNAQIR	1	1	1	A0A0F6B5N3		0	2.88228	0	2	1285.68	1.71597	22.7152	0
	High	ScAFLVADGVLPSNENR	1	1	1	A0A0F6B5N3	C2(Carbamidomethyl)	0	2.86178	0	2	1848.9	3.01081	30.5101	0
	High	NLPIETNIMDLDAAK	1	1	1	A0A0F6B5N3		0	2.81482	0	2	1657.85	3.29166	35.1625	0
	High	VSLIAGVSK	1	1	1	A0A0F6B5N3		0	2.60576	0	2	873.542	1.82989	18.1701	0
	High	IISESGTAAGIR	1	1	1	A0A0F6B5N3		0	2.58959	0	2	1174.64	1.08731	15.539	0
	High	TGDIGLFR	1	1	1	A0A0F6B5N3		0	2.55979	0	2	878.475	1.9907	21.9569	0
	High	LLVSELAGIEPK	1	1	1	A0A0F6B5N3		0	2.49623	0	2	1268.75	2.34068	31.8722	0
	High	VTALFVDGK	1	1	1	A0A0F6B5N3		0	2.43153	0	2	949.537	1.63399	20.0409	0
	High	VTGATDLGNK	1	1	1	A0A0F6B5N3		0	2.34884	0	2	975.512	1.13173	10.9483	0
	High	GLALLDEELAK	1	1	1	A0A0F6B5N3		0	2.33066	0	2	1171.66	2.46346	30.5864	0
A0A0F6B7M1	50S ribosomal protein L6 OS=Salmonella typhimurium (strain 14028s / SGSC 2262) OX=588858 GN=rplF PE=3 SV=1 - [A0A0F6B7M1_SALT1]	48.7617	55.93	1	11	11	18	177	18.8481	9.70068
	A3	Sequence	# PSMs	# Proteins	# Protein Groups	Protein Group Accessions	Modifications	ΔCn	XCorr	Probability	Charge	MH+ [Da]	ΔM [ppm]	RT [min]	# Missed Cleavages
	High	GADKQVIGQVAADLR	1	1	1	A0A0F6B7M1		0	5.3277	0	3	1540.85	2.21897	22.5115	1
	High	HADnALTFGPR	1	1	1	A0A0F6B7M1	N4(Deamidated)	0	3.63385	0	2	1199.58	0.978064	16.8369	0
	High	VAKAPVVVPAGVDVK	1	1	1	A0A0F6B7M1		0	3.57899	0	3	1448.88	0.686992	18.5004	1
	High	HADNALTFGPR	1	1	1	A0A0F6B7M1		0	3.51525	0	2	1198.6	2.30886	15.9617	0
	High	QVIGQVAADLR	1	1	1	A0A0F6B7M1		0	3.28308	0	2	1169.67	2.5942	21.7104	0
	High	DGYADGWAQAGTAR	1	1	1	A0A0F6B7M1		0	3.18619	0	2	1438.64	1.72473	20.5864	0
	High	KLQLVGVGYR	1	1	1	A0A0F6B7M1		0	3.17696	0	2	1132.69	2.16611	19.01	1
	High	InGQVITIK	4	1	1	A0A0F6B7M1	N2(Deamidated)	0	2.98609	0	2	986.59	1.61257	18.7724	0
	High	INGQVITIK	1	1	1	A0A0F6B7M1		0	2.98167	0	2	985.606	1.62149	17.4487	0
	High	APVVVPAGVDVK	1	1	1	A0A0F6B7M1		0	2.80669	0	2	1150.69	2.15799	20.2762	0
	High	ALLNSmVIGVTEGFTK	1	1	1	A0A0F6B7M1	M6(Oxidation)	0	2.55194	0	2	1695.9	1.61477	33.3197	0
	High	ALLnSMVIGVTEGFTK	1	1	1	A0A0F6B7M1	N4(Deamidated)	0	2.27523	0	2	1680.89	3.32017	39.1936	0
	High	ALLnSmVIGVTEGFTK	1	1	1	A0A0F6B7M1	N4(Deamidated); M6(Oxidation)	0	2.20885	0	2	1696.89	4.7029	34.1911	0
	High	TLNDAVEVK	1	1	1	A0A0F6B7M1		0	2.17237	0	2	988.533	1.59634	15.561	0
	High	LQLVGVGYR	1	1	1	A0A0F6B7M1		0	2.14771	0	2	1004.59	2.68464	22.8492	0
A0A0F6B7D6	50S ribosomal protein L13 OS=Salmonella typhimurium (strain 14028s / SGSC 2262) OX=588858 GN=rplM PE=3 SV=1 - [A0A0F6B7D6_SALT1]	48.6244	49.3	1	7	7	21	142	16.0085	9.90576
	A3	Sequence	# PSMs	# Proteins	# Protein Groups	Protein Group Accessions	Modifications	ΔCn	XCorr	Probability	Charge	MH+ [Da]	ΔM [ppm]	RT [min]	# Missed Cleavages
	High	VYAGNEHNHAAQQPQVLDI	2	1	1	A0A0F6B7D6		0	5.20146	0	3	2104.02	1.77608	19.9881	0
	High	VYAGNEHnHAAQQPQVLDI	11	1	1	A0A0F6B7D6	N8(Deamidated)	0	4.9996	0	3	2105.01	3.25057	22.3104	0
	High	AEYTPHVDTGDYIIVLNADK	2	1	1	A0A0F6B7D6		0	4.93263	0	3	2234.1	2.21204	31.3309	0
	High	RDWYVVDATGK	1	1	1	A0A0F6B7D6		0	3.36235	0	2	1309.65	-1.28143	19.7771	1
	High	QATFEEMIAR	1	1	1	A0A0F6B7D6		0	2.9499	0	2	1195.58	0.844428	24.6128	0
	High	TFTAKPETVKR	1	1	1	A0A0F6B7D6		0	2.94698	0	3	1277.72	2.08991	9.75487	1
	High	TFTAKPETVK	1	1	1	A0A0F6B7D6		0	2.77067	0	2	1121.62	2.40636	11.7181	0
	High	QATFEEmIAR	1	1	1	A0A0F6B7D6	M7(Oxidation)	0	2.28047	0	2	1211.57	0.798653	17.5716	0
	High	DWYVVDATGK	1	1	1	A0A0F6B7D6		0	2.21748	0	2	1153.56	2.39441	25.7832	0
A0A0F6B7N1	50S ribosomal protein L22 OS=Salmonella typhimurium (strain 14028s / SGSC 2262) OX=588858 GN=rplV PE=3 SV=1 - [A0A0F6B7N1_SALT1]	48.546	56.36	1	9	9	14	110	12.2188	10.228
	A3	Sequence	# PSMs	# Proteins	# Protein Groups	Protein Group Accessions	Modifications	ΔCn	XCorr	Probability	Charge	MH+ [Da]	ΔM [ppm]	RT [min]	# Missed Cleavages
	High	VLESAIANAEHNDGADIDDLKVTK	2	1	1	A0A0F6B7N1		0	5.26119	0	4	2538.27	-0.336662	25.8813	1
	High	VSQALDILTYTNKK	2	1	1	A0A0F6B7N1		0	5.13361	0	3	1593.89	4.50379	24.2104	1
	High	TSHITVVVSDR	1	1	1	A0A0F6B7N1		0	3.93222	0	3	1213.65	1.15403	14.4996	0
	High	VSQALDILTYTNK	1	1	1	A0A0F6B7N1		0	3.758	0	2	1465.79	2.99065	29.2012	0
	High	RTSHITVVVSDR	1	1	1	A0A0F6B7N1		0	3.70592	0	3	1369.76	2.32586	12.9712	1
	High	IFVDEGPSMKR	1	1	1	A0A0F6B7N1		0	3.61016	0	3	1278.65	1.52428	16.3111	1
	High	VLESAIANAEHNDGADIDDLK	1	1	1	A0A0F6B7N1		0	3.55468	0	3	2210.06	1.36401	26.0096	0
	High	KVSQALDILTYTNK	1	1	1	A0A0F6B7N1		0	3.33976	0	3	1593.89	2.89548	26.1056	1
	High	VLESAIAnAEHNDGADIDDLKVTK	2	1	1	A0A0F6B7N1	N8(Deamidated)	0	3.1855	0	4	2539.28	9.13099	27.2761	1
	High	IFVDEGPSmKR	1	1	1	A0A0F6B7N1	M9(Oxidation)	0	2.86009	0	3	1294.65	1.99163	14.5928	1
	High	IFVDEGPSMK	1	1	1	A0A0F6B7N1		0	2.31041	0	2	1122.55	3.09392	19.3755	0
A0A0F6B981	Transcription termination factor Rho OS=Salmonella typhimurium (strain 14028s / SGSC 2262) OX=588858 GN=rho PE=3 SV=1 - [A0A0F6B981_SALT1]	48.2089	35.08	1	13	13	17	419	46.9636	7.25439
	A3	Sequence	# PSMs	# Proteins	# Protein Groups	Protein Group Accessions	Modifications	ΔCn	XCorr	Probability	Charge	MH+ [Da]	ΔM [ppm]	RT [min]	# Missed Cleavages
	High	SADSSYLAGPDDIYVSPSQIR	1	1	1	A0A0F6B981		0	4.12425	0	2	2241.07	2.99712	31.1696	0
	High	HVQVAEMVIEK	1	1	1	A0A0F6B981		0	3.6665	0	2	1282.69	3.02147	18.5774	0
	High	LVKGEVVASTFDEPASR	1	1	1	A0A0F6B981		0	3.55463	0	3	1804.95	2.50989	18.7436	1
	High	VNEVNYDKPENAR	1	1	1	A0A0F6B981		0	3.54053	0	3	1547.75	1.76546	12.584	0
	High	ILFENLTPLHANSR	1	1	1	A0A0F6B981		0	3.43685	0	3	1624.88	2.03952	28.4555	0
	High	GTGNMELHLSR	1	1	1	A0A0F6B981		0	3.31826	0	3	1214.6	1.48932	15.8065	0
	High	ILFENLTPLHAnSR	1	1	1	A0A0F6B981	N12(Deamidated)	0	3.29148	0	3	1625.87	1.13289	30.4629	0
	High	VNEVNYDKPEnAR	1	1	1	A0A0F6B981	N11(Deamidated)	0	3.23095	0	3	1548.73	3.65134	13.4235	0
	High	GEVVASTFDEPASR	1	1	1	A0A0F6B981		0	3.02858	0	2	1464.7	2.49308	18.6195	0
	High	GnGSTEDLTAR	1	1	1	A0A0F6B981	N2(Deamidated)	0	2.83605	0	2	1121.51	1.8756	13.8708	0
	High	VLDLASPIGR	1	1	1	A0A0F6B981		0	2.56627	0	2	1040.61	1.97458	25.2867	0
	High	RFFGAAR	1	1	1	A0A0F6B981		0	2.54334	0	2	824.454	2.13717	13.4411	1
	High	TNDDFFEMMK	1	1	1	A0A0F6B981		0	2.42571	0	2	1277.52	1.32716	32.045	0
	High	AYNTVVPASGK	1	1	1	A0A0F6B981		0	2.27326	0	2	1106.59	2.81451	14.6763	0
	High	DVIILLDSITR	1	1	1	A0A0F6B981		0	2.25851	0	2	1257.74	2.06941	42.1728	0
	High	TNDDFFEmMK	2	1	1	A0A0F6B981	M8(Oxidation)	0	2.11377	0	2	1293.52	2.3164	25.6554	0
A0A0F6B937	ATP synthase subunit alpha OS=Salmonella typhimurium (strain 14028s / SGSC 2262) OX=588858 GN=atpA PE=3 SV=1 - [A0A0F6B937_SALT1]	46.6209	32.94	1	15	15	17	513	55.0787	5.99854
	A3	Sequence	# PSMs	# Proteins	# Protein Groups	Protein Group Accessions	Modifications	ΔCn	XCorr	Probability	Charge	MH+ [Da]	ΔM [ppm]	RT [min]	# Missed Cleavages
	High	VNADYVEAFTKGEVK	1	1	1	A0A0F6B937		0	4.45458	0	3	1669.85	1.56185	25.4542	1
	High	QSVDQPVQTGYK	1	1	1	A0A0F6B937		0	3.4864	0	2	1349.67	-0.00595493	14.7472	0
	High	YAIALNLER	1	1	1	A0A0F6B937		0	3.24111	0	2	1062.6	1.97608	25.4322	0
	High	TALAIDAIINQR	1	1	1	A0A0F6B937		0	3.19997	0	2	1298.75	2.33598	30.8062	0
	High	DRGEDALIIYDDLSK	1	1	1	A0A0F6B937		0	3.04285	0	3	1722.86	2.53623	32.7732	1
	High	VNADYVEAFTK	1	1	1	A0A0F6B937		0	2.82515	0	2	1256.62	2.12037	24.41	0
	High	VVNTLGAPIDGK	1	1	1	A0A0F6B937		0	2.73134	0	2	1183.67	1.92322	17.7488	0
	High	GPVDNDGFSAVEAIAPGVIDR	1	1	1	A0A0F6B937		0	2.73084	0	2	2099.05	2.24498	37.7941	0
	High	AVDSMIPIGR	1	1	1	A0A0F6B937		0	2.7245	0	2	1058.57	2.27844	23.1455	0
	High	ELAAFSQFASDLDDATR	1	1	1	A0A0F6B937		0	2.59996	0	2	1856.87	3.65189	40.3547	0
	High	ASTISNVVR	1	1	1	A0A0F6B937		0	2.46827	0	2	946.534	2.453	14.6581	0
	High	MQLNSTEISELIK	1	1	1	A0A0F6B937		0	2.38828	0	2	1505.79	2.00687	33.5126	0
	High	TALAQYR	1	1	1	A0A0F6B937		0	2.27741	0	2	822.448	1.67482	13.8576	0
	High	GYLADVELAK	1	1	1	A0A0F6B937		0	2.22014	0	2	1078.58	2.35554	24.0013	0
	High	mQLNSTEISELIK	1	1	1	A0A0F6B937	M1(Oxidation)	0	2.16671	0	2	1521.79	3.64272	29.3914	0
	High	ELIIGDR	1	1	1	A0A0F6B937		0	2.03385	0	2	815.463	0.990798	17.3443	0
	High	AVDSmIPIGR	1	1	1	A0A0F6B937	M5(Oxidation)	0	2.02958	0	2	1074.56	2.09188	17.556	0
A0A0F6BA10	Bifunctional purine biosynthesis protein PurH OS=Salmonella typhimurium (strain 14028s / SGSC 2262) OX=588858 GN=purH PE=3 SV=1 - [A0A0F6BA10_SALT1]	44.9461	36.11	1	15	15	16	529	57.4311	5.87158
	A3	Sequence	# PSMs	# Proteins	# Protein Groups	Protein Group Accessions	Modifications	ΔCn	XCorr	Probability	Charge	MH+ [Da]	ΔM [ppm]	RT [min]	# Missed Cleavages
	High	ENMTIGIGAGQMSR	1	1	1	A0A0F6BA10		0	3.81571	0	2	1464.7	2.55333	22.0985	0
	High	ELDAETAQAIISR	1	1	1	A0A0F6BA10		0	3.5772	0	2	1416.74	2.83382	26.1998	0
	High	EASVATAQQVQGK	1	1	1	A0A0F6BA10		0	3.26463	0	2	1316.68	2.17661	12.5885	0
	High	AGIIEFAQALSAR	1	1	1	A0A0F6BA10		0	3.15622	0	2	1346.75	3.51426	36.8809	0
	High	GVELLSTGGTAR	1	1	1	A0A0F6BA10		0	3.15394	0	2	1160.63	2.17373	18.3373	0
	High	ALSYNNIADTDAALEcVK	1	1	1	A0A0F6BA10	C16(Carbamidomethyl)	0	3.11788	0	2	1967.94	1.46254	29.7398	0
	High	EMDANEGSLTLDTR	1	1	1	A0A0F6BA10		0	3.06281	0	2	1551.7	1.33282	20.6581	0
	High	TDPTSAFGGIIAFNR	1	1	1	A0A0F6BA10		0	3.0182	0	2	1566.8	5.46906	36.4443	0
	High	QFVEVIIAPSATEEALK	1	1	1	A0A0F6BA10		0	2.81429	0	2	1845.01	3.19454	34.1186	0
	High	GSAMASDAFFPFR	1	1	1	A0A0F6BA10		0	2.69145	0	2	1403.65	3.00939	35.6847	0
	High	SSDYDAIIK	1	1	1	A0A0F6BA10		0	2.36294	0	2	1011.5	2.01589	18.2398	0
	High	GSAmASDAFFPFR	1	1	1	A0A0F6BA10	M4(Oxidation)	0	2.26095	0	2	1419.64	1.31218	32.261	0
	High	DLGMVSEAELR	1	1	1	A0A0F6BA10		0	2.25923	0	2	1219.6	0.609711	25.9831	0
	High	EFNEPAcVIVK	1	1	1	A0A0F6BA10	C7(Carbamidomethyl)	0	2.22133	0	2	1305.65	2.51601	21.6108	0
	High	TLNLNFIK	1	1	1	A0A0F6BA10		0	2.15659	0	2	962.569	2.05179	28.2873	0
	High	VLTcGQWAQR	1	1	1	A0A0F6BA10	C4(Carbamidomethyl)	0	2.01274	0	2	1218.61	0.943151	17.1577	0
A0A0F6B7L7	50S ribosomal protein L15 OS=Salmonella typhimurium (strain 14028s / SGSC 2262) OX=588858 GN=rplO PE=3 SV=1 - [A0A0F6B7L7_SALT1]	43.8502	57.64	1	9	9	14	144	14.9573	11.1802
	A3	Sequence	# PSMs	# Proteins	# Protein Groups	Protein Group Accessions	Modifications	ΔCn	XCorr	Probability	Charge	MH+ [Da]	ΔM [ppm]	RT [min]	# Missed Cleavages
	High	RGFEGGQMPLYR	1	1	1	A0A0F6B7L7		0	4.31376	0	3	1410.7	1.63347	19.2118	1
	High	VEGGVVDLnTLK	2	1	1	A0A0F6B7L7	N9(Deamidated)	0	3.81213	0	2	1244.68	2.10787	24.884	0
	High	VILAGEVTTPVTVR	1	1	1	A0A0F6B7L7		0	3.48296	0	2	1454.86	1.63158	25.6598	0
	High	AANIIGIQIEFAK	1	1	1	A0A0F6B7L7		0	3.44007	0	2	1387.8	4.06768	34.6462	0
	High	AAIEAAGGKIEE	1	1	1	A0A0F6B7L7		0	3.39168	0	2	1158.6	2.4008	15.646	1
	High	VEGGVVDLNTLK	2	1	1	A0A0F6B7L7		0	3.21743	0	2	1243.69	1.72273	24.1705	0
	High	LNTLSPAEGSK	1	1	1	A0A0F6B7L7		0	2.83473	0	2	1116.59	2.90145	14.2847	0
	High	LnTLSPAEGSK	1	1	1	A0A0F6B7L7	N2(Deamidated)	0	2.81767	0	2	1117.57	-0.165934	14.8785	0
	High	GFEGGQMPLYR	1	1	1	A0A0F6B7L7		0	2.80544	0	2	1254.6	1.98122	22.6948	0
	High	KAAITAEVR	1	1	1	A0A0F6B7L7		0	2.76015	0	2	958.572	4.05365	9.7751	1
	High	AAITAEVR	1	1	1	A0A0F6B7L7		0	2.63008	0	2	830.475	2.32624	13.9603	0
	High	GFEGGQmPLYR	1	1	1	A0A0F6B7L7	M7(Oxidation)	0	2.26208	0	2	1270.59	1.92326	17.4786	0
A0A0F6AWS8	Protein translocase subunit SecA OS=Salmonella typhimurium (strain 14028s / SGSC 2262) OX=588858 GN=secA PE=2 SV=1 - [A0A0F6AWS8_SALT1]	43.7471	18.2	1	13	13	13	901	101.762	5.49072
	A3	Sequence	# PSMs	# Proteins	# Protein Groups	Protein Group Accessions	Modifications	ΔCn	XCorr	Probability	Charge	MH+ [Da]	ΔM [ppm]	RT [min]	# Missed Cleavages
	High	TPLIISGPAEDSSEMYKK	1	1	1	A0A0F6AWS8		0	5.1916	0	3	1965.99	2.01722	22.7041	1
	High	IQAIIEDIKER	1	1	1	A0A0F6AWS8		0	4.28847	0	3	1327.76	1.792	20.1092	1
	High	TPLIISGPAEDSSEMYK	1	1	1	A0A0F6AWS8		0	4.18602	0	2	1837.89	2.82893	27.3616	0
	High	LAQMQQLSHQDDDAAVAADLAAQTGER	1	1	1	A0A0F6AWS8		0	3.89165	0	3	2853.35	2.55797	28.1413	0
	High	GVHVVTVNDYLAQR	1	1	1	A0A0F6AWS8		0	3.61493	0	3	1570.84	2.39694	22.7804	0
	High	KEEVVGAEMMR	1	1	1	A0A0F6AWS8		0	3.60814	0	3	1278.62	0.983575	15.7032	1
	High	DGEVIIVDEHTGR	1	1	1	A0A0F6AWS8		0	3.58138	0	3	1439.71	1.47494	17.4356	0
	High	ILAQSIEVYQR	1	1	1	A0A0F6AWS8		0	3.12378	0	2	1319.73	2.24857	22.0938	0
	High	RIDNQLR	1	1	1	A0A0F6AWS8		0	2.98232	0	2	914.519	2.16728	9.02821	1
	High	DLPDLVYMTEAEK	1	1	1	A0A0F6AWS8		0	2.6542	0	2	1523.73	2.03215	36.019	0
	High	TLTATLPAYLNALSGK	1	1	1	A0A0F6AWS8		0	2.36951	0	2	1633.92	3.84199	38.582	0
	High	YEVISTLSK	1	1	1	A0A0F6AWS8		0	2.22491	0	2	1039.57	2.38013	19.4397	0
	High	AVSLINAMEPEMEK	1	1	1	A0A0F6AWS8		0	2.0302	0	2	1561.76	2.13479	30.5617	0
A0A0F6AYG8	Putative phosphate starvation-inducible protein OS=Salmonella typhimurium (strain 14028s / SGSC 2262) OX=588858 GN=phoL PE=3 SV=1 - [A0A0F6AYG8_SALT1]	43.1691	43.77	1	12	12	14	361	40.9316	7.1958
	A3	Sequence	# PSMs	# Proteins	# Protein Groups	Protein Group Accessions	Modifications	ΔCn	XCorr	Probability	Charge	MH+ [Da]	ΔM [ppm]	RT [min]	# Missed Cleavages
	High	LTGRPIcVTAATDILR	1	1	1	A0A0F6AYG8	C7(Carbamidomethyl)	0	5.23676	0	3	1756.98	1.42759	26.4472	0
	High	GQTQDIEPEQIHLAIK	1	1	1	A0A0F6AYG8		0	4.13204	0	3	1819.96	1.94395	23.3089	0
	High	AVITGDVTQIDLPR	1	1	1	A0A0F6AYG8		0	3.63589	0	2	1497.83	3.41272	28.3813	0
	High	NVIEVAPLAYMR	1	1	1	A0A0F6AYG8		0	3.16676	0	2	1375.74	2.82532	33.1011	0
	High	ILLTRPAVEAGEK	1	1	1	A0A0F6AYG8		0	3.06821	0	3	1396.82	-0.196414	16.6573	0
	High	IVNAYEAWEEAEQK	1	1	1	A0A0F6AYG8		0	3.04908	0	2	1679.79	1.14724	29.5211	0
	High	VLEQSAESVPDYGK	1	1	1	A0A0F6AYG8		0	2.95722	0	2	1521.75	2.17925	17.5471	0
	High	TYLAVAAAVDALER	1	1	1	A0A0F6AYG8		0	2.79858	0	2	1462.79	2.83413	38.5599	0
	High	LLSLcGPFDDNIK	1	1	1	A0A0F6AYG8	C5(Carbamidomethyl)	0	2.78438	0	2	1491.76	4.42082	33.2382	0
	High	EITLEPADNAR	1	1	1	A0A0F6AYG8		0	2.73469	0	2	1228.62	2.08451	17.1825	0
	High	EITLEPADnAR	2	1	1	A0A0F6AYG8	N9(Deamidated)	0	2.55624	0	2	1229.6	1.67987	18.1501	0
	High	LGFLPGDLSQK	1	1	1	A0A0F6AYG8		0	2.44607	0	2	1174.65	3.38063	28.8916	0
	High	SLYVDTAPMR	1	1	1	A0A0F6AYG8		0	2.25899	0	2	1152.57	1.48592	19.8465	0
A0A0F6B9H5	Glutamine synthetase OS=Salmonella typhimurium (strain 14028s / SGSC 2262) OX=588858 GN=glnA PE=3 SV=1 - [A0A0F6B9H5_SALT1]	41.9977	17.48	1	8	8	18	469	51.7527	5.60498
	A3	Sequence	# PSMs	# Proteins	# Protein Groups	Protein Group Accessions	Modifications	ΔCn	XCorr	Probability	Charge	MH+ [Da]	ΔM [ppm]	RT [min]	# Missed Cleavages
	High	AINALANPTTNSYKR	1	1	1	A0A0F6B9H5		0	5.1089	0	3	1633.87	2.20063	15.8436	1
	High	AINALANPTTNSYK	1	1	1	A0A0F6B9H5		0	4.13517	0	2	1477.77	1.81234	18.2861	0
	High	AInALANPTTNSYK	3	1	1	A0A0F6B9H5	N3(Deamidated)	0	3.92175	0	2	1478.75	2.8794	18.7326	0
	High	KADEIQIYK	1	1	1	A0A0F6B9H5		0	3.65942	0	2	1107.61	0.705042	14.8289	1
	High	AINALAnPTTNSYKR	3	1	1	A0A0F6B9H5	N7(Deamidated)	0	3.53741	0	3	1634.85	1.74689	16.2001	1
	High	GGYFPVPPVDSAQDIR	2	1	1	A0A0F6B9H5		0	3.31269	0	2	1717.86	2.79955	29.9633	0
	High	LVPGYEAPVMLAYSAR	1	1	1	A0A0F6B9H5		0	3.13466	0	2	1736.91	2.68161	33.8017	0
	High	nGTNLFSGDK	3	1	1	A0A0F6B9H5	N1(Deamidated)	0	2.52202	0	2	1053.49	1.28553	18.6288	0
	High	RAEDYLR	1	1	1	A0A0F6B9H5		0	2.50121	0	2	922.477	3.00709	12.1941	1
	High	YVVHNVAHR	1	1	1	A0A0F6B9H5		0	2.1126	0	2	1094.59	4.0929	8.65738	0
	High	LVPGYEAPVmLAYSAR	1	1	1	A0A0F6B9H5	M10(Oxidation)	0	2.0089	0	2	1752.9	0.404759	29.6708	0
A0A0F6AWJ4	Carbamoyl-phosphate synthase large chain OS=Salmonella typhimurium (strain 14028s / SGSC 2262) OX=588858 GN=carB PE=3 SV=1 - [A0A0F6AWJ4_SALT1]	41.3512	16	1	14	14	14	1075	118.064	5.24951
	A3	Sequence	# PSMs	# Proteins	# Protein Groups	Protein Group Accessions	Modifications	ΔCn	XCorr	Probability	Charge	MH+ [Da]	ΔM [ppm]	RT [min]	# Missed Cleavages
	High	TPASFEPSIDYVVTK	1	1	1	A0A0F6AWJ4		0	4.04542	0	2	1653.84	4.49784	29.1338	0
	High	ALEAAGVPVIGTSPDAIDR	1	1	1	A0A0F6AWJ4		0	3.93983	0	2	1851.98	1.28878	29.5945	0
	High	EIGVETGGSNVQFAVNPK	1	1	1	A0A0F6AWJ4		0	3.8721	0	2	1845.94	2.53479	24.283	0
	High	GVIVQYGGQTPLK	1	1	1	A0A0F6AWJ4		0	3.42409	0	2	1359.76	0.971194	21.3503	0
	High	VAEVGITGLNADFLR	1	1	1	A0A0F6AWJ4		0	3.25578	0	2	1574.86	2.11572	35.5983	0
	High	DNEVYLIEVNPR	1	1	1	A0A0F6AWJ4		0	2.87124	0	2	1460.74	3.79024	28.9097	0
	High	STGEVMGVGR	1	1	1	A0A0F6AWJ4		0	2.80425	0	2	992.484	0.919932	14.812	0
	High	IMVLGGGPNR	1	1	1	A0A0F6AWJ4		0	2.69309	0	2	1013.56	1.63341	18.1859	0
	High	SVGEVMAIGR	1	1	1	A0A0F6AWJ4		0	2.69126	0	2	1018.54	2.35715	19.5221	0
	High	GLEVGATGFDPK	1	1	1	A0A0F6AWJ4		0	2.66881	0	2	1190.61	1.76053	21.8028	0
	High	GLMNVQFAVK	1	1	1	A0A0F6AWJ4		0	2.63322	0	2	1106.61	3.27988	27.4442	0
	High	VSLDDPEALTK	1	1	1	A0A0F6AWJ4		0	2.40695	0	2	1187.62	2.71859	21.7016	0
	High	TFAEAFAK	1	1	1	A0A0F6AWJ4		0	2.0249	0	2	884.453	1.92005	18.6038	0
	High	LIVIEMNPR	1	1	1	A0A0F6AWJ4		0	2.02022	0	2	1084.62	0.847296	24.6265	0
A0A0F6B3C3	Histidine biosynthesis bifunctional protein HisB OS=Salmonella typhimurium (strain 14028s / SGSC 2262) OX=588858 GN=hisB PE=3 SV=1 - [A0A0F6B3C3_SALT1]	41.202	32.11	1	10	10	14	355	40.1572	6.25244
	A3	Sequence	# PSMs	# Proteins	# Protein Groups	Protein Group Accessions	Modifications	ΔCn	XCorr	Probability	Charge	MH+ [Da]	ΔM [ppm]	RT [min]	# Missed Cleavages
	High	YLAEQAMDSANSYVIGDR	1	1	1	A0A0F6B3C3		0	5.03944	0	2	2002.92	1.20233	30.4417	0
	High	YLAEQAMDSAnSYVIGDR	2	1	1	A0A0F6B3C3	N11(Deamidated)	0	4.27035	0	2	2003.91	3.3302	27.7013	0
	High	DGTLISEPPSDFQVDRFDK	1	1	1	A0A0F6B3C3		0	4.24129	0	3	2166.04	0.876773	30.1116	1
	High	ATDIQLADNMGITGLR	1	1	1	A0A0F6B3C3		0	4.11344	0	2	1688.87	3.11024	31.7222	0
	High	QAIRVEGDTLPSSK	1	1	1	A0A0F6B3C3		0	4.0207	0	3	1500.81	2.24317	15.5967	1
	High	DGTLISEPPSDFQVDR	1	1	1	A0A0F6B3C3		0	3.14433	0	2	1775.85	1.33581	28.648	0
	High	ATDIQLADNmGITGLR	1	1	1	A0A0F6B3C3	M10(Oxidation)	0	2.81365	0	2	1704.86	2.34044	25.7921	0
	High	ETLNWTmIGEQLTK	1	1	1	A0A0F6B3C3	M7(Oxidation)	0	2.47017	0	2	1679.84	2.83638	35.7134	0
	High	FGFVLPMDEcLAR	1	1	1	A0A0F6B3C3	C10(Carbamidomethyl)	0	2.43395	0	2	1554.75	3.22364	39.2788	0
	High	FGFVLPmDEcLAR	1	1	1	A0A0F6B3C3	M7(Oxidation); C10(Carbamidomethyl)	0	2.40552	0	2	1570.74	3.24182	34.0782	0
	High	LAFEPEVIPVLLK	1	1	1	A0A0F6B3C3		0	2.11753	0	2	1467.89	3.35261	42.9499	0
	High	VEGDTLPSSK	1	1	1	A0A0F6B3C3		0	2.07677	0	2	1032.52	2.92488	12.5385	0
	High	AEFTYQR	1	1	1	A0A0F6B3C3		0	2.05488	0	2	914.437	0.747119	14.9232	0
A0A0F6B7N6	50S ribosomal protein L3 OS=Salmonella typhimurium (strain 14028s / SGSC 2262) OX=588858 GN=rplC PE=3 SV=1 - [A0A0F6B7N6_SALT1]	40.8052	46.89	1	10	10	13	209	22.2338	9.78857
	A3	Sequence	# PSMs	# Proteins	# Protein Groups	Protein Group Accessions	Modifications	ΔCn	XCorr	Probability	Charge	MH+ [Da]	ΔM [ppm]	RT [min]	# Missed Cleavages
	High	GGVPGATGcDLIVKPAVK	1	1	1	A0A0F6B7N6	C9(Carbamidomethyl)	0	4.85721	0	3	1738.96	3.33222	20.0298	0
	High	TQDATHGNSLSHR	1	1	1	A0A0F6B7N6		0	4.36026	0	3	1423.67	3.15824	4.9468	0
	High	GGVPGATGcDLIVKPAVKA	1	1	1	A0A0F6B7N6	C9(Carbamidomethyl)	0	4.27257	0	3	1809.99	2.04905	21.0744	1
	High	IFTEDGVSIPVTVIEVEANR	1	1	1	A0A0F6B7N6		0	3.66692	0	3	2188.16	2.42264	40.8314	0
	High	TQDATHGnSLSHR	1	1	1	A0A0F6B7N6	N8(Deamidated)	0	3.52083	0	3	1424.66	2.89395	5.56168	0
	High	VTVQSLDVVR	2	1	1	A0A0F6B7N6		0	3.25832	0	2	1115.64	-1.69325	21.388	0
	High	KVDVTGTSK	1	1	1	A0A0F6B7N6		0	2.88907	0	2	934.523	2.87589	4.99386	1
	High	VTVqSLDVVR	1	1	1	A0A0F6B7N6	Q4(Deamidated)	0	2.71824	0	2	1116.63	-0.27704	21.464	0
	High	KMAGQMGNER	1	1	1	A0A0F6B7N6		0	2.211	0	2	1121.52	4.01763	5.8759	1
	High	MAGQMGNER	1	1	1	A0A0F6B7N6		0	2.10301	0	2	993.427	3.12188	8.76916	0
	High	AVQVTTGAK	1	1	1	A0A0F6B7N6		0	2.07715	0	2	874.501	2.0399	8.97035	0
	High	MIGLVGKK	1	1	1	A0A0F6B7N6		0	2.05859	0	2	845.53	2.49842	14.2668	1
A0A0F6B3D0	6-phosphogluconate dehydrogenase, decarboxylating OS=Salmonella typhimurium (strain 14028s / SGSC 2262) OX=588858 GN=gnd PE=3 SV=1 - [A0A0F6B3D0_SALT1]	40.5498	33.55	1	13	13	13	468	51.3633	5.33838
	A3	Sequence	# PSMs	# Proteins	# Protein Groups	Protein Group Accessions	Modifications	ΔCn	XCorr	Probability	Charge	MH+ [Da]	ΔM [ppm]	RT [min]	# Missed Cleavages
	High	IAAVAEDGEPcVTYIGADGAGHYVK	1	1	1	A0A0F6B3D0	C11(Carbamidomethyl)	0	5.39858	0	3	2563.22	2.98772	25.4184	0
	High	AQPAGDKAEFIEK	1	1	1	A0A0F6B3D0		0	4.40468	0	3	1403.72	2.29423	14.3508	1
	High	AGAGTDAAIDSLKPYLEK	1	1	1	A0A0F6B3D0		0	3.57154	0	3	1819.95	2.57541	28.4687	0
	High	GDIIIDGGNTFFQDTIR	1	1	1	A0A0F6B3D0		0	3.28804	0	2	1881.94	2.35658	38.3024	0
	High	EKTEEVIAENPGKK	1	1	1	A0A0F6B3D0		0	3.25466	0	3	1571.83	2.8337	10.8011	2
	High	AAVLPANLIQAQR	1	1	1	A0A0F6B3D0		0	3.07577	0	2	1364.8	2.51874	25.477	0
	High	EKTEEVIAENPGK	1	1	1	A0A0F6B3D0		0	3.02496	0	3	1443.74	2.49277	13.3061	1
	High	NLALNIESR	1	1	1	A0A0F6B3D0		0	2.73362	0	2	1029.57	1.41489	20.2806	0
	High	IVSYAQGFSQLR	1	1	1	A0A0F6B3D0		0	2.61489	0	2	1368.73	2.96289	25.1696	0
	High	GPSIMPGGQK	1	1	1	A0A0F6B3D0		0	2.48346	0	2	971.498	-0.156462	14.8377	0
	High	EFVESLETPR	1	1	1	A0A0F6B3D0		0	2.31346	0	2	1206.6	2.32187	21.6027	0
	High	RALYLGK	1	1	1	A0A0F6B3D0		0	2.25261	0	2	820.506	2.49571	12.7587	1
	High	GYTVSVFNR	1	1	1	A0A0F6B3D0		0	2.13349	0	2	1042.53	1.53417	21.3923	0
A0A0F6B6G9	Phosphoglycerate kinase OS=Salmonella typhimurium (strain 14028s / SGSC 2262) OX=588858 GN=pgk PE=3 SV=1 - [A0A0F6B6G9_SALT1]	40.5486	37.47	1	12	12	14	387	41.1067	5.22412
	A3	Sequence	# PSMs	# Proteins	# Protein Groups	Protein Group Accessions	Modifications	ΔCn	XCorr	Probability	Charge	MH+ [Da]	ΔM [ppm]	RT [min]	# Missed Cleavages
	High	IADQLIVGGGIANTFVAAQGHSVGK	1	1	1	A0A0F6B6G9		0	4.25877	0	3	2423.31	2.68345	33.9074	0
	High	SLYEADLVDEAKR	1	1	1	A0A0F6B6G9		0	3.86548	0	3	1508.76	1.5224	20.6824	1
	High	SVNDVKEDEQILDIGDASAQQLAEILK	1	1	1	A0A0F6B6G9		0	3.70974	0	3	2941.52	5.40031	45.4952	1
	High	VATEFSETAPATLK	1	1	1	A0A0F6B6G9		0	3.58068	0	2	1464.76	2.98852	20.3796	0
	High	LLTTcDIPVPTDVR	1	1	1	A0A0F6B6G9	C5(Carbamidomethyl)	0	3.29565	0	2	1599.85	4.70989	29.2056	0
	High	SLYEADLVDEAK	1	1	1	A0A0F6B6G9		0	2.89992	0	2	1352.66	2.57664	23.9165	0
	High	AQASTHGIGK	1	1	1	A0A0F6B6G9		0	2.45689	0	2	969.514	2.78729	4.99821	0
	High	VLPAVAmLEER	1	1	1	A0A0F6B6G9	M7(Oxidation)	0	2.41304	0	2	1243.67	1.66063	25.2837	0
	High	ASLPTIELALK	1	1	1	A0A0F6B6G9		0	2.40628	0	2	1155.7	2.42984	31.731	0
	High	VLPAVAMLEER	2	1	1	A0A0F6B6G9		0	2.40399	0	2	1227.68	1.11985	33.4047	0
	High	LTVLDSLSK	1	1	1	A0A0F6B6G9		0	2.36697	0	2	975.574	1.56287	23.9562	0
	High	ADLNVPVKEGK	1	1	1	A0A0F6B6G9		0	2.33326	0	2	1169.65	1.44581	14.5483	1
	High	ADLNVPVK	1	1	1	A0A0F6B6G9		0	2.30274	0	2	855.495	1.45675	15.9773	0
A0A0F6B623	Enolase OS=Salmonella typhimurium (strain 14028s / SGSC 2262) OX=588858 GN=eno PE=3 SV=1 - [A0A0F6B623_SALT1]	40.5465	29.17	1	10	10	16	432	45.5703	5.38916
	A3	Sequence	# PSMs	# Proteins	# Protein Groups	Protein Group Accessions	Modifications	ΔCn	XCorr	Probability	Charge	MH+ [Da]	ΔM [ppm]	RT [min]	# Missed Cleavages
	High	SGETEDATIADLAVGTAAGQIK	1	1	1	A0A0F6B623		0	4.7501	0	2	2118.07	5.64738	34.3773	0
	High	AVGAVnGPIAQAILGK	4	1	1	A0A0F6B623	N6(Deamidated)	0	3.44284	0	2	1479.86	2.49332	33.7659	0
	High	AVGAVNGPIAQAILGK	1	1	1	A0A0F6B623		0	3.36137	0	2	1478.87	2.0046	31.3177	0
	High	DITLAMDcAASEFYK	1	1	1	A0A0F6B623	C8(Carbamidomethyl)	0	3.07098	0	2	1734.78	3.58558	38.4991	0
	High	DAGYTAVISHR	1	1	1	A0A0F6B623		0	3.01001	0	2	1189.6	1.18394	15.9843	0
	High	DITLAMDcAASEFYKDGK	1	1	1	A0A0F6B623	C8(Carbamidomethyl)	0	3.00659	0	3	2034.92	3.94088	35.297	1
	High	IQLVGDDLFVTNTK	1	1	1	A0A0F6B623		0	2.96879	0	2	1562.85	3.70663	33.0456	0
	High	IMIDLDGTENK	1	1	1	A0A0F6B623		0	2.60799	0	2	1248.62	1.14112	23.1523	0
	High	FNQIGSLTETLAAIK	2	1	1	A0A0F6B623		0	2.5958	0	2	1605.89	4.31403	37.4657	0
	High	ImIDLDGTENK	1	1	1	A0A0F6B623	M2(Oxidation)	0	2.25352	0	2	1264.61	1.67267	20.7387	0
	High	GIAnSILIK	1	1	1	A0A0F6B623	N4(Deamidated)	0	2.08526	0	2	929.567	0.109432	22.2477	0
	High	DAKDQAGIDK	1	1	1	A0A0F6B623		0	2.02444	0	2	1060.53	4.86623	6.42189	1
A0A0F6AWG8	30S ribosomal protein S20 OS=Salmonella typhimurium (strain 14028s / SGSC 2262) OX=588858 GN=rpsT PE=3 SV=1 - [A0A0F6AWG8_SALT1]	40.0322	45.98	1	7	7	17	87	9.64933	11.1802
	A3	Sequence	# PSMs	# Proteins	# Protein Groups	Protein Group Accessions	Modifications	ΔCn	XCorr	Probability	Charge	MH+ [Da]	ΔM [ppm]	RT [min]	# Missed Cleavages
	High	VYAAIEAGDKAAALK	1	1	1	A0A0F6AWG8		0	4.99014	0	3	1490.82	1.62619	18.3934	1
	High	AFNEMQPIVDR	2	1	1	A0A0F6AWG8		0	3.88771	0	2	1319.64	2.4685	22.2238	0
	High	AFnEMQPIVDR	4	1	1	A0A0F6AWG8	N3(Deamidated)	0	3.41109	0	2	1320.63	2.7385	23.9209	0
	High	KVYAAIEAGDK	1	1	1	A0A0F6AWG8		0	3.28749	0	2	1164.63	2.03687	13.4598	1
	High	ANLTAQINKLA	1	1	1	A0A0F6AWG8		0	2.99228	0	2	1156.67	2.95788	22.5292	1
	High	HKANLTAQINK	1	1	1	A0A0F6AWG8		0	2.89849	0	3	1237.7	2.00908	8.83825	1
	High	AFNEmQPIVDR	1	1	1	A0A0F6AWG8	M5(Oxidation)	0	2.74088	0	2	1335.64	0.94522	17.0222	0
	High	ANLTAQINK	1	1	1	A0A0F6AWG8		0	2.62216	0	2	972.549	1.60858	14.4018	0
	High	AFnEmQPIVDR	2	1	1	A0A0F6AWG8	N3(Deamidated); M5(Oxidation)	0	2.46189	0	2	1336.62	1.21311	18.0004	0
	High	ANLTAqINKLA	2	1	1	A0A0F6AWG8	Q6(Deamidated)	0.2287	2.26099	0	2	1157.65	-6.22473	22.6234	1
	High	VYAAIEAGDK	1	1	1	A0A0F6AWG8		0	1.9979	0	2	1036.53	1.5813	15.1293	0
A0A0F6AX29	Chaperone protein Skp OS=Salmonella typhimurium (strain 14028s / SGSC 2262) OX=588858 GN=hlpA PE=3 SV=1 - [A0A0F6AX29_SALT1]	39.9404	48.45	1	7	7	17	161	17.8944	9.75928
	A3	Sequence	# PSMs	# Proteins	# Protein Groups	Protein Group Accessions	Modifications	ΔCn	XCorr	Probability	Charge	MH+ [Da]	ΔM [ppm]	RT [min]	# Missed Cleavages
	High	VANDQSIDLVVDANTVAYNSSDVK	1	1	1	A0A0F6AX29		0	3.85343	0	3	2537.24	1.92294	32.7935	0
	High	IAIVNMGNLFQQVAQK	1	1	1	A0A0F6AX29		0	3.68961	0	3	1773.98	4.20962	40.4652	0
	High	IAIVNmGNLFQQVAQK	1	1	1	A0A0F6AX29	M6(Oxidation)	0	3.56475	0	2	1789.97	1.5305	30.7926	0
	High	TGVSNTLENEFK	2	1	1	A0A0F6AX29		0	3.51898	0	2	1338.66	1.34598	22.0429	0
	High	KVANDQSIDLVVDANTVAYNSSDVK	1	1	1	A0A0F6AX29		0	3.21773	0	3	2665.34	2.15138	28.8846	1
	High	TGVSnTLENEFK	8	1	1	A0A0F6AX29	N5(Deamidated)	0	3.1319	0	2	1339.64	2.79756	24.931	0
	High	METDLQSK	1	1	1	A0A0F6AX29		0	2.22966	0	2	951.447	2.00623	11.4652	0
	High	AQAFEKDR	1	1	1	A0A0F6AX29		0	2.22847	0	2	964.488	3.10755	5.66951	1
	High	LEKDVMSQR	1	1	1	A0A0F6AX29		0	2.0186	0	2	1105.57	3.95943	11.346	1
A0A0F6B7L3	30S ribosomal protein S11 OS=Salmonella typhimurium (strain 14028s / SGSC 2262) OX=588858 GN=rpsK PE=3 SV=1 - [A0A0F6B7L3_SALT1]	39.8158	57.36	1	7	7	13	129	13.8224	11.3267
	A3	Sequence	# PSMs	# Proteins	# Protein Groups	Protein Group Accessions	Modifications	ΔCn	XCorr	Probability	Charge	MH+ [Da]	ΔM [ppm]	RT [min]	# Missed Cleavages
	High	KSTPFAAQVAAER	1	1	1	A0A0F6B7L3		0	5.19413	0	3	1375.73	-1.08515	15.3938	1
	High	ITNITDVTPIPHnGcRPPK	1	1	1	A0A0F6B7L3	N13(Deamidated); C15(Carbamidomethyl)	0	4.93771	0	4	2131.1	1.85035	19.7728	0
	High	QGNALGWATAGGSGFR	2	1	1	A0A0F6B7L3		0	4.8931	0	2	1549.75	0.91724	26.8034	0
	High	QGnALGWATAGGSGFR	4	1	1	A0A0F6B7L3	N3(Deamidated)	0	4.23464	0	2	1550.74	3.43096	30.3826	0
	High	cADAVKEYGIK	1	1	1	A0A0F6B7L3	C1(Carbamidomethyl)	0	3.68506	0	3	1253.62	2.02464	14.7325	1
	High	STPFAAQVAAER	1	1	1	A0A0F6B7L3		0	2.94629	0	2	1247.64	1.69997	18.624	0
	High	ALNAAGFR	1	1	1	A0A0F6B7L3		0	2.26322	0	2	819.449	1.76301	15.6355	0
	High	NLEVMVK	1	1	1	A0A0F6B7L3		0	2.22276	0	2	832.461	1.48211	16.9443	0
	High	NLEVmVK	1	1	1	A0A0F6B7L3	M5(Oxidation)	0	2.0539	0	2	848.455	0.397609	15.0266	0
A0A0F6B021	Ribonuclease E OS=Salmonella typhimurium (strain 14028s / SGSC 2262) OX=588858 GN=rne PE=3 SV=1 - [A0A0F6B021_SALT1]	39.7244	16.03	1	12	12	12	1067	119.329	5.65576
	A3	Sequence	# PSMs	# Proteins	# Protein Groups	Protein Group Accessions	Modifications	ΔCn	XCorr	Probability	Charge	MH+ [Da]	ΔM [ppm]	RT [min]	# Missed Cleavages
	High	ALNREEQPVQETEQEER	1	1	1	A0A0F6B021		0	5.51989	0	3	2084.99	1.84321	14.2995	1
	High	EGQEVIVQIDKEER	1	1	1	A0A0F6B021		0	4.00286	0	3	1671.86	1.97215	18.4762	1
	High	YPTQSPMPLTVAcASPEMASGK	1	1	1	A0A0F6B021	C13(Carbamidomethyl)	0	3.84099	0	3	2323.08	1.57687	28.6613	0
	High	YPIVRPQETQVVDEQR	1	1	1	A0A0F6B021		0	3.79159	0	3	1957.02	1.6774	18.411	0
	High	QDIGEILIDNPK	1	1	1	A0A0F6B021		0	3.45669	0	2	1354.72	1.45631	27.254	0
	High	IEPSLEAAFVDYGAER	1	1	1	A0A0F6B021		0	3.33367	0	2	1766.86	0.567109	35.2188	0
	High	VDLPVVADIAPEQDDSVEPR	1	1	1	A0A0F6B021		0	3.03436	0	2	2164.09	4.96874	34.5751	0
	High	DNVAAAQPAQPGLFSR	1	1	1	A0A0F6B021		0	2.996	0	2	1641.84	2.43337	22.4222	0
	High	TAVNAIETR	1	1	1	A0A0F6B021		0	2.7198	0	2	974.528	1.89594	14.1691	0
	High	DNESLSLSILR	1	1	1	A0A0F6B021		0	2.66187	0	2	1246.67	2.00219	31.7174	0
	High	FGLLEMSR	1	1	1	A0A0F6B021		0	2.34918	0	2	952.493	1.33698	27.6233	0
	High	TGDEQQQTPR	1	1	1	A0A0F6B021		0	2.01747	0	2	1159.54	4.11415	5.61783	0
A0A0F6B5A6	50S ribosomal protein L19 OS=Salmonella typhimurium (strain 14028s / SGSC 2262) OX=588858 GN=rplS PE=3 SV=1 - [A0A0F6B5A6_SALT1]	38.8316	66.96	1	8	8	13	115	13.1222	10.7993
	A3	Sequence	# PSMs	# Proteins	# Protein Groups	Protein Group Accessions	Modifications	ΔCn	XCorr	Probability	Charge	MH+ [Da]	ΔM [ppm]	RT [min]	# Missed Cleavages
	High	VFQTHSPVVDSIAVK	2	1	1	A0A0F6B5A6		0	5.6884	0	3	1626.89	2.05887	21.4862	0
	High	QNVPSFRPGDTVEVK	1	1	1	A0A0F6B5A6		0	3.62239	0	3	1672.87	2.33464	19.0253	0
	High	ISnGEGVER	2	1	1	A0A0F6B5A6	N3(Deamidated)	0	2.81184	0	2	961.462	3.9113	9.60965	0
	High	QLEQEQMK	1	1	1	A0A0F6B5A6		0	2.64857	0	2	1033.5	2.26091	10.6936	0
	High	ISNGEGVER	1	1	1	A0A0F6B5A6		0	2.54078	0	2	960.478	3.28736	8.28727	0
	High	KISnGEGVER	1	1	1	A0A0F6B5A6	N4(Deamidated)	0	2.53199	0	2	1089.56	3.67619	8.02931	1
	High	LQAFEGVVIAIR	1	1	1	A0A0F6B5A6		0	2.4982	0	2	1315.78	3.18604	34.4452	0
	High	GLHSAFTVR	1	1	1	A0A0F6B5A6		0	2.18143	0	2	987.538	1.25093	15.0009	0
	High	QLEQEQmK	1	1	1	A0A0F6B5A6	M7(Oxidation)	0	2.15409	0	2	1049.5	2.53542	5.40688	0
	High	VWVVEGTK	1	1	1	A0A0F6B5A6		0	2.14465	0	2	917.51	0.931902	17.27	0
	High	KISNGEGVER	1	1	1	A0A0F6B5A6		0	2.06226	0	2	1088.57	2.90117	6.03915	1
A0A0F6AWU9	Acetyltransferase component of pyruvate dehydrogenase complex OS=Salmonella typhimurium (strain 14028s / SGSC 2262) OX=588858 GN=aceF PE=3 SV=1 - [A0A0F6AWU9_SALT1]	38.5388	18.76	1	10	10	12	629	66.0135	5.21143
	A3	Sequence	# PSMs	# Proteins	# Protein Groups	Protein Group Accessions	Modifications	ΔCn	XCorr	Probability	Charge	MH+ [Da]	ΔM [ppm]	RT [min]	# Missed Cleavages
	High	SEFAENDAYVHATPLIR	1	1	1	A0A0F6AWU9		0	4.41493	0	3	1932.95	2.1214	24.8972	0
	High	KEAAPAAAPAAAAAK	1	1	1	A0A0F6AWU9		0	4.02652	0	3	1308.73	3.53993	9.52723	1
	High	SEFAEnDAYVHATPLIR	1	1	1	A0A0F6AWU9	N6(Deamidated)	0	3.90968	0	3	1933.94	3.34744	26.1101	0
	High	DVHVPDIGSDEVEVTEVMVK	2	1	1	A0A0F6AWU9		0	3.8122	0	3	2197.07	2.03698	34.889	0
	High	AEAAPAAAAPAAATGVK	1	1	1	A0A0F6AWU9		0	3.56776	0	2	1437.77	1.25936	15.2039	0
	High	AVAAALEQMPR	1	1	1	A0A0F6AWU9		0	3.29624	0	2	1156.62	1.62304	20.2249	0
	High	FGEVEEVELGR	1	1	1	A0A0F6AWU9		0	2.85237	0	2	1263.62	1.15792	23.5444	0
	High	QEAAAPAPAAK	1	1	1	A0A0F6AWU9		0	2.46541	0	2	1024.55	3.60622	8.32737	0
	High	EAAPAAAPAAAAAK	1	1	1	A0A0F6AWU9		0	2.38285	0	2	1180.64	3.1852	12.6396	0
	High	EDVQAYVK	1	1	1	A0A0F6AWU9		0	2.35376	0	2	951.48	1.57816	15.5043	0
	High	ISGANLSR	1	1	1	A0A0F6AWU9		0	2.19683	0	2	817.454	1.34766	12.0778	0
A0A0F6AWC3	Transaldolase OS=Salmonella typhimurium (strain 14028s / SGSC 2262) OX=588858 GN=talB PE=3 SV=1 - [A0A0F6AWC3_SALT1]	37.8364	47	1	13	13	14	317	35.1493	5.22412
	A3	Sequence	# PSMs	# Proteins	# Protein Groups	Protein Group Accessions	Modifications	ΔCn	XCorr	Probability	Charge	MH+ [Da]	ΔM [ppm]	RT [min]	# Missed Cleavages
	High	QFTTVVADTGDIAAMK	1	1	1	A0A0F6AWC3		0	3.77915	0	2	1667.83	1.60355	28.6902	0
	High	NVGEILELAGcDR	1	1	1	A0A0F6AWC3	C11(Carbamidomethyl)	0	3.57557	0	2	1445.71	2.52241	31.7487	0
	High	LYQPQDATTNPSLILNAAQIPEYR	1	1	1	A0A0F6AWC3		0	3.56001	0	3	2716.41	4.23814	37.5919	0
	High	KLSFSGEVK	1	1	1	A0A0F6AWC3		0	3.27969	0	2	994.557	0.234411	14.7648	1
	High	LSYDTEASIAK	1	1	1	A0A0F6AWC3		0	2.92079	0	2	1197.6	0.796849	17.3324	0
	High	ELAESEGAIER	1	1	1	A0A0F6AWC3		0	2.61088	0	2	1203.59	0.922252	15.3442	0
	High	LYNDAGISNDR	1	1	1	A0A0F6AWC3		0	2.48974	0	2	1237.58	-0.447249	15.3075	0
	High	LASTWQGIR	1	1	1	A0A0F6AWC3		0	2.48339	0	2	1031.57	3.29275	19.3784	0
	High	AcAEAGVYLISPFVGR	1	1	1	A0A0F6AWC3	C2(Carbamidomethyl)	0	2.46578	0	2	1709.88	6.31418	36.9799	0
	High	QFTTVVADTGDIAAmK	1	1	1	A0A0F6AWC3	M15(Oxidation)	0	2.25224	0	2	1683.83	1.05594	24.0975	0
	High	LTIAPALLK	1	1	1	A0A0F6AWC3		0	2.1881	0	2	939.625	1.15279	26.654	0
	High	AQQVVDATDK	1	1	1	A0A0F6AWC3		0	2.12466	0	2	1074.55	2.97118	9.82648	0
	High	LSFSGEVK	1	1	1	A0A0F6AWC3		0	2.05854	0	2	866.463	0.902229	17.0495	0
	High	LIDDAVAWAK	1	1	1	A0A0F6AWC3		0	2.04786	0	2	1101.6	2.07672	25.5182	0
A0A0F6B0S2	Translation initiation factor IF-3 OS=Salmonella typhimurium (strain 14028s / SGSC 2262) OX=588858 GN=infC PE=3 SV=1 - [A0A0F6B0S2_SALT1]	37.4993	37.78	1	5	5	11	180	20.5811	9.5249
	A3	Sequence	# PSMs	# Proteins	# Protein Groups	Protein Group Accessions	Modifications	ΔCn	XCorr	Probability	Charge	MH+ [Da]	ΔM [ppm]	RT [min]	# Missed Cleavages
	High	EMAHQQIGMEVLNR	1	1	1	A0A0F6B0S2		0	5.82862	0	3	1655.8	2.53028	20.1429	0
	High	FRPGTDEGDYQVK	1	1	1	A0A0F6B0S2		0	5.13971	0	3	1511.71	1.35075	15.1782	0
	High	VKDDLQELAVVESFPTK	3	1	1	A0A0F6B0S2		0	4.31034	0	3	1918.02	1.74945	31.1896	1
	High	EmAHQQIGMEVLNR	1	1	1	A0A0F6B0S2	M2(Oxidation)	0	4.1376	0	3	1671.8	1.34921	18.4557	0
	High	LTGLEGEQLGIVSLR	1	1	1	A0A0F6B0S2		0	3.93338	0	2	1584.9	3.80316	33.5644	0
	High	QMImVLAPK	3	1	1	A0A0F6B0S2	M4(Oxidation)	0	2.53609	0	2	1046.58	1.30382	20.7339	0
	High	QMIMVLAPK	1	1	1	A0A0F6B0S2		0	2.40104	0	2	1030.58	1.83855	24.3898	0
A0A0F6B6H7	Transketolase OS=Salmonella typhimurium (strain 14028s / SGSC 2262) OX=588858 GN=tktA PE=3 SV=1 - [A0A0F6B6H7_SALT1]	37.2931	17.8	1	11	11	12	663	72.0879	5.65576
	A3	Sequence	# PSMs	# Proteins	# Protein Groups	Protein Group Accessions	Modifications	ΔCn	XCorr	Probability	Charge	MH+ [Da]	ΔM [ppm]	RT [min]	# Missed Cleavages
	High	VVSMPSTDAFDKQDAAYR	1	1	1	A0A0F6B6H7		0	5.31266	0	3	2000.94	2.08237	22.2061	1
	High	AINEDAAGNYIHYGVR	1	1	1	A0A0F6B6H7		0	4.64434	0	3	1762.85	1.77819	21.3211	0
	High	QDGPTALILSR	1	1	1	A0A0F6B6H7		0	3.59101	0	2	1170.65	1.54823	23.9519	0
	High	TEEQLANIAR	1	1	1	A0A0F6B6H7		0	3.47604	0	2	1144.6	0.976813	16.7302	0
	High	GIDGHDADAIKR	1	1	1	A0A0F6B6H7		0	3.10777	0	3	1267.64	3.56291	11.9237	1
	High	AVTDKPSLLMcK	1	1	1	A0A0F6B6H7	C11(Carbamidomethyl)	0	3.10492	0	3	1362.71	0.891729	17.3845	0
	High	TIIGFGSPNK	1	1	1	A0A0F6B6H7		0	2.41906	0	2	1033.57	1.60825	19.8797	0
	High	AFPQEAAEFTR	2	1	1	A0A0F6B6H7		0	2.4085	0	2	1266.61	1.52971	23.3441	0
	High	QNLAQQER	1	1	1	A0A0F6B6H7		0	2.36022	0	2	986.505	3.86646	7.62956	0
	High	VVSMPSTDAFDK	1	1	1	A0A0F6B6H7		0	2.34714	0	2	1296.62	1.94618	22.1813	0
	High	GDMPADFDAK	1	1	1	A0A0F6B6H7		0	2.21611	0	2	1066.45	0.835102	17.3014	0
A0A0F6BBD3	Protein CreA OS=Salmonella typhimurium (strain 14028s / SGSC 2262) OX=588858 GN=creA PE=4 SV=1 - [A0A0F6BBD3_SALT1]	36.7898	49.68	1	7	7	12	157	17.1921	9.11475
	A3	Sequence	# PSMs	# Proteins	# Protein Groups	Protein Group Accessions	Modifications	ΔCn	XCorr	Probability	Charge	MH+ [Da]	ΔM [ppm]	RT [min]	# Missed Cleavages
	High	NTLAYLAYSDKVVDGSPK	2	1	1	A0A0F6BBD3		0	5.22211	0	3	1941	2.09744	26.5412	1
	High	NTLAYLAYSDK	1	1	1	A0A0F6BBD3		0	3.30327	0	2	1258.63	1.24013	23.3485	0
	High	NAISAVPVMPWRQ	1	1	1	A0A0F6BBD3		0	3.18723	0	2	1468.77	1.23679	31.0642	1
	High	GGLGLAEDTSDAAIScQQVGPIELSDK	1	1	1	A0A0F6BBD3	C16(Carbamidomethyl)	0	3.0522	0	3	2731.32	3.53547	34.1009	0
	High	IVVEAFDDPDVK	2	1	1	A0A0F6BBD3		0	2.81148	0	2	1346.69	1.80116	24.8708	0
	High	NAISAVPVMPWR	1	1	1	A0A0F6BBD3		0	2.79845	0	2	1340.72	2.61935	31.7576	0
	High	nAISAVPVMPWR	1	1	1	A0A0F6BBD3	N1(Deamidated)	0	2.55603	0	2	1341.7	4.52266	37.6953	0
	High	nAISAVPVMPWRQ	1	1	1	A0A0F6BBD3	N1(Deamidated)	0	2.32357	0	2	1469.76	2.39382	36.669	1
	High	NAISAVPVmPWRQ	1	1	1	A0A0F6BBD3	M9(Oxidation)	0	2.12717	0	2	1484.77	1.6885	26.0297	1
	High	AQGEVVFK	1	1	1	A0A0F6BBD3		0	2.01505	0	2	877.479	1.24007	15.0075	0
A0A0F6AX21	Elongation factor Ts OS=Salmonella typhimurium (strain 14028s / SGSC 2262) OX=588858 GN=tsf PE=3 SV=1 - [A0A0F6AX21_SALT1]	36.5415	37.46	1	10	10	12	283	30.3387	5.21143
	A3	Sequence	# PSMs	# Proteins	# Protein Groups	Protein Group Accessions	Modifications	ΔCn	XCorr	Probability	Charge	MH+ [Da]	ΔM [ppm]	RT [min]	# Missed Cleavages
	High	VASLEGDVLGSYQHGAR	1	1	1	A0A0F6AX21		0	5.35297	0	3	1758.88	2.93594	22.8805	0
	High	KAGNVAADGVIK	2	1	1	A0A0F6AX21		0	4.25293	0	2	1142.66	3.74635	11.9282	1
	High	AGNVAADGVIK	1	1	1	A0A0F6AX21		0	3.46489	0	2	1014.56	0.187995	14.7562	0
	High	VETDFAAEVAAMSK	1	1	1	A0A0F6AX21		0	3.30923	0	2	1468.7	1.90403	31.5849	0
	High	EHNADVTGFIR	1	1	1	A0A0F6AX21		0	3.28924	0	3	1258.62	1.01482	17.3889	0
	High	FTGEVSLTGQPFVMEPSK	1	1	1	A0A0F6AX21		0	3.21952	0	2	1953.97	4.09905	32.6337	0
	High	IGENINIR	1	1	1	A0A0F6AX21		0	2.68354	0	2	928.522	1.31836	16.869	0
	High	FTGEVSLTGQPFVmEPSK	1	1	1	A0A0F6AX21	M14(Oxidation)	0	2.35833	0	2	1969.96	2.12354	29.1677	0
	High	DAGFQAFADK	1	1	1	A0A0F6AX21		0	2.28734	0	2	1069.5	1.67406	21.2499	0
	High	ITDVEVLK	1	1	1	A0A0F6AX21		0	2.20263	0	2	916.537	2.13038	17.7781	0
	High	GADEELVK	1	1	1	A0A0F6AX21		0	2.00967	0	2	860.438	2.81464	13.1439	0
A0A0F6B766	Polyribonucleotide nucleotidyltransferase OS=Salmonella typhimurium (strain 14028s / SGSC 2262) OX=588858 GN=pnp PE=3 SV=1 - [A0A0F6B766_SALT1]	35.8854	18.28	1	10	10	12	711	76.9909	5.16064
	A3	Sequence	# PSMs	# Proteins	# Protein Groups	Protein Group Accessions	Modifications	ΔCn	XCorr	Probability	Charge	MH+ [Da]	ΔM [ppm]	RT [min]	# Missed Cleavages
	High	EGRPSEGETLIAR	1	1	1	A0A0F6B766		0	5.10592	0	3	1414.73	-0.180715	14.8595	0
	High	VTDYLQMGQEVPVK	1	1	1	A0A0F6B766		0	3.73255	0	2	1606.82	1.08318	26.8078	0
	High	ALTEETGTTIEIEDDGTVK	1	1	1	A0A0F6B766		0	3.27301	0	2	2021.98	2.19444	24.7245	0
	High	AAVAGIAMGLVK	1	1	1	A0A0F6B766		0	3.1873	0	2	1100.65	1.54771	27.5678	0
	High	DGISALQMDIK	1	1	1	A0A0F6B766		0	2.98401	0	2	1190.61	3.03114	28.3768	0
	High	VTDYLQmGQEVPVK	1	1	1	A0A0F6B766	M7(Oxidation)	0	2.87674	0	2	1622.81	3.15285	20.9517	0
	High	DAQVLDELMGER	1	1	1	A0A0F6B766		0	2.75287	0	2	1375.66	3.79964	35.3531	0
	High	EIMQVALNQAK	2	1	1	A0A0F6B766		0	2.67072	0	2	1244.67	1.46658	20.9921	0
	High	GDISEFAPR	1	1	1	A0A0F6B766		0	2.41003	0	2	991.486	1.81679	18.9503	0
	High	EATEQSQPAAAPEAPASEQAE	1	1	1	A0A0F6B766		0	2.40433	0	2	2111.94	2.12803	16.1957	0
	High	YAQVDVIK	1	1	1	A0A0F6B766		0	2.06526	0	2	935.52	0.793185	16.4664	0
A0A0F6B619	Sulfite reductase [NADPH] flavoprotein alpha-component OS=Salmonella typhimurium (strain 14028s / SGSC 2262) OX=588858 GN=cysJ PE=3 SV=1 - [A0A0F6B619_SALT1]	35.7449	20.2	1	9	9	11	599	66.4432	5.03369
	A3	Sequence	# PSMs	# Proteins	# Protein Groups	Protein Group Accessions	Modifications	ΔCn	XCorr	Probability	Charge	MH+ [Da]	ΔM [ppm]	RT [min]	# Missed Cleavages
	High	APVAAPSQSVATGAVNDIHTSPYTK	1	1	1	A0A0F6B619		0	6.34602	0	3	2482.27	4.58033	21.7487	0
	High	AGGASSFLADRVEEEGEVR	1	1	1	A0A0F6B619		0	4.65068	0	3	1978.96	4.52169	23.8804	1
	High	SGAVAVTPVPERK	1	1	1	A0A0F6B619		0	4.39945	0	3	1310.75	1.99403	13.8061	1
	High	SGAVAVTPVPER	1	1	1	A0A0F6B619		0	3.57358	0	2	1182.65	1.00797	15.716	0
	High	AQLQHYAATTPIVDMVR	1	1	1	A0A0F6B619		0	3.47638	0	3	1913.99	2.10322	26.5669	0
	High	VTLISASQTGNAR	1	1	1	A0A0F6B619		0	3.05373	0	2	1317.71	0.0337721	16.4326	0
	High	VTLISASQTGnAR	2	1	1	A0A0F6B619	N11(Deamidated)	0	2.96854	0	2	1318.7	1.23167	17.6874	0
	High	DAPLIATLSVNQK	1	1	1	A0A0F6B619		0	2.73259	0	2	1369.77	1.9467	27.995	0
	High	SESLLPLVGDK	1	1	1	A0A0F6B619		0	2.34833	0	2	1157.64	3.05075	28.0669	0
	High	GDEPVTVDGK	1	1	1	A0A0F6B619		0	2.19557	0	2	1016.49	2.04965	13.4642	0
A0A0F6B2L1	Glucose-6-phosphate 1-dehydrogenase OS=Salmonella typhimurium (strain 14028s / SGSC 2262) OX=588858 GN=zwf PE=3 SV=1 - [A0A0F6B2L1_SALT1]	35.6458	29.94	1	13	13	13	491	55.8863	5.73193
	A3	Sequence	# PSMs	# Proteins	# Protein Groups	Protein Group Accessions	Modifications	ΔCn	XCorr	Probability	Charge	MH+ [Da]	ΔM [ppm]	RT [min]	# Missed Cleavages
	High	VVMEKPLGTSLATSR	1	1	1	A0A0F6B2L1		0	3.87879	0	3	1588.87	1.37318	18.0093	0
	High	LDFcNLDVNDTPAFSR	1	1	1	A0A0F6B2L1	C4(Carbamidomethyl)	0	3.55706	0	2	1883.86	2.96755	34.2427	0
	High	VGEYFEEcQVYR	1	1	1	A0A0F6B2L1	C8(Carbamidomethyl)	0	3.11203	0	2	1578.69	1.94155	23.6971	0
	High	SSNTETFVAIR	1	1	1	A0A0F6B2L1		0	3.06879	0	2	1224.62	1.44005	19.5897	0
	High	LQPDEGVDIQVLNK	1	1	1	A0A0F6B2L1		0	3.03647	0	2	1567.83	0.465816	25.8858	0
	High	GQYTAGFAQGQK	1	1	1	A0A0F6B2L1		0	2.77003	0	2	1255.61	2.03659	15.106	0
	High	ETVLNLLALR	1	1	1	A0A0F6B2L1		0	2.7269	0	2	1141.7	2.80272	38.5506	0
	High	TPELNLFK	1	1	1	A0A0F6B2L1		0	2.5873	0	2	961.536	1.05271	25.8209	0
	High	IDEGLWDTLSGR	1	1	1	A0A0F6B2L1		0	2.52981	0	2	1361.67	3.82689	34.4201	0
	High	FANSLFVNNWDNR	1	1	1	A0A0F6B2L1		0	2.24969	0	2	1596.76	1.21529	32.1669	0
	High	HNLQITK	1	1	1	A0A0F6B2L1		0	2.10469	0	2	853.491	2.4431	8.60574	0
	High	LLPSLYQLEK	1	1	1	A0A0F6B2L1		0	2.02593	0	2	1203.7	1.94392	30.1865	0
	High	IDHYLGK	1	1	1	A0A0F6B2L1		0	1.99837	0	2	845.454	2.50826	11.2589	0
A0A0F6AYN7	Dihydrolipoyllysine-residue succinyltransferase component of 2-oxoglutarate dehydrogenase complex OS=Salmonella typhimurium (strain 14028s / SGSC 2262) OX=588858 GN=sucB PE=3 SV=1 - [A0A0F6AYN7_SALT1]	35.3343	27.61	1	11	11	11	402	43.83	5.69385
	A3	Sequence	# PSMs	# Proteins	# Protein Groups	Protein Group Accessions	Modifications	ΔCn	XCorr	Probability	Charge	MH+ [Da]	ΔM [ppm]	RT [min]	# Missed Cleavages
	High	QQASLEEQNNDALSPAIR	1	1	1	A0A0F6AYN7		0	4.45702	0	2	1983.98	1.51742	20.5816	0
	High	LLAEHNLEASAIK	1	1	1	A0A0F6AYN7		0	4.31632	0	3	1408.78	1.59793	17.539	0
	High	APAVEPAAQPALGAR	1	1	1	A0A0F6AYN7		0	3.88029	0	2	1418.78	1.07672	16.6709	0
	High	DVDTLGMADIEKK	1	1	1	A0A0F6AYN7		0	3.81245	0	3	1434.72	1.83725	21.2946	1
	High	KQYGEVFEK	1	1	1	A0A0F6AYN7		0	3.62529	0	2	1127.57	1.16994	14.3221	1
	High	DRPMAVDGK	1	1	1	A0A0F6AYN7		0	2.81173	0	2	988.491	2.99864	8.82945	0
	High	DVDTLGMADIEK	1	1	1	A0A0F6AYN7		0	2.75193	0	2	1306.62	2.49424	26.1817	0
	High	ELLEDPTR	1	1	1	A0A0F6AYN7		0	2.64658	0	2	972.501	1.42303	16.5811	0
	High	ESVGFLVTIK	1	1	1	A0A0F6AYN7		0	2.54653	0	2	1092.63	1.84354	29.7823	0
	High	LTREDVEK	1	1	1	A0A0F6AYN7		0	2.31988	0	2	989.53	3.98943	8.66178	1
	High	GLVTPVLR	1	1	1	A0A0F6AYN7		0	2.16632	0	2	854.548	2.52757	20.3845	0
A0A0F6AXS5	Trigger factor OS=Salmonella typhimurium (strain 14028s / SGSC 2262) OX=588858 GN=tig PE=3 SV=1 - [A0A0F6AXS5_SALT1]	35.2078	30.79	1	11	11	12	432	48.0368	4.89404
	A3	Sequence	# PSMs	# Proteins	# Protein Groups	Protein Group Accessions	Modifications	ΔCn	XCorr	Probability	Charge	MH+ [Da]	ΔM [ppm]	RT [min]	# Missed Cleavages
	High	ELPELTEEFIKR	1	1	1	A0A0F6AXS5		0	4.37642	0	3	1503.81	3.19423	29.1427	1
	High	NVALEEQAVEAVLAK	1	1	1	A0A0F6AXS5		0	3.57411	0	2	1583.87	2.65828	35.8457	0
	High	FGVEDGSVAGLR	1	1	1	A0A0F6AXS5		0	3.3757	0	2	1206.61	1.90099	22.9652	0
	High	ATDFVLAMGQGR	1	1	1	A0A0F6AXS5		0	3.232	0	2	1265.63	3.29794	26.1258	0
	High	VTITIAADSIETAVK	1	1	1	A0A0F6AXS5		0	3.2221	0	2	1531.86	2.46665	31.2366	0
	High	MQVSVETTQGLGR	1	1	1	A0A0F6AXS5		0	3.08475	0	2	1405.71	1.50153	19.2893	0
	High	QDVLGDLMSR	1	1	1	A0A0F6AXS5		0	2.94723	0	2	1133.56	0.481931	29.4384	0
	High	INPAGAPNYVPGEYK	1	1	1	A0A0F6AXS5		0	2.77648	0	2	1589.8	3.02898	20.3885	0
	High	SQAIEGLVK	1	1	1	A0A0F6AXS5		0	2.21374	0	2	944.542	1.11333	17.0261	0
	High	ATDFVLAmGQGR	1	1	1	A0A0F6AXS5	M8(Oxidation)	0	2.17587	0	2	1281.63	3.60504	19.4617	0
	High	SELVNVAK	1	1	1	A0A0F6AXS5		0	2.14452	0	2	859.489	0.128744	14.7606	0
	High	ATSFNELMNQQA	1	1	1	A0A0F6AXS5		0	2.08489	0	2	1353.62	3.8762	28.0714	0
A0A0F6B7M5	50S ribosomal protein L24 OS=Salmonella typhimurium (strain 14028s / SGSC 2262) OX=588858 GN=rplX PE=3 SV=1 - [A0A0F6B7M5_SALT1]	35.2015	56.73	1	7	7	11	104	11.3093	10.2134
	A3	Sequence	# PSMs	# Proteins	# Protein Groups	Protein Group Accessions	Modifications	ΔCn	XCorr	Probability	Charge	MH+ [Da]	ΔM [ppm]	RT [min]	# Missed Cleavages
	High	HQKPVPALNQPGGIVEK	1	1	1	A0A0F6B7M5		0	5.9885	0	3	1812.02	1.54843	15.3621	0
	High	EAAIQVSNVAIFNAATGK	2	1	1	A0A0F6B7M5		0	4.7521	0	2	1803.97	2.82943	31.8205	0
	High	IRRDDEVIVLTGK	2	1	1	A0A0F6B7M5		0	3.55398	0	3	1513.87	1.39313	16.7091	2
	High	VIVEGINLVKK	1	1	1	A0A0F6B7M5		0	3.22052	0	3	1211.77	1.08263	20.2341	1
	High	EAAIQVSNVAIFnAATGK	2	1	1	A0A0F6B7M5	N13(Deamidated)	0	3.16379	0	2	1804.95	3.36494	30.4881	0
	High	VIVEGINLVK	1	1	1	A0A0F6B7M5		0	2.77843	0	2	1083.68	0.687302	25.8723	0
	High	DDEVIVLTGK	1	1	1	A0A0F6B7M5		0	2.75527	0	2	1088.59	3.23388	22.5586	0
	High	RDDEVIVLTGK	1	1	1	A0A0F6B7M5		0	2.64538	0	2	1244.69	1.32043	17.3509	1
A0A0F6AZE8	Aminotransferase OS=Salmonella typhimurium (strain 14028s / SGSC 2262) OX=588858 GN=aspC PE=3 SV=1 - [A0A0F6AZE8_SALT1]	35.1855	35.61	1	13	13	14	396	43.4941	5.61768
	A3	Sequence	# PSMs	# Proteins	# Protein Groups	Protein Group Accessions	Modifications	ΔCn	XCorr	Probability	Charge	MH+ [Da]	ΔM [ppm]	RT [min]	# Missed Cleavages
	High	VGAcTLVAADAETVDR	1	1	1	A0A0F6AZE8	C4(Carbamidomethyl)	0	3.9424	0	2	1647.8	1.67441	22.2635	0
	High	SVFNAAGLEVR	1	1	1	A0A0F6AZE8		0	3.05045	0	2	1162.62	2.57866	24.837	0
	High	TAQTPGGTGALR	1	1	1	A0A0F6AZE8		0	3.04867	0	2	1129.6	2.63396	12.7741	0
	High	NYLGIDGIPEFAR	1	1	1	A0A0F6AZE8		0	3.00104	0	2	1464.75	1.91354	35.6457	0
	High	VWVSNPSWPNHK	1	1	1	A0A0F6AZE8		0	2.90933	0	3	1450.72	1.24015	19.8597	0
	High	ELIVASSYSK	1	1	1	A0A0F6AZE8		0	2.5908	0	2	1096.59	1.15629	17.6339	0
	High	cTQELLFGK	1	1	1	A0A0F6AZE8	C1(Carbamidomethyl)	0	2.58148	0	2	1095.55	2.32645	21.5939	0
	High	IAADFLAK	1	1	1	A0A0F6AZE8		0	2.46614	0	2	848.489	1.05092	20.4946	0
	High	QnGMFSFSGLTK	2	1	1	A0A0F6AZE8	N2(Deamidated)	0	2.41086	0	2	1317.62	2.68683	33.1753	0
	High	NFGLYNER	1	1	1	A0A0F6AZE8		0	2.37513	0	2	1012.49	1.29208	18.8992	0
	High	AIWEQELTDMR	1	1	1	A0A0F6AZE8		0	2.37019	0	2	1391.67	2.85854	31.4028	0
	High	GLEEDAEGLR	1	1	1	A0A0F6AZE8		0	2.26375	0	2	1088.52	1.6701	18.9415	0
	High	GSALINDKR	1	1	1	A0A0F6AZE8		0	2.17528	0	2	973.546	3.09028	8.78235	1
A0A0F6AXW7	Chaperone protein HtpG OS=Salmonella typhimurium (strain 14028s / SGSC 2262) OX=588858 GN=htpG PE=3 SV=1 - [A0A0F6AXW7_SALT1]	34.9557	24.84	1	11	11	11	632	72.3638	5.38916
	A3	Sequence	# PSMs	# Proteins	# Protein Groups	Protein Group Accessions	Modifications	ΔCn	XCorr	Probability	Charge	MH+ [Da]	ΔM [ppm]	RT [min]	# Missed Cleavages
	High	FASTHTDSSAQTVSLEDYVSR	1	1	1	A0A0F6AXW7		0	4.79497	0	3	2301.07	2.03855	23.735	0
	High	LADEVDENAKEAEK	1	1	1	A0A0F6AXW7		0	4.3063	0	3	1560.74	3.24803	13.8105	1
	High	EGPAEDHANQEAIAK	1	1	1	A0A0F6AXW7		0	3.65817	0	3	1579.74	2.28211	11.6665	0
	High	ALSNPDLYEGDGELR	1	1	1	A0A0F6AXW7		0	3.42657	0	2	1648.79	2.3184	23.0539	0
	High	GLIDSNDLPLNVSR	1	1	1	A0A0F6AXW7		0	3.13709	0	2	1512.81	2.23427	30.9428	0
	High	LFAAAGQSVPEVK	1	1	1	A0A0F6AXW7		0	3.02128	0	2	1316.72	1.60912	21.3299	0
	High	IYYITADSYAAAK	1	1	1	A0A0F6AXW7		0	2.825	0	2	1449.73	2.82731	23.7618	0
	High	SFLESMGSDQAK	1	1	1	A0A0F6AXW7		0	2.77309	0	2	1299.59	1.54854	21.0141	0
	High	GTLEDPNQFIR	1	1	1	A0A0F6AXW7		0	2.52869	0	2	1289.65	1.78586	23.3137	0
	High	LTDTPAIVTTDADEMSTQMAK	1	1	1	A0A0F6AXW7		0	2.42998	0	2	2239.05	3.03576	30.5396	0
	High	ALEPFVER	1	1	1	A0A0F6AXW7		0	2.05457	0	2	960.517	1.75724	20.0828	0
A0A0F6B9V8	Phosphoenolpyruvate carboxylase OS=Salmonella typhimurium (strain 14028s / SGSC 2262) OX=588858 GN=ppc PE=3 SV=1 - [A0A0F6B9V8_SALT1]	34.8514	15.4	1	12	12	12	883	98.9403	6.20166
	A3	Sequence	# PSMs	# Proteins	# Protein Groups	Protein Group Accessions	Modifications	ΔCn	XCorr	Probability	Charge	MH+ [Da]	ΔM [ppm]	RT [min]	# Missed Cleavages
	High	GGAPAHAALLSQPPGSLK	1	1	1	A0A0F6B9V8		0	4.71503	0	3	1671.92	0.503585	18.101	0
	High	RRPTGGVESLR	1	1	1	A0A0F6B9V8		0	3.35869	0	3	1227.69	2.11596	10.3891	1
	High	QLDNTDIADYER	1	1	1	A0A0F6B9V8		0	3.20727	0	2	1452.66	1.94826	20.4476	0
	High	ELNEQLEENLGYK	1	1	1	A0A0F6B9V8		0	3.20527	0	2	1578.77	2.34794	24.751	0
	High	GEAASNPEVIAR	1	1	1	A0A0F6B9V8		0	3.19191	0	2	1213.62	2.33303	14.7034	0
	High	QMVMIGYSDSAK	1	1	1	A0A0F6B9V8		0	3.03031	0	2	1329.62	1.96118	21.1169	0
	High	HTEALGEITR	1	1	1	A0A0F6B9V8		0	2.9502	0	2	1126.59	1.38136	14.4623	0
	High	VTEQGEMIR	1	1	1	A0A0F6B9V8		0	2.6013	0	2	1062.53	2.93677	14.258	0
	High	ADLWLADYYDQR	1	1	1	A0A0F6B9V8		0	2.34017	0	2	1528.71	2.86246	35.1201	0
	High	SNVSMLGK	1	1	1	A0A0F6B9V8		0	2.14941	0	2	835.436	2.2533	14.3685	0
	High	HVLLLSR	1	1	1	A0A0F6B9V8		0	2.10356	0	2	837.531	1.0607	15.5522	0
	High	GSIAAYVISMAK	1	1	1	A0A0F6B9V8		0	1.99828	0	2	1210.65	3.52138	35.4207	0
A0A0F6B9Y2	50S ribosomal protein L10 OS=Salmonella typhimurium (strain 14028s / SGSC 2262) OX=588858 GN=rplJ PE=3 SV=1 - [A0A0F6B9Y2_SALT1]	34.4242	51.52	1	6	7	10	165	17.7894	8.98291
	A3	Sequence	# PSMs	# Proteins	# Protein Groups	Protein Group Accessions	Modifications	ΔCn	XCorr	Probability	Charge	MH+ [Da]	ΔM [ppm]	RT [min]	# Missed Cleavages
	High	RVVEGTQFEcLK	1	1	1	A0A0F6B9Y2	C10(Carbamidomethyl)	0	4.88975	0	3	1465.75	0.405839	17.0685	1
	High	AAAFEGELIPASQIDR	2	1	1	A0A0F6B9Y2		0	4.079	0	2	1687.87	2.87306	28.9432	0
	High	QAIVAEVSEVAK	1	1	1	A0A0F6B9Y2		0	4.03212	0	2	1243.69	1.91904	21.794	0
	High	DTFVGPTLIAYSMEHPGAAAR	1	1	1	A0A0F6B9Y2		0	3.54231	0	3	2204.09	3.66859	35.8893	0
	High	GALSAVVADSR	2	1	1	A0A0F6B9Y2		0	3.2599	0	2	1045.57	1.33877	17.9661	0
	High	LATLPTYEEAIAR	2	1	1	A0A0F6B9Y2		0	2.89685	0	2	1447.78	0.955861	26.8502	0
	High	VVEGTQFEcLK	1	1	1	A0A0F6B9Y2	C9(Carbamidomethyl)	0.247	2.52601	0	2	1309.65	4.71711	19.7771	0
A0A0F6AWH1	Isoleucine--tRNA ligase OS=Salmonella typhimurium (strain 14028s / SGSC 2262) OX=588858 GN=ileS PE=3 SV=1 - [A0A0F6AWH1_SALT1]	34.2828	15.57	1	14	14	14	944	105.605	5.97314
	A3	Sequence	# PSMs	# Proteins	# Protein Groups	Protein Group Accessions	Modifications	ΔCn	XCorr	Probability	Charge	MH+ [Da]	ΔM [ppm]	RT [min]	# Missed Cleavages
	High	AYEAYDFHEVVQR	1	1	1	A0A0F6AWH1		0	2.91025	0	3	1626.76	2.69683	21.6947	0
	High	SIGNTVSPQDVMNK	1	1	1	A0A0F6AWH1		0	2.89356	0	2	1489.73	1.98248	19.5941	0
	High	IGAAEYTILGTVK	1	1	1	A0A0F6AWH1		0	2.86221	0	2	1335.76	2.90742	28.0467	0
	High	ETQELLPIER	1	1	1	A0A0F6AWH1		0	2.62725	0	2	1227.66	0.600904	22.9985	0
	High	TSPSIDVAFR	1	1	1	A0A0F6AWH1		0	2.60588	0	2	1092.57	1.97053	22.6573	0
	High	GAELELLR	1	1	1	A0A0F6AWH1		0	2.42755	0	2	900.516	1.46766	22.9608	0
	High	EYAATQVDGQR	1	1	1	A0A0F6AWH1		0	2.40239	0	2	1237.58	1.92002	13.8483	0
	High	DLVESVMQR	1	1	1	A0A0F6AWH1		0	2.38598	0	2	1076.54	1.74141	25.6289	0
	High	ANDIVIELLK	1	1	1	A0A0F6AWH1		0	2.37937	0	2	1127.67	2.53458	34.9877	0
	High	REPGMLAR	1	1	1	A0A0F6AWH1		0	2.32653	0	2	929.501	2.5302	11.3196	1
	High	TLAAMEEVAK	1	1	1	A0A0F6AWH1		0	2.25271	0	2	1062.55	2.57933	18.5818	0
	High	GVQWIPDWGQAR	1	1	1	A0A0F6AWH1		0	2.11696	0	2	1412.71	3.40359	33.5915	0
	High	ATPQWFVSMDK	1	1	1	A0A0F6AWH1		0	2.07862	0	2	1309.63	2.76424	29.3737	0
	High	TAQQEILK	1	1	1	A0A0F6AWH1		0	2.01352	0	2	930.528	2.74192	13.8326	0
A0A0F6B2M8	Probable transcriptional regulatory protein YebC OS=Salmonella typhimurium (strain 14028s / SGSC 2262) OX=588858 GN=yebC PE=3 SV=1 - [A0A0F6B2M8_SALT1]	34.1132	28.46	1	7	7	10	246	26.402	4.88135
	A3	Sequence	# PSMs	# Proteins	# Protein Groups	Protein Group Accessions	Modifications	ΔCn	XCorr	Probability	Charge	MH+ [Da]	ΔM [ppm]	RT [min]	# Missed Cleavages
	High	DALEAAGLKADSAEVSMIPSTK	1	1	1	A0A0F6B2M8		0	6.86611	0	3	2204.11	1.21167	29.5632	1
	High	DALEAAGLKADSAEVSmIPSTK	1	1	1	A0A0F6B2M8	M17(Oxidation)	0	3.9279	0	3	2220.11	3.7133	25.7239	1
	High	ADSAEVSMIPSTK	1	1	1	A0A0F6B2M8		0	3.45476	0	2	1335.65	1.39671	18.7681	0
	High	VRDALEAAGLK	1	1	1	A0A0F6B2M8		0	3.3511	0	2	1142.65	0.861934	16.4548	1
	High	ADSAEVSmIPSTK	1	1	1	A0A0F6B2M8	M8(Oxidation)	0	3.22979	0	2	1351.64	0.807272	15.3376	0
	High	cGGNLGTDGSVAYLFSK	1	1	1	A0A0F6B2M8	C1(Carbamidomethyl)	0	3.1647	0	2	1745.82	2.20683	31.1807	0
	High	ADMDAETAPK	1	1	1	A0A0F6B2M8		0	2.86877	0	2	1048.47	3.46817	11.5391	0
	High	LGGGDPDANPR	1	1	1	A0A0F6B2M8		0	2.79858	0	2	1068.51	3.15412	10.5188	0
	High	ADmDAETAPK	1	1	1	A0A0F6B2M8	M3(Oxidation)	0	2.44651	0	2	1064.46	3.83536	6.23176	0
	High	ALANNMTR	1	1	1	A0A0F6B2M8		0	2.00494	0	2	890.453	1.3363	11.0506	0
A0A0F6AZY1	Glucans biosynthesis protein G OS=Salmonella typhimurium (strain 14028s / SGSC 2262) OX=588858 GN=mdoG PE=3 SV=1 - [A0A0F6AZY1_SALT1]	33.862	23.68	1	11	11	13	511	57.8123	8.38232
	A3	Sequence	# PSMs	# Proteins	# Protein Groups	Protein Group Accessions	Modifications	ΔCn	XCorr	Probability	Charge	MH+ [Da]	ΔM [ppm]	RT [min]	# Missed Cleavages
	High	GLAIDTALPSGEEFPR	1	1	1	A0A0F6AZY1		0	3.95486	0	2	1672.86	2.33644	31.7689	0
	High	LPPDTPVAAQTSIGDnGEIVDSNVR	3	1	1	A0A0F6AZY1	N16(Deamidated)	0	3.8266	0	3	2566.27	3.84142	27.9075	0
	High	YADYQQIQFNSDK	1	1	1	A0A0F6AZY1		0	3.81525	0	2	1619.74	1.90194	21.0901	0
	High	INEVTATTVKR	1	1	1	A0A0F6AZY1		0	3.71629	0	3	1231.7	2.92636	12.5008	1
	High	VIGAGQVYGLSAR	1	1	1	A0A0F6AZY1		0	3.33221	0	2	1290.72	1.00699	21.9233	0
	High	FVIIPGRDTVVDVQSK	1	1	1	A0A0F6AZY1		0	3.10314	0	3	1772.99	1.67126	25.9449	1
	High	INEVTATTVK	1	1	1	A0A0F6AZY1		0	3.01875	0	2	1075.6	0.909349	14.4667	0
	High	LTVYALLDSPR	1	1	1	A0A0F6AZY1		0	2.5216	0	2	1247.7	2.38749	32.868	0
	High	DTVVDVQSK	1	1	1	A0A0F6AZY1		0	2.23013	0	2	990.512	2.13566	14.0517	0
	High	SNLPSVFR	1	1	1	A0A0F6AZY1		0	2.18075	0	2	919.502	2.24496	21.1997	0
	High	DLGFAGFK	1	1	1	A0A0F6AZY1		0	2.16245	0	2	854.443	2.77432	27.811	0
A0A0F6B481	Phosphate acetyltransferase OS=Salmonella typhimurium (strain 14028s / SGSC 2262) OX=588858 GN=pta PE=3 SV=1 - [A0A0F6B481_SALT1]	33.79	18.21	1	11	11	11	714	77.2301	5.41455
	A3	Sequence	# PSMs	# Proteins	# Protein Groups	Protein Group Accessions	Modifications	ΔCn	XCorr	Probability	Charge	MH+ [Da]	ΔM [ppm]	RT [min]	# Missed Cleavages
	High	VAMLSYSTGTSGAGSDVEK	1	1	1	A0A0F6B481		0	5.00992	0	2	1859.87	1.95123	20.7093	0
	High	AGGDAPDQTTTIVR	1	1	1	A0A0F6B481		0	4.04023	0	2	1401.7	0.715044	15.2335	0
	High	GIATcVLLGNPDEINR	1	1	1	A0A0F6B481	C5(Carbamidomethyl)	0	3.52959	0	2	1741.89	0.461286	29.4295	0
	High	DAEVVLVEGLVPTR	1	1	1	A0A0F6B481		0	3.37146	0	2	1496.84	4.0679	36.3407	0
	High	ANSTLPAAEPLK	1	1	1	A0A0F6B481		0	2.98535	0	2	1211.66	1.34456	16.9399	0
	High	NTNITGVIINK	1	1	1	A0A0F6B481		0	2.9209	0	2	1186.68	1.8022	19.8421	0
	High	DAEVVLVEGLVPTRK	1	1	1	A0A0F6B481		0	2.8515	0	3	1624.93	2.38717	30.9271	1
	High	LNAPVDEQGR	1	1	1	A0A0F6B481		0	2.61959	0	2	1098.56	2.34197	14.0852	0
	High	SADLISIGPMLQGMR	1	1	1	A0A0F6B481		0	2.26047	0	2	1588.82	2.45217	38.3892	0
	High	VVLPEGDEPR	1	1	1	A0A0F6B481		0	2.17862	0	2	1110.58	-0.113706	16.4372	0
	High	YQLTELAR	1	1	1	A0A0F6B481		0	2.02242	0	2	993.539	2.35782	20.2027	0
A0A0F6B772	Transcription termination/antitermination protein NusA OS=Salmonella typhimurium (strain 14028s / SGSC 2262) OX=588858 GN=nusA PE=3 SV=1 - [A0A0F6B772_SALT1]	32.9025	28.4	1	12	12	12	500	55.3913	4.60205
	A3	Sequence	# PSMs	# Proteins	# Protein Groups	Protein Group Accessions	Modifications	ΔCn	XCorr	Probability	Charge	MH+ [Da]	ΔM [ppm]	RT [min]	# Missed Cleavages
	High	SEGMAGNAEAVILR	1	1	1	A0A0F6B772		0	3.66296	0	2	1417.71	1.04419	24.6353	0
	High	GVLYAVRPEAR	1	1	1	A0A0F6B772		0	3.23901	0	3	1230.7	1.64992	16.0957	0
	High	EILAVVEAVSNEK	1	1	1	A0A0F6B772		0	3.23832	0	2	1400.77	2.54142	31.9236	0
	High	DQEGEIVTGVVK	1	1	1	A0A0F6B772		0	2.87468	0	2	1273.66	1.15673	20.4858	0
	High	VQAVSTELGGER	1	1	1	A0A0F6B772		0	2.86615	0	2	1245.64	0.929277	15.7655	0
	High	IFEALESALATATK	1	1	1	A0A0F6B772		0	2.84305	0	2	1464.8	3.72956	40.6767	0
	High	IDPVGAcVGMR	1	1	1	A0A0F6B772	C7(Carbamidomethyl)	0	2.70455	0	2	1174.57	2.53093	19.3203	0
	High	ELLEIDGLDEPTVEALR	1	1	1	A0A0F6B772		0	2.59307	0	2	1912	2.90708	38.6632	0
	High	IEVPEIGEEVIEIK	1	1	1	A0A0F6B772		0	2.5811	0	2	1596.88	4.30914	36.6218	0
	High	GAQLFVTR	1	1	1	A0A0F6B772		0	2.1391	0	2	891.506	1.39843	17.6206	0
	High	DNISLEIK	1	1	1	A0A0F6B772		0	2.09993	0	2	931.51	1.0234	20.6669	0
	High	EITLEAAR	1	1	1	A0A0F6B772		0	2.06058	0	2	902.495	0.774903	16.2544	0
A0A0F6B2F6	Carboxy-terminal protease OS=Salmonella typhimurium (strain 14028s / SGSC 2262) OX=588858 GN=prc PE=3 SV=1 - [A0A0F6B2F6_SALT1]	32.4363	17.89	1	11	11	11	682	76.732	6.87354
	A3	Sequence	# PSMs	# Proteins	# Protein Groups	Protein Group Accessions	Modifications	ΔCn	XCorr	Probability	Charge	MH+ [Da]	ΔM [ppm]	RT [min]	# Missed Cleavages
	High	VREDSDTDGVVYYK	1	1	1	A0A0F6B2F6		0	5.00164	0	3	1645.77	1.53245	15.5211	1
	High	EIDPHTNYLSPR	1	1	1	A0A0F6B2F6		0	3.9338	0	3	1441.71	1.39991	17.04	0
	High	QFDLDEAFSAK	1	1	1	A0A0F6B2F6		0	3.02059	0	2	1270.6	0.726875	29.8382	0
	High	QNVNSIVIDLR	1	1	1	A0A0F6B2F6		0	3.0144	0	2	1270.71	0.99376	26.8972	0
	High	ALIVGEPTFGK	1	1	1	A0A0F6B2F6		0	2.58266	0	2	1131.64	2.06317	24.779	0
	High	LDDVVALIK	1	1	1	A0A0F6B2F6		0	2.57987	0	2	985.594	1.05355	27.9635	0
	High	GPLVVLVDR	1	1	1	A0A0F6B2F6		0	2.57305	0	2	967.595	1.51613	24.4536	0
	High	SDDLAPFGPELLK	1	1	1	A0A0F6B2F6		0	2.56588	0	2	1401.73	2.80137	34.5103	0
	High	NIVSLNYAQR	1	1	1	A0A0F6B2F6		0	2.56262	0	2	1177.63	1.81532	20.3386	0
	High	DYQEPDPYLDETVK	1	1	1	A0A0F6B2F6		0	2.36585	0	2	1711.77	1.87263	24.7923	0
	High	LEILPAGK	1	1	1	A0A0F6B2F6		0	2.2359	0	2	840.52	1.36447	19.2321	0
A0A0F6B618	Sulfite reductase [NADPH] hemoprotein beta-component OS=Salmonella typhimurium (strain 14028s / SGSC 2262) OX=588858 GN=cysI PE=3 SV=1 - [A0A0F6B618_SALT1]	31.5512	22.63	1	10	10	10	570	63.9831	7.82568
	A3	Sequence	# PSMs	# Proteins	# Protein Groups	Protein Group Accessions	Modifications	ΔCn	XCorr	Probability	Charge	MH+ [Da]	ΔM [ppm]	RT [min]	# Missed Cleavages
	High	VATTDEEPILGQTYLPR	1	1	1	A0A0F6B618		0	3.90327	0	2	1902.98	1.25624	29.8293	0
	High	LPGGVITTTQWQAIDK	1	1	1	A0A0F6B618		0	3.79788	0	2	1727.94	2.14572	30.2802	0
	High	GTIAEDLNDGLTGGFK	1	1	1	A0A0F6B618		0	3.76338	0	2	1607.79	2.02134	32.8029	0
	High	ITANQNLIIASVPESQK	1	1	1	A0A0F6B618		0	3.46411	0	2	1826	1.26872	25.592	0
	High	AGIIRPVLDPAR	1	1	1	A0A0F6B618		0	3.41746	0	3	1277.77	1.77773	19.3295	0
	High	FAADNTIYGSIR	1	1	1	A0A0F6B618		0	3.34237	0	2	1327.67	1.81537	23.4088	0
	High	EAGEGFGDFTVR	1	1	1	A0A0F6B618		0	2.76493	0	2	1284.59	2.49996	25.1341	0
	High	TGLLEIAK	1	1	1	A0A0F6B618		0	2.47606	0	2	844.516	2.61516	20.9317	0
	High	AMLAEIGLVGK	1	1	1	A0A0F6B618		0	2.3871	0	2	1101.64	1.54523	28.695	0
	High	GDNFLLIR	1	1	1	A0A0F6B618		0	2.2346	0	2	947.532	1.34225	27.5855	0
A0A0F6AYC2	Cold shock protein CspE OS=Salmonella typhimurium (strain 14028s / SGSC 2262) OX=588858 GN=cspE PE=4 SV=1 - [A0A0F6AYC2_SALT1]	31.4661	78.26	1	5	5	13	69	7.44678	8.54346
	A3	Sequence	# PSMs	# Proteins	# Protein Groups	Protein Group Accessions	Modifications	ΔCn	XCorr	Probability	Charge	MH+ [Da]	ΔM [ppm]	RT [min]	# Missed Cleavages
	High	DVFVHFSAIQTnGFK	4	1	1	A0A0F6AYC2	N12(Deamidated)	0	4.30096	0	3	1710.85	1.28412	33.6675	0
	High	TLAEGQRVEFEITnGAK	3	1	1	A0A0F6AYC2	N14(Deamidated)	0	3.15637	0	3	1863.95	2.27016	22.688	1
	High	GFGFITPEDGSK	2	1	1	A0A0F6AYC2		0	2.9579	0	2	1254.6	1.64128	26.3303	0
	High	GPSAANVTAL	1	1	1	A0A0F6AYC2		0	2.87195	0	2	900.48	1.82111	20.9828	0
	High	VEFEITnGAK	2	1	1	A0A0F6AYC2	N7(Deamidated)	0	2.41967	0	2	1108.55	1.5726	19.8641	0
	High	VEFEITNGAK	1	1	1	A0A0F6AYC2		0	2.25987	0	2	1107.57	2.02136	18.9795	0
A0A0F6B7F0	Malate dehydrogenase OS=Salmonella typhimurium (strain 14028s / SGSC 2262) OX=588858 GN=mdh PE=3 SV=1 - [A0A0F6B7F0_SALT1]	30.9559	28.21	1	8	8	9	312	32.4553	6.37939
	A3	Sequence	# PSMs	# Proteins	# Protein Groups	Protein Group Accessions	Modifications	ΔCn	XCorr	Probability	Charge	MH+ [Da]	ΔM [ppm]	RT [min]	# Missed Cleavages
	High	RIQNAGTEVVEAK	1	1	1	A0A0F6B7F0		0	4.82782	0	3	1414.77	1.15452	13.3847	1
	High	AGGGSATLSMGQAAAR	1	1	1	A0A0F6B7F0		0	4.79356	0	2	1405.69	1.48983	15.6323	0
	High	GVVEcAYVEGDGQYAR	1	1	1	A0A0F6B7F0	C5(Carbamidomethyl)	0	4.30819	0	2	1772.79	1.7473	20.5616	0
	High	AGGGSATLSmGQAAAR	1	1	1	A0A0F6B7F0	M10(Oxidation)	0	3.42948	0	2	1421.68	3.16081	12.5463	0
	High	IQNAGTEVVEAK	1	1	1	A0A0F6B7F0		0	3.32875	0	2	1258.67	1.39326	14.6037	0
	High	SNTFVAELK	1	1	1	A0A0F6B7F0		0	2.88249	0	2	1008.54	2.03486	19.7014	0
	High	SDLFNVNAGIVK	1	1	1	A0A0F6B7F0		0	2.69636	0	2	1276.69	2.47148	28.4285	0
	High	DIQLGEDFINK	1	1	1	A0A0F6B7F0		0	2.50018	0	2	1291.65	1.10182	29.4585	0
	High	LFGVTTLDIIR	1	1	1	A0A0F6B7F0		0	2.18907	0	2	1247.74	3.64078	38.6205	0
A0A0F6B6E7	Glycine dehydrogenase (decarboxylating) OS=Salmonella typhimurium (strain 14028s / SGSC 2262) OX=588858 GN=gcvP PE=3 SV=1 - [A0A0F6B6E7_SALT1]	30.6149	12.12	1	10	10	10	957	104.221	6.11279
	A3	Sequence	# PSMs	# Proteins	# Protein Groups	Protein Group Accessions	Modifications	ΔCn	XCorr	Probability	Charge	MH+ [Da]	ΔM [ppm]	RT [min]	# Missed Cleavages
	High	QASQVAILNANYIASR	1	1	1	A0A0F6B6E7		0	4.41744	0	2	1718.92	2.789	27.2257	0
	High	LTDILAAGLQQK	1	1	1	A0A0F6B6E7		0	3.55325	0	2	1270.74	1.17523	26.4986	0
	High	SDIHNAVGITLDETTTR	1	1	1	A0A0F6B6E7		0	3.19258	0	3	1842.92	1.33199	22.1789	0
	High	QGADIVFGSAQR	1	1	1	A0A0F6B6E7		0	3.19016	0	2	1248.64	3.15645	19.4353	0
	High	RLDDVYGDR	1	1	1	A0A0F6B6E7		0	3.18429	0	2	1108.54	1.69174	14.4356	1
	High	LKDAYPVLYTGR	1	1	1	A0A0F6B6E7		0	3.13776	0	3	1395.77	1.59961	20.1181	1
	High	DDAILTHPVFNR	1	1	1	A0A0F6B6E7		0	3.04927	0	3	1397.72	2.69055	22.563	0
	High	AEAAEINLR	1	1	1	A0A0F6B6E7		0	2.62559	0	2	986.528	1.739	16.0914	0
	High	FIDAMLAIR	1	1	1	A0A0F6B6E7		0	2.2349	0	2	1049.58	2.27182	32.0112	0
	High	SIQQSMLR	1	1	1	A0A0F6B6E7		0	2.0296	0	2	962.51	1.66468	15.9032	0
A0A0F6B7N5	50S ribosomal protein L4 OS=Salmonella typhimurium (strain 14028s / SGSC 2262) OX=588858 GN=rplD PE=3 SV=1 - [A0A0F6B7N5_SALT1]	30.0208	36.82	1	5	5	8	201	22.0729	9.72998
	A3	Sequence	# PSMs	# Proteins	# Protein Groups	Protein Group Accessions	Modifications	ΔCn	XCorr	Probability	Charge	MH+ [Da]	ΔM [ppm]	RT [min]	# Missed Cleavages
	High	SGGVTFAARPQDHSQK	1	1	1	A0A0F6B7N5		0	5.08753	0	3	1685.84	3.94752	11.9418	0
	High	DFNEALVHQVVVAYAAGAR	2	1	1	A0A0F6B7N5		0	4.73558	0	3	2030.05	2.0514	39.9992	0
	High	DAQSALTVSETTFGR	2	1	1	A0A0F6B7N5		0	4.12805	0	2	1582.77	1.45794	26.2468	0
	High	DATGIDPVSLIAFDK	2	1	1	A0A0F6B7N5		0	3.15143	0	2	1561.81	2.22648	40.5733	0
	High	VVMTADAVK	1	1	1	A0A0F6B7N5		0	2.22253	0	2	933.508	0.906307	14.8399	0
A0A0F6B2E5	Cold shock-like protein CspC OS=Salmonella typhimurium (strain 14028s / SGSC 2262) OX=588858 GN=cspC PE=4 SV=1 - [A0A0F6B2E5_SALT1]	29.7931	78.26	1	4	4	16	69	7.39776	7.23975
	A3	Sequence	# PSMs	# Proteins	# Protein Groups	Protein Group Accessions	Modifications	ΔCn	XCorr	Probability	Charge	MH+ [Da]	ΔM [ppm]	RT [min]	# Missed Cleavages
	High	TLAEGQNVEFEIQDGQK	1	1	1	A0A0F6B2E5		0	4.67596	0	2	1905.92	1.55898	23.5042	0
	High	TLAEGqNVEFEIQDGQK	4	1	1	A0A0F6B2E5	Q6(Deamidated)	0	4.31955	0	2	1906.88	-10.0324	23.5267	0
	High	DVFVHFSAIQGnGFK	4	1	1	A0A0F6B2E5	N12(Deamidated)	0	4.26982	0	3	1666.82	1.29697	32.0911	0
	High	TLAEGqnVEFEIqDGQK	4	1	1	A0A0F6B2E5	Q6(Deamidated); N7(Deamidated); Q13(Deamidated)	0	3.10813	0	2	1908.89	7.42849	23.7527	0
	High	GFGFITPADGSK	2	1	1	A0A0F6B2E5		0	3.03506	0	2	1196.6	1.50581	25.1174	0
	High	GPAAVNVTAI	1	1	1	A0A0F6B2E5		0	2.71174	0	2	912.517	1.78279	24.6598	0
A0A0F6B6G8	Fructose-bisphosphate aldolase OS=Salmonella typhimurium (strain 14028s / SGSC 2262) OX=588858 GN=fba PE=3 SV=1 - [A0A0F6B6G8_SALT1]	29.2926	22.28	1	7	7	12	359	39.1316	6.07471
	A3	Sequence	# PSMs	# Proteins	# Protein Groups	Protein Group Accessions	Modifications	ΔCn	XCorr	Probability	Charge	MH+ [Da]	ΔM [ppm]	RT [min]	# Missed Cleavages
	High	IFDFVKPGVITGDDVQK	1	1	1	A0A0F6B6G8		0	4.47868	0	3	1878.01	2.75521	30.4051	0
	High	ENEAYLQGQLGNPK	1	1	1	A0A0F6B6G8		0	3.80243	0	2	1560.77	1.86753	18.7861	0
	High	APVIVQFSnGGASFIAGK	4	1	1	A0A0F6B6G8	N9(Deamidated)	0	3.61256	0	2	1763.94	1.47003	33.7032	0
	High	VKAPVIVQFSnGGASFIAGK	3	1	1	A0A0F6B6G8	N11(Deamidated)	0	2.84969	0	3	1991.1	3.31928	31.9373	1
	High	AGQTSMIAR	1	1	1	A0A0F6B6G8		0	2.54286	0	2	934.479	1.82274	12.0823	0
	High	DSVSYGVVK	1	1	1	A0A0F6B6G8		0	2.23964	0	2	953.496	2.0607	15.8823	0
	High	AFKELNAIDVL	1	1	1	A0A0F6B6G8		0	2.16414	0	2	1232.69	2.92447	33.6297	1
A0A0F6AX45	Proline--tRNA ligase OS=Salmonella typhimurium (strain 14028s / SGSC 2262) OX=588858 GN=proS PE=3 SV=1 - [A0A0F6AX45_SALT1]	29.2766	20.28	1	9	9	11	572	63.4997	5.31299
	A3	Sequence	# PSMs	# Proteins	# Protein Groups	Protein Group Accessions	Modifications	ΔCn	XCorr	Probability	Charge	MH+ [Da]	ΔM [ppm]	RT [min]	# Missed Cleavages
	High	AAATQEMTLVDTPNAK	1	1	1	A0A0F6AX45		0	3.74221	0	2	1660.82	2.1696	19.9022	0
	High	VVAAAIEQNFDER	1	1	1	A0A0F6AX45		0	3.65204	0	2	1461.74	3.5161	22.7441	0
	High	NVVAGDPSPDGQGTLLIK	1	1	1	A0A0F6AX45		0	3.53519	0	2	1780.95	2.92824	24.4335	0
	High	TVAAMSDFAAGANIDGK	1	1	1	A0A0F6AX45		0	3.4229	0	2	1638.78	3.45281	26.088	0
	High	TSQYLLSTLK	1	1	1	A0A0F6AX45		0	2.71983	0	2	1153.65	1.01178	23.5488	0
	High	VVAAAIEQnFDER	2	1	1	A0A0F6AX45	N9(Deamidated)	0.327	2.49465	0	2	1462.72	2.257	22.6479	0
	High	QLPLNFFQIQTK	1	1	1	A0A0F6AX45		0	2.46164	0	2	1476.83	5.20005	37.8795	0
	High	TGDIVDYLVK	1	1	1	A0A0F6AX45		0	2.43317	0	2	1122.61	1.42453	30.0984	0
	High	DVATPVVADIR	1	1	1	A0A0F6AX45		0	2.4085	0	2	1155.64	1.9075	23.0808	0
	High	SPLVALLVR	1	1	1	A0A0F6AX45		0	2.40641	0	2	967.632	2.08062	31.9891	0
A0A0F6B973	Ketol-acid reductoisomerase (NADP(+)) OS=Salmonella typhimurium (strain 14028s / SGSC 2262) OX=588858 GN=ilvC PE=3 SV=1 - [A0A0F6B973_SALT1]	28.6544	22.2	1	11	11	11	491	53.9071	5.24951
	A3	Sequence	# PSMs	# Proteins	# Protein Groups	Protein Group Accessions	Modifications	ΔCn	XCorr	Probability	Charge	MH+ [Da]	ΔM [ppm]	RT [min]	# Missed Cleavages
	High	DSGLDISYALRK	1	1	1	A0A0F6B973		0	3.1514	0	3	1337.71	1.8374	23.4444	1
	High	DSGLDISYALR	1	1	1	A0A0F6B973		0	3.00869	0	2	1209.61	0.781057	29.599	0
	High	QGGITLMMDR	1	1	1	A0A0F6B973		0	2.94712	0	2	1121.55	0.966867	23.2286	0
	High	DEFADGASYLQGK	1	1	1	A0A0F6B973		0	2.79036	0	2	1400.64	3.44958	24.9354	0
	High	LVAEGTDPAYAEK	1	1	1	A0A0F6B973		0	2.72544	0	2	1363.68	2.37768	15.5879	0
	High	AGVLESSFVAEVK	1	1	1	A0A0F6B973		0	2.72493	0	2	1335.72	1.34868	27.7176	0
	High	TAFETAPQYEGK	1	1	1	A0A0F6B973		0	2.62253	0	2	1341.63	1.05932	16.5469	0
	High	DITVVMVAPK	1	1	1	A0A0F6B973		0	2.33503	0	2	1072.61	2.33584	25.1878	0
	High	SHAIEQVGK	1	1	1	A0A0F6B973		0	2.1788	0	2	968.52	3.9986	6.859	0
	High	IGEQEYFDK	1	1	1	A0A0F6B973		0	2.15487	0	2	1128.52	1.92776	17.5001	0
	High	QQLAQLGK	1	1	1	A0A0F6B973		0	2.01523	0	2	885.517	1.61363	14.2156	0
A0A0F6BAN3	Ribonuclease R OS=Salmonella typhimurium (strain 14028s / SGSC 2262) OX=588858 GN=vacB PE=3 SV=1 - [A0A0F6BAN3_SALT1]	27.8413	12.68	1	9	9	9	812	91.9914	8.52881
	A3	Sequence	# PSMs	# Proteins	# Protein Groups	Protein Group Accessions	Modifications	ΔCn	XCorr	Probability	Charge	MH+ [Da]	ΔM [ppm]	RT [min]	# Missed Cleavages
	High	KDDLYLSSEQMK	1	1	1	A0A0F6BAN3		0	4.33829	0	3	1456.7	1.03024	16.9674	1
	High	YFTDAGVGFVVPDDSR	1	1	1	A0A0F6BAN3		0	3.59425	0	2	1744.83	4.77188	32.76	0
	High	DLPLVTIDGEDAR	1	1	1	A0A0F6BAN3		0	3.36606	0	2	1413.73	2.77172	30.4787	0
	High	FYEAVMSSHAR	1	1	1	A0A0F6BAN3		0	3.16326	0	3	1297.6	1.95096	15.8141	0
	High	QAIYDPENR	1	1	1	A0A0F6BAN3		0	2.89876	0	2	1105.53	1.95856	15.6099	0
	High	LIGESGGQTYR	1	1	1	A0A0F6BAN3		0	2.84372	0	2	1180.6	0.541909	15.0618	0
	High	VNFEPDSAFR	1	1	1	A0A0F6BAN3		0	2.62514	0	2	1181.56	1.8766	23.3177	0
	High	IDFSLISSER	1	1	1	A0A0F6BAN3		0	2.58246	0	2	1166.61	0.9768	29.5255	0
	High	GGISFESEEAK	1	1	1	A0A0F6BAN3		0	2.42935	0	2	1153.54	1.42575	16.8194	0
A0A0F6B7M9	50S ribosomal protein L16 OS=Salmonella typhimurium (strain 14028s / SGSC 2262) OX=588858 GN=rplP PE=3 SV=1 - [A0A0F6B7M9_SALT1]	27.8231	32.35	1	3	3	10	136	15.1844	11.2241
	A3	Sequence	# PSMs	# Proteins	# Protein Groups	Protein Group Accessions	Modifications	ΔCn	XCorr	Probability	Charge	MH+ [Da]	ΔM [ppm]	RT [min]	# Missed Cleavages
	High	GLAAGADVSFGSFGLK	2	1	1	A0A0F6B7M9		0	4.05707	0	2	1496.78	2.77312	34.0831	0
	High	VLYEMDGVPEELAR	3	1	1	A0A0F6B7M9		0	3.27748	0	2	1620.8	2.63574	30.2243	0
	High	VLYEmDGVPEELAR	4	1	1	A0A0F6B7M9	M5(Oxidation)	0	2.6771	0	2	1636.79	2.95725	24.8123	0
	High	GNVEYWVALIQPGK	1	1	1	A0A0F6B7M9		0	2.2123	0	2	1573.84	3.46269	38.8183	0
A0A0F6AYS1	2,3-bisphosphoglycerate-dependent phosphoglycerate mutase OS=Salmonella typhimurium (strain 14028s / SGSC 2262) OX=588858 GN=gpmA PE=3 SV=1 - [A0A0F6AYS1_SALT1]	27.7315	37.2	1	8	8	9	250	28.4757	6.11279
	A3	Sequence	# PSMs	# Proteins	# Protein Groups	Protein Group Accessions	Modifications	ΔCn	XCorr	Probability	Charge	MH+ [Da]	ΔM [ppm]	RT [min]	# Missed Cleavages
	High	HYYLGNADEIAAK	1	1	1	A0A0F6AYS1		0	4.52771	0	2	1464.71	1.18609	17.6956	0
	High	HYGALQGLNK	1	1	1	A0A0F6AYS1		0	3.77089	0	2	1100.59	1.12104	14.5172	0
	High	AETAEKYGDEQVK	1	1	1	A0A0F6AYS1		0	3.49793	0	3	1467.7	3.42424	11.4136	1
	High	FTGWYDVDLSEK	1	1	1	A0A0F6AYS1		0	3.20125	0	2	1459.68	2.31179	31.5334	0
	High	HGESQWNK	1	1	1	A0A0F6AYS1		0	2.92223	0	2	985.451	2.42028	5.01614	0
	High	GFAVTPPELTK	1	1	1	A0A0F6AYS1		0	2.58703	0	2	1159.64	4.19207	24.2441	0
	High	VIPYWNDTILPR	1	1	1	A0A0F6AYS1		0	2.55712	0	2	1486.81	5.09984	35.369	0
	High	ELPLTESLALTIDR	1	1	1	A0A0F6AYS1		0	2.55433	0	2	1570.87	1.68326	38.3759	0
	High	VIPYWnDTILPR	1	1	1	A0A0F6AYS1	N6(Deamidated)	0	2.11306	0	2	1487.8	6.40438	36.9623	0
A0A0F6B4I1	Phosphoenolpyruvate-protein phosphotransferase OS=Salmonella typhimurium (strain 14028s / SGSC 2262) OX=588858 GN=ptsI PE=3 SV=1 - [A0A0F6B4I1_SALT1]	27.577	18.43	1	10	10	10	575	63.3289	4.84326
	A3	Sequence	# PSMs	# Proteins	# Protein Groups	Protein Group Accessions	Modifications	ΔCn	XCorr	Probability	Charge	MH+ [Da]	ΔM [ppm]	RT [min]	# Missed Cleavages
	High	AVAEAcGSQAVIVR	1	1	1	A0A0F6B4I1	C6(Carbamidomethyl)	0	4.07209	0	2	1430.74	1.71179	16.2892	0
	High	ISADKVDQEVER	1	1	1	A0A0F6B4I1		0	3.70465	0	3	1388.7	1.73066	14.7189	1
	High	DALPTEEEQFAAYK	1	1	1	A0A0F6B4I1		0	2.84852	0	2	1611.76	2.0129	25.927	0
	High	ASAQLEAIK	1	1	1	A0A0F6B4I1		0	2.72115	0	2	930.526	0.82901	14.9378	0
	High	EENPFLGWR	1	1	1	A0A0F6B4I1		0	2.61291	0	2	1147.56	2.13348	30.5145	0
	High	VLGFITDAGGR	1	1	1	A0A0F6B4I1		0	2.56181	0	2	1105.6	2.02715	25.2188	0
	High	AGETFGEEK	1	1	1	A0A0F6B4I1		0	2.52844	0	2	967.439	2.7582	11.6375	0
	High	nGAEGVGLYR	1	1	1	A0A0F6B4I1	N1(Deamidated)	0	2.2535	0	2	1036.51	1.70636	19.1813	0
	High	TEFLFMDR	1	1	1	A0A0F6B4I1		0	2.22705	0	2	1058.5	2.54175	30.5013	0
	High	AVQEQVATEK	1	1	1	A0A0F6B4I1		0	2.04686	0	2	1102.58	3.84671	9.88691	0
A0A0F6B2D7	EIIAB-Man OS=Salmonella typhimurium (strain 14028s / SGSC 2262) OX=588858 GN=manX PE=4 SV=1 - [A0A0F6B2D7_SALT1]	27.3481	22.05	1	6	6	8	322	34.9655	6.0874
	A3	Sequence	# PSMs	# Proteins	# Protein Groups	Protein Group Accessions	Modifications	ΔCn	XCorr	Probability	Charge	MH+ [Da]	ΔM [ppm]	RT [min]	# Missed Cleavages
	High	IIVVSDEVAADTVRK	1	1	1	A0A0F6B2D7		0	4.39715	0	3	1614.91	2.58355	20.1048	1
	High	TLLTQVAPPGVTAHVVDVAK	2	1	1	A0A0F6B2D7		0	4.19498	0	3	2016.15	2.51147	29.9073	0
	High	VTSVNIGGMAYR	1	1	1	A0A0F6B2D7		0	3.43684	0	2	1267.65	1.17024	21.4463	0
	High	VMLLFTNPTDVER	1	1	1	A0A0F6B2D7		0	3.41474	0	2	1534.8	2.48731	33.9705	0
	High	VmLLFTNPTDVER	1	1	1	A0A0F6B2D7	M2(Oxidation)	0	2.98244	0	2	1550.79	2.4346	30.544	0
	High	IIVVSDEVAADTVR	1	1	1	A0A0F6B2D7		0	2.92075	0	2	1486.81	2.19895	24.481	0
	High	AAPAPVAAAPK	1	1	1	A0A0F6B2D7		0	2.48639	0	2	963.565	2.83085	12.8505	0
A0A0F6B2F7	RNA chaperone ProQ OS=Salmonella typhimurium (strain 14028s / SGSC 2262) OX=588858 GN=proQ PE=3 SV=1 - [A0A0F6B2F7_SALT1]	26.4221	42.54	1	7	7	9	228	25.4224	9.67139
	A3	Sequence	# PSMs	# Proteins	# Protein Groups	Protein Group Accessions	Modifications	ΔCn	XCorr	Probability	Charge	MH+ [Da]	ΔM [ppm]	RT [min]	# Missed Cleavages
	High	VDLDGNPcGELEEQHVEHAR	1	1	1	A0A0F6B2F7	C8(Carbamidomethyl)	0	4.40064	0	4	2304.04	2.5836	18.3757	0
	High	EAAAAAGEKEDAPR	1	1	1	A0A0F6B2F7		0	4.18005	0	3	1385.67	1.96859	8.21538	1
	High	AGNNAMDATVLEITK	1	1	1	A0A0F6B2F7		0	3.80845	0	2	1547.78	1.98062	27.5634	0
	High	HTPVSDISVLTVGQSLK	1	1	1	A0A0F6B2F7		0	3.72261	0	3	1780.98	1.45652	28.3523	0
	High	VQLNSGMSLIVR	1	1	1	A0A0F6B2F7		0	2.95167	0	2	1316.74	1.8313	27.9906	0
	High	EVIAFLAER	1	1	1	A0A0F6B2F7		0	2.54459	0	2	1047.59	2.48552	28.0556	0
	High	VQLnSGMSLIVR	2	1	1	A0A0F6B2F7	N4(Deamidated)	0	2.48099	0	2	1317.72	-1.97368	30.1028	0
	High	IGIFQDLVER	1	1	1	A0A0F6B2F7		0	2.33311	0	2	1189.66	2.69228	34.0221	0
A0A0F6B7R5	Catabolite activator protein OS=Salmonella typhimurium (strain 14028s / SGSC 2262) OX=588858 GN=crp PE=4 SV=1 - [A0A0F6B7R5_SALT1]	26.1839	39.05	1	8	8	9	210	23.6414	8.25049
	A3	Sequence	# PSMs	# Proteins	# Protein Groups	Protein Group Accessions	Modifications	ΔCn	XCorr	Probability	Charge	MH+ [Da]	ΔM [ppm]	RT [min]	# Missed Cleavages
	High	QLIQVNPDILMR	1	1	1	A0A0F6B7R5		0	3.6147	0	2	1439.81	3.15874	34.3166	0
	High	QEIGQIVGcSR	1	1	1	A0A0F6B7R5	C9(Carbamidomethyl)	0	3.46815	0	2	1246.62	0.874797	17.328	0
	High	VGNLAFLDVTGR	1	1	1	A0A0F6B7R5		0	3.36989	0	2	1261.69	2.52164	31.8298	0
	High	TAcEVAEISYKK	1	1	1	A0A0F6B7R5	C3(Carbamidomethyl)	0	3.33775	0	3	1398.7	1.76604	15.0998	1
	High	QLIQVNPDILmR	1	1	1	A0A0F6B7R5	M11(Oxidation)	0	3.07308	0	2	1455.8	2.25671	30.2983	0
	High	IAQTLLNLAK	1	1	1	A0A0F6B7R5		0	2.79148	0	2	1084.67	2.26156	25.4859	0
	High	RLQVTSEK	1	1	1	A0A0F6B7R5		0	2.3513	0	2	960.55	3.0266	6.5308	1
	High	AETLYYIVK	1	1	1	A0A0F6B7R5		0	2.10012	0	2	1099.61	2.2474	24.1451	0
	High	TIVVYGTR	1	1	1	A0A0F6B7R5		0	2.07749	0	2	908.521	1.46124	15.9876	0
A0A0F6BA62	Glucose-6-phosphate isomerase OS=Salmonella typhimurium (strain 14028s / SGSC 2262) OX=588858 GN=pgi PE=3 SV=1 - [A0A0F6BA62_SALT1]	26.1283	19.85	1	8	9	12	549	61.39	6.32861
	A3	Sequence	# PSMs	# Proteins	# Protein Groups	Protein Group Accessions	Modifications	ΔCn	XCorr	Probability	Charge	MH+ [Da]	ΔM [ppm]	RT [min]	# Missed Cleavages
	High	TFTTQETMTNAHSAR	1	1	1	A0A0F6BA62		0	4.10172	0	3	1695.78	1.74921	14.3551	0
	High	HFAALSTNAK	1	1	1	A0A0F6BA62		0	3.58366	0	2	1059.56	2.82525	12.9492	0
	High	TFSQAIISGQWK	1	1	1	A0A0F6BA62		0	3.21543	0	2	1365.72	1.02188	28.7126	0
	High	FAAYFQQGNMESnGK	4	1	1	A0A0F6BA62	N13(Deamidated)	0	2.93316	0	2	1692.74	2.18121	22.9873	0
	High	NINPTQTSAWQALQK	1	1	1	A0A0F6BA62		0.2079	2.81908	0	2	1699.88	3.94784	25.5227	0
	High	VNPETTLFLVASK	1	1	1	A0A0F6BA62		0	2.55335	0	2	1418.79	2.98788	32.4736	0
	High	ITEETLAK	1	1	1	A0A0F6BA62		0	2.39052	0	2	904.501	3.05038	13.7457	0
	High	ETDLAGAIK	1	1	1	A0A0F6BA62		0	2.31692	0	2	917.495	0.922338	16.3414	0
	High	DVMPEVNAVLEK	1	1	1	A0A0F6BA62		0	2.21446	0	2	1343.69	1.58784	29.7999	0
A0A0F6B7D5	30S ribosomal protein S9 OS=Salmonella typhimurium (strain 14028s / SGSC 2262) OX=588858 GN=rpsI PE=3 SV=1 - [A0A0F6B7D5_SALT1]	26.0478	40.77	1	6	6	10	130	14.817	10.9458
	A3	Sequence	# PSMs	# Proteins	# Protein Groups	Protein Group Accessions	Modifications	ΔCn	XCorr	Probability	Charge	MH+ [Da]	ΔM [ppm]	RT [min]	# Missed Cleavages
	High	ALMEYDESLRGELR	1	1	1	A0A0F6B7D5		0	3.05354	0	3	1681.83	2.95445	24.5056	1
	High	QPLELVDmVEK	1	1	1	A0A0F6B7D5	M8(Oxidation)	0	2.86971	0	2	1316.68	2.30033	23.8042	0
	High	QPLELVDMVEK	1	1	1	A0A0F6B7D5		0	2.84848	0	2	1300.69	2.73628	30.5819	0
	High	ALmEYDESLRGELR	1	1	1	A0A0F6B7D5	M3(Oxidation)	0	2.82614	0	3	1697.82	2.43457	20.9694	1
	High	GGGISGQAGAIR	1	1	1	A0A0F6B7D5		0	2.79614	0	2	1043.56	2.75986	14.0965	0
	High	ALMEYDESLR	1	1	1	A0A0F6B7D5		0	2.78509	0	2	1226.57	1.66728	21.8703	0
	High	ALmEYDESLR	1	1	1	A0A0F6B7D5	M3(Oxidation)	0	2.57002	0	2	1242.57	2.00502	17.7533	0
	High	LDLYITVK	1	1	1	A0A0F6B7D5		0	2.22792	0	2	964.573	1.84166	27.31	0
	High	SLEQYFGR	2	1	1	A0A0F6B7D5		0	2.04853	0	2	999.491	1.62496	24.3677	0
A0A0F6AXM4	Alkyl hydroperoxide reductase C OS=Salmonella typhimurium (strain 14028s / SGSC 2262) OX=588858 GN=STM14_0476 PE=3 SV=1 - [A0A0F6AXM4_SALT1]	26.022	36	1	7	7	9	200	22.3032	5.42725
	A3	Sequence	# PSMs	# Proteins	# Protein Groups	Protein Group Accessions	Modifications	ΔCn	XCorr	Probability	Charge	MH+ [Da]	ΔM [ppm]	RT [min]	# Missed Cleavages
	High	NTPVDKGGIGPVK	1	1	1	A0A0F6AXM4		0	4.29732	0	3	1281.72	1.63419	14.2245	1
	High	AYGIEHPDEGVALR	1	1	1	A0A0F6AXM4		0	3.58045	0	3	1526.76	1.30548	18.642	0
	High	GKEGMNASPDGVAK	1	1	1	A0A0F6AXM4		0	3.57671	0	3	1360.66	2.59491	10.4968	1
	High	HQVVNDLPLGR	1	1	1	A0A0F6AXM4		0	3.14821	0	2	1247.69	1.20865	17.1489	0
	High	EGMNASPDGVAK	1	1	1	A0A0F6AXM4		0	2.46357	0	2	1175.54	3.20984	13.786	0
	High	GSFLIDAnGIVR	2	1	1	A0A0F6AXM4	N8(Deamidated)	0	2.46029	0	2	1262.68	2.80399	30.3875	0
	High	GSFLIDANGIVR	1	1	1	A0A0F6AXM4		0	2.3673	0	2	1261.69	1.36063	30.3582	0
	High	YAMVADVK	1	1	1	A0A0F6AXM4		0	2.04382	0	2	896.455	0.381897	16.2739	0
A0A0F6BA04	Transcriptional regulator HU subunit alpha OS=Salmonella typhimurium (strain 14028s / SGSC 2262) OX=588858 GN=hupA PE=3 SV=1 - [A0A0F6BA04_SALT1]	25.7543	63.33	1	5	5	7	90	9.51517	9.5835
	A3	Sequence	# PSMs	# Proteins	# Protein Groups	Protein Group Accessions	Modifications	ΔCn	XCorr	Probability	Charge	MH+ [Da]	ΔM [ppm]	RT [min]	# Missed Cleavages
	High	TQLIDVIADKAELSK	2	1	1	A0A0F6BA04		0	5.23378	0	3	1643.92	1.28159	30.4281	1
	High	IAAANVPAFVSGK	1	1	1	A0A0F6BA04		0	3.68845	0	2	1244.7	2.10402	22.8962	0
	High	EGDAVQLVGFGTFK	1	1	1	A0A0F6BA04		0	3.56321	0	2	1467.75	2.21082	33.4565	0
	High	AALESTLAAITESLK	2	1	1	A0A0F6BA04		0	3.36228	0	2	1517.85	5.07943	43.8828	0
	High	TQLIDVIADK	1	1	1	A0A0F6BA04		0	2.62618	0	2	1115.63	1.37003	26.2287	0
A0A0F6AW65	Plasmid partition protein B OS=Salmonella typhimurium (strain 14028s / SGSC 2262) OX=588858 GN=parB PE=3 SV=1 - [A0A0F6AW65_SALT1]	25.7021	33.54	1	9	9	12	325	36.8574	8.47021
	A3	Sequence	# PSMs	# Proteins	# Protein Groups	Protein Group Accessions	Modifications	ΔCn	XCorr	Probability	Charge	MH+ [Da]	ΔM [ppm]	RT [min]	# Missed Cleavages
	High	QLNTQASMVEMTDTQR	1	1	1	A0A0F6AW65		0	4.34389	0	2	1852.86	1.89412	21.0655	0
	High	TFVNQETnGRDQLALTR	4	1	1	A0A0F6AW65	N8(Deamidated)	0	3.68372	0	3	1963.98	0.793844	20.823	1
	High	FQQFFPcIGIQQGER	1	1	1	A0A0F6AW65	C7(Carbamidomethyl)	0	3.16716	0	3	1854.9	2.11601	34.5236	0
	High	LISQASQALIAPPPK	1	1	1	A0A0F6AW65		0	3.10572	0	2	1533.9	1.96909	22.7373	0
	High	EIAELEGLSQAK	1	1	1	A0A0F6AW65		0	2.77082	0	2	1287.68	0.935131	23.2418	0
	High	TLTYEFSR	1	1	1	A0A0F6AW65		0	2.25645	0	2	1016.51	1.72751	19.5985	0
	High	TGLDVMVTNELLSADEAR	1	1	1	A0A0F6AW65		0	2.2454	0	2	1933.96	3.8604	39.2271	0
	High	TFVnQETNGR	1	1	1	A0A0F6AW65	N4(Deamidated)	0	2.08329	0	2	1166.55	5.18016	14.0741	0
	High	VVQDELDK	1	1	1	A0A0F6AW65		0	2.04561	0	2	945.492	3.69631	12.9064	0
A0A0F6B1Y3	Enoyl-[acyl-carrier-protein] reductase [NADH] OS=Salmonella typhimurium (strain 14028s / SGSC 2262) OX=588858 GN=fabI PE=3 SV=1 - [A0A0F6B1Y3_SALT1]	25.6995	27.86	1	7	7	9	262	27.743	5.85889
	A3	Sequence	# PSMs	# Proteins	# Protein Groups	Protein Group Accessions	Modifications	ΔCn	XCorr	Probability	Charge	MH+ [Da]	ΔM [ppm]	RT [min]	# Missed Cleavages
	High	EGAELAFTYQNDKLK	1	1	1	A0A0F6B1Y3		0	4.156	0	3	1726.87	0.746815	22.0693	1
	High	VAHDISSYSFVAMAK	1	1	1	A0A0F6B1Y3		0	3.47979	0	3	1625.8	2.03845	24.9906	0
	High	EGAELAFTYQNDK	1	1	1	A0A0F6B1Y3		0	3.11665	0	2	1485.69	0.93426	22.1481	0
	High	YMANAMGPEGVR	1	1	1	A0A0F6B1Y3		0	2.90773	0	2	1295.59	1.24377	17.2544	0
	High	VNAISAGPIR	1	1	1	A0A0F6B1Y3		0	2.73514	0	2	997.582	2.69682	16.293	0
	High	AIPNYNVMGLAK	1	1	1	A0A0F6B1Y3		0	2.59295	0	2	1290.69	2.75537	26.9952	0
	High	VnAISAGPIR	1	1	1	A0A0F6B1Y3	N2(Deamidated)	0	2.42219	0	2	998.565	2.50358	17.2076	0
	High	ILVTGVASK	1	1	1	A0A0F6B1Y3		0	2.26606	0	2	887.557	1.29145	15.7316	0
	High	AIPNYNVmGLAK	1	1	1	A0A0F6B1Y3	M8(Oxidation)	0	2.02302	0	2	1306.69	2.5027	21.6196	0
A0A0F6AX15	UPF0325 protein YaeH OS=Salmonella typhimurium (strain 14028s / SGSC 2262) OX=588858 GN=yaeH PE=3 SV=1 - [A0A0F6AX15_SALT1]	25.3199	66.41	1	9	9	9	128	15.0849	7.18115
	A3	Sequence	# PSMs	# Proteins	# Protein Groups	Protein Group Accessions	Modifications	ΔCn	XCorr	Probability	Charge	MH+ [Da]	ΔM [ppm]	RT [min]	# Missed Cleavages
	High	ISEIEADLDKLTR	1	1	1	A0A0F6AX15		0	4.20687	0	3	1502.81	1.47187	30.3071	1
	High	SLGITNPEEIDR	1	1	1	A0A0F6AX15		0	3.06987	0	2	1343.68	2.01508	21.5041	0
	High	TVVADGIGQGYK	1	1	1	A0A0F6AX15		0	2.85475	0	2	1207.63	1.60089	17.0356	0
	High	HLESVVANK	1	1	1	A0A0F6AX15		0	2.81532	0	2	996.55	3.16225	10.2059	0
	High	YVIDELDQIcQR	1	1	1	A0A0F6AX15	C10(Carbamidomethyl)	0	2.78516	0	2	1551.75	1.34679	29.5812	0
	High	DRSELDLK	1	1	1	A0A0F6AX15		0	2.49301	0	2	975.512	1.81997	13.9265	1
	High	EVQEISPNLR	1	1	1	A0A0F6AX15		0	2.49276	0	2	1184.63	1.51987	17.1269	0
	High	ISEIEADLDK	1	1	1	A0A0F6AX15		0	2.41838	0	2	1132.58	2.17195	19.1515	0
	High	QEANNDILK	1	1	1	A0A0F6AX15		0	2.18377	0	2	1044.53	2.65797	13.9779	0
A0A0F6AYE6	Leucine--tRNA ligase OS=Salmonella typhimurium (strain 14028s / SGSC 2262) OX=588858 GN=leuS PE=3 SV=1 - [A0A0F6AYE6_SALT1]	25.0737	11.16	1	9	9	9	941	105.535	5.41455
	A3	Sequence	# PSMs	# Proteins	# Protein Groups	Protein Group Accessions	Modifications	ΔCn	XCorr	Probability	Charge	MH+ [Da]	ΔM [ppm]	RT [min]	# Missed Cleavages
	High	GPVAALNVDALSEDQK	1	1	1	A0A0F6AYE6		0	4.12752	0	2	1626.84	1.41972	26.238	0
	High	TFEVTEDESKEK	1	1	1	A0A0F6AYE6		0	3.44541	0	3	1441.67	3.22789	14.1822	1
	High	AAANNAELAAFIDEcR	1	1	1	A0A0F6AYE6	C15(Carbamidomethyl)	0	2.86402	0	2	1735.81	2.12533	30.6782	0
	High	EIATcTPEYYR	1	1	1	A0A0F6AYE6	C5(Carbamidomethyl)	0	2.78966	0	2	1402.63	2.79178	17.8533	0
	High	ITVPVDATEEQVR	1	1	1	A0A0F6AYE6		0	2.65665	0	2	1456.77	1.29711	20.7921	0
	High	TTVnGMPALR	1	1	1	A0A0F6AYE6	N4(Deamidated)	0	2.44111	0	2	1060.55	2.26669	18.5071	0
	High	AGQEHLVAK	1	1	1	A0A0F6AYE6		0	2.42719	0	2	952.525	3.656	5.82901	0
	High	NYTIGDVVAR	1	1	1	A0A0F6AYE6		0	2.32533	0	2	1107.58	2.36143	21.2374	0
	High	KVIYVPGK	1	1	1	A0A0F6AYE6		0	1.99683	0	2	903.569	2.79103	13.6579	1
A0A0F6AYY9	DNA protection during starvation protein OS=Salmonella typhimurium (strain 14028s / SGSC 2262) OX=588858 GN=dps PE=3 SV=1 - [A0A0F6AYY9_SALT1]	25.0724	44.91	1	6	6	8	167	18.7057	6.11279
	A3	Sequence	# PSMs	# Proteins	# Protein Groups	Protein Group Accessions	Modifications	ΔCn	XCorr	Probability	Charge	MH+ [Da]	ΔM [ppm]	RT [min]	# Missed Cleavages
	High	AIGEAKDEDTADIFTAASR	1	1	1	A0A0F6AYY9		0	4.80626	0	3	1980.95	1.39741	22.9474	1
	High	AVQLGGVALGTTQVINSK	1	1	1	A0A0F6AYY9		0	4.48641	0	2	1756	3.18304	28.2401	0
	High	TALTDHLDTMAER	1	1	1	A0A0F6AYY9		0	4.23896	0	3	1473.7	1.71823	19.8139	0
	High	AVQLGGVALGTTQVInSK	2	1	1	A0A0F6AYY9	N16(Deamidated)	0	3.63615	0	2	1756.99	4.98355	29.1294	0
	High	ASNLLYTR	1	1	1	A0A0F6AYY9		0	2.86399	0	2	937.511	1.30008	16.3286	0
	High	YAVVANDVR	1	1	1	A0A0F6AYY9		0	2.59671	0	2	1006.53	1.094	15.3486	0
	High	ATVELLNR	1	1	1	A0A0F6AYY9		0	2.44396	0	2	915.527	1.68214	17.5221	0
A0A0F6B0S1	Threonine--tRNA ligase OS=Salmonella typhimurium (strain 14028s / SGSC 2262) OX=588858 GN=thrS PE=3 SV=1 - [A0A0F6B0S1_SALT1]	24.7527	9.97	1	8	8	8	642	73.9309	6.22705
	A3	Sequence	# PSMs	# Proteins	# Protein Groups	Protein Group Accessions	Modifications	ΔCn	XCorr	Probability	Charge	MH+ [Da]	ΔM [ppm]	RT [min]	# Missed Cleavages
	High	GKDLGSLDVNDVIEK	1	1	1	A0A0F6B0S1		0	4.54712	0	3	1601.84	1.78312	23.5874	1
	High	TLTQEDVEALEKR	1	1	1	A0A0F6B0S1		0	4.04983	0	3	1531.8	1.21365	19.697	1
	High	LSASYVGEDNER	1	1	1	A0A0F6B0S1		0	3.29066	0	2	1339.61	1.34674	15.3963	0
	High	DLGSLDVNDVIEK	1	1	1	A0A0F6B0S1		0	3.16702	0	2	1416.73	2.40269	30.9655	0
	High	TLTQEDVEALEK	1	1	1	A0A0F6B0S1		0	3.05943	0	2	1375.7	2.6145	21.6784	0
	High	IGSDEMWDR	1	1	1	A0A0F6B0S1		0	2.49506	0	2	1108.47	1.51885	19.4998	0
	High	ALNAYLQR	1	1	1	A0A0F6B0S1		0	2.13274	0	2	948.528	1.73669	17.7809	0
	High	ELEVFVR	1	1	1	A0A0F6B0S1		0	2.01087	0	2	891.495	1.60331	22.4423	0
A0A0F6B7H5	Biotin carboxylase OS=Salmonella typhimurium (strain 14028s / SGSC 2262) OX=588858 GN=accC PE=4 SV=1 - [A0A0F6B7H5_SALT1]	24.5262	25.17	1	8	8	8	449	49.2312	6.99072
	A3	Sequence	# PSMs	# Proteins	# Protein Groups	Protein Group Accessions	Modifications	ΔCn	XCorr	Probability	Charge	MH+ [Da]	ΔM [ppm]	RT [min]	# Missed Cleavages
	High	IAAGQPLSITQDEVVVR	1	1	1	A0A0F6B7H5		0	3.94491	0	2	1796	3.01805	27.8721	0
	High	VVEEAPAPGITPELR	1	1	1	A0A0F6B7H5		0	3.45334	0	2	1577.86	1.23774	22.9187	0
	High	INAEDPNTFLPSPGK	1	1	1	A0A0F6B7H5		0	3.37173	0	2	1599.8	2.24274	25.6755	0
	High	SDAELAQSISMTK	1	1	1	A0A0F6B7H5		0	3.36854	0	2	1380.67	1.72248	20.6917	0
	High	AGVPTVPGSDGPLGDDMNANR	1	1	1	A0A0F6B7H5		0	2.96963	0	2	2039.95	2.58131	25.4947	0
	High	AAFSNDMVYMEK	1	1	1	A0A0F6B7H5		0	2.75759	0	2	1405.62	2.77704	24.4467	0
	High	TNIDLQTR	1	1	1	A0A0F6B7H5		0	2.43653	0	2	960.513	1.96004	15.0843	0
	High	NALQELIIDGIK	1	1	1	A0A0F6B7H5		0	2.22392	0	2	1326.77	4.64075	39.3578	0
A0A0F6B403	DNA gyrase subunit A OS=Salmonella typhimurium (strain 14028s / SGSC 2262) OX=588858 GN=gyrA PE=3 SV=1 - [A0A0F6B403_SALT1]	24.4994	10.82	1	9	9	10	878	97.0042	5.10986
	A3	Sequence	# PSMs	# Proteins	# Protein Groups	Protein Group Accessions	Modifications	ΔCn	XCorr	Probability	Charge	MH+ [Da]	ΔM [ppm]	RT [min]	# Missed Cleavages
	High	ETIIVHEIPYQVNK	1	1	1	A0A0F6B403		0	3.65471	0	3	1682.92	3.54037	22.5806	0
	High	GEGAILTVTQnGYGK	2	1	1	A0A0F6B403	N11(Deamidated)	0	3.22004	0	2	1508.76	2.12055	21.9963	0
	High	EITPVNIEEELK	1	1	1	A0A0F6B403		0	2.73059	0	2	1413.75	1.99915	30.1229	0
	High	NTQGVILIR	1	1	1	A0A0F6B403		0	2.64041	0	2	1013.61	1.53083	19.2277	0
	High	YQPLTDYEAQR	1	1	1	A0A0F6B403		0	2.57383	0	2	1383.66	3.28373	19.048	0
	High	RGIEEAYR	1	1	1	A0A0F6B403		0	2.56374	0	2	993.515	3.27286	11.9124	1
	High	ATQGVISIK	1	1	1	A0A0F6B403		0	2.52754	0	2	916.548	1.93108	15.8213	0
	High	VYQLPEASR	1	1	1	A0A0F6B403		0	2.3555	0	2	1062.56	1.18424	16.8733	0
	High	ITAILPVR	1	1	1	A0A0F6B403		0	2.23301	0	2	882.578	0.523447	21.9016	0
A0A0F6B7M3	30S ribosomal protein S14 OS=Salmonella typhimurium (strain 14028s / SGSC 2262) OX=588858 GN=rpsN PE=3 SV=1 - [A0A0F6B7M3_SALT1]	24.1355	30.21	1	3	3	8	96	11.056	11.1509
	A3	Sequence	# PSMs	# Proteins	# Protein Groups	Protein Group Accessions	Modifications	ΔCn	XCorr	Probability	Charge	MH+ [Da]	ΔM [ppm]	RT [min]	# Missed Cleavages
	High	AIISDVNATDEDRWNAVLK	2	1	1	A0A0F6B7M3		0	4.61777	0	3	2130.08	0.799705	29.5768	1
	High	AIISDVNATDEDR	1	1	1	A0A0F6B7M3		0	3.47273	0	2	1418.68	0.672536	17.3976	0
	High	AIISDVNATDEDRWnAVLK	4	1	1	A0A0F6B7M3	N15(Deamidated)	0	3.36826	0	3	2131.07	3.28768	27.9256	1
	High	VALADKYFAK	1	1	1	A0A0F6B7M3		0	3.00429	0	2	1125.63	1.71321	17.8993	1
A0A0F6AZC5	Phosphoserine aminotransferase OS=Salmonella typhimurium (strain 14028s / SGSC 2262) OX=588858 GN=serC PE=3 SV=1 - [A0A0F6AZC5_SALT1]	23.8548	31.49	1	9	9	9	362	39.807	5.5542
	A3	Sequence	# PSMs	# Proteins	# Protein Groups	Protein Group Accessions	Modifications	ΔCn	XCorr	Probability	Charge	MH+ [Da]	ΔM [ppm]	RT [min]	# Missed Cleavages
	High	NIGPAGLTLVIVR	1	1	1	A0A0F6AZC5		0	3.21679	0	2	1322.82	2.36602	34.8154	0
	High	KYcAPQIIDAK	1	1	1	A0A0F6AZC5	C3(Carbamidomethyl)	0	2.94101	0	3	1306.68	0.492304	16.1129	1
	High	TTADYVDAGYWAASAIK	1	1	1	A0A0F6AZC5		0	2.77423	0	2	1802.87	3.88462	34.9048	0
	High	GQFAGVPLNLLGDK	1	1	1	A0A0F6AZC5		0	2.73596	0	2	1428.79	4.42322	35.158	0
	High	ASIYNAMPIEGVK	1	1	1	A0A0F6AZC5		0	2.63055	0	2	1392.72	2.14276	26.0389	0
	High	DLLNIPSNYK	1	1	1	A0A0F6AZC5		0	2.61484	0	2	1176.63	1.61811	27.7689	0
	High	YGVIYAGAQK	1	1	1	A0A0F6AZC5		0	2.45731	0	2	1069.57	2.14347	16.5855	0
	High	AELLYGVIDNSDFYR	1	1	1	A0A0F6AZC5		0	2.37696	0	2	1774.87	4.45378	38.2303	0
	High	ALTDFMIDFER	1	1	1	A0A0F6AZC5		0	2.10711	0	2	1357.65	1.30169	40.8449	0
A0A0F6AYN8	Succinate--CoA ligase [ADP-forming] subunit beta OS=Salmonella typhimurium (strain 14028s / SGSC 2262) OX=588858 GN=sucC PE=3 SV=1 - [A0A0F6AYN8_SALT1]	23.8083	29.12	1	9	9	9	388	41.4547	5.41455
	A3	Sequence	# PSMs	# Proteins	# Protein Groups	Protein Group Accessions	Modifications	ΔCn	XCorr	Probability	Charge	MH+ [Da]	ΔM [ppm]	RT [min]	# Missed Cleavages
	High	VALDPLTGPMPYQGR	1	1	1	A0A0F6AYN8		0	3.35433	0	2	1614.84	2.60665	30.2757	0
	High	YGLPAPVGYAcTTPR	1	1	1	A0A0F6AYN8	C11(Carbamidomethyl)	0	3.01158	0	2	1622.8	2.86635	25.2456	0
	High	LGADGNALFR	1	1	1	A0A0F6AYN8		0	2.94731	0	2	1033.54	1.3658	21.2854	0
	High	QGDLIcLDGK	1	1	1	A0A0F6AYN8	C6(Carbamidomethyl)	0	2.70615	0	2	1118.55	2.4901	20.865	0
	High	LADSGLNIIAAK	1	1	1	A0A0F6AYN8		0	2.69078	0	2	1185.69	2.10477	23.8467	0
	High	LEGNNAELGAK	1	1	1	A0A0F6AYN8		0	2.36132	0	2	1115.57	2.90792	12.7499	0
	High	ELYLGAVVDR	1	1	1	A0A0F6AYN8		0	2.30281	0	2	1134.62	3.87555	26.1528	0
	High	SLTDAAQQVVAAVEGK	1	1	1	A0A0F6AYN8		0	2.27808	0	2	1586.85	4.10059	40.3888	0
	High	DLALIEINPLVITK	1	1	1	A0A0F6AYN8		0	2.15598	0	2	1551.94	3.94265	44.9766	0
A0A0F6AWC9	Chaperone protein DnaK OS=Salmonella typhimurium (strain 14028s / SGSC 2262) OX=588858 GN=dnaK PE=2 SV=1 - [A0A0F6AWC9_SALT1]	23.6107	13.79	1	8	8	8	638	69.2155	4.97021
	A3	Sequence	# PSMs	# Proteins	# Protein Groups	Protein Group Accessions	Modifications	ΔCn	XCorr	Probability	Charge	MH+ [Da]	ΔM [ppm]	RT [min]	# Missed Cleavages
	High	SLGQFNLDGINPAPR	1	1	1	A0A0F6AWC9		0	3.91354	0	2	1598.83	2.7796	30.7547	0
	High	QAVTNPQNTLFAIK	1	1	1	A0A0F6AWC9		0	3.91232	0	2	1544.85	1.58421	26.4561	0
	High	IINEPTAAALAYGLDK	1	1	1	A0A0F6AWC9		0	3.22462	0	2	1659.9	3.90969	31.0304	0
	High	RFQDEEVQR	1	1	1	A0A0F6AWC9		0	2.95623	0	2	1206.59	3.53923	11.3932	1
	High	ASSGLNEEEIQK	1	1	1	A0A0F6AWC9		0	2.91205	0	2	1304.64	2.01922	14.7075	0
	High	NDPLAMQR	1	1	1	A0A0F6AWC9		0	2.2485	0	2	944.463	1.24832	15.4544	0
	High	FQDEEVQR	1	1	1	A0A0F6AWC9		0	2.24826	0	2	1050.49	4.10873	12.9241	0
	High	IIGADnGDAWLDVK	1	1	1	A0A0F6AWC9	N6(Deamidated)	0	2.19519	0	2	1487.74	1.30018	32.3618	0
A0A0F6BAQ8	30S ribosomal protein S6 OS=Salmonella typhimurium (strain 14028s / SGSC 2262) OX=588858 GN=rpsF PE=3 SV=1 - [A0A0F6BAQ8_SALT1]	23.4897	43.51	1	6	6	8	131	15.1634	5.38916
	A3	Sequence	# PSMs	# Proteins	# Protein Groups	Protein Group Accessions	Modifications	ΔCn	XCorr	Probability	Charge	MH+ [Da]	ΔM [ppm]	RT [min]	# Missed Cleavages
	High	RDDFANETADDAEAGDSEE	1	1	1	A0A0F6BAQ8		0	5.23714	0	2	2056.79	1.82063	17.4532	1
	High	HAVTEASPMVK	2	1	1	A0A0F6BAQ8		0	3.68471	0	2	1169.6	4.22176	11.955	0
	High	RQLAYPINK	1	1	1	A0A0F6BAQ8		0	2.65639	0	2	1102.64	2.19152	14.304	1
	High	YSAAITGAEGK	1	1	1	A0A0F6BAQ8		0	2.64047	0	2	1067.54	2.26771	14.4497	0
	High	HAVTEASPmVK	1	1	1	A0A0F6BAQ8	M9(Oxidation)	0	2.60544	0	2	1185.6	4.02646	9.01496	0
	High	QLAYPINK	1	1	1	A0A0F6BAQ8		0	2.42161	0	2	946.537	1.50511	16.2401	0
	High	FNDAVIR	1	1	1	A0A0F6BAQ8		0	2.02164	0	2	834.448	1.91934	15.7766	0
A0A0F6BAN1	Adenylosuccinate synthetase OS=Salmonella typhimurium (strain 14028s / SGSC 2262) OX=588858 GN=purA PE=3 SV=1 - [A0A0F6BAN1_SALT1]	23.4823	27.08	1	9	9	9	432	47.3473	5.49072
	A3	Sequence	# PSMs	# Proteins	# Protein Groups	Protein Group Accessions	Modifications	ΔCn	XCorr	Probability	Charge	MH+ [Da]	ΔM [ppm]	RT [min]	# Missed Cleavages
	High	EVTTTPLAADDWK	1	1	1	A0A0F6BAN1		0	3.20224	0	2	1446.72	3.33077	23.8672	0
	High	AVQLNSLSGFcLTK	1	1	1	A0A0F6BAN1	C11(Carbamidomethyl)	0	2.98225	0	2	1537.81	4.61283	31.4861	0
	High	YQGGHNAGHTLVInGEK	1	1	1	A0A0F6BAN1	N14(Deamidated)	0	2.89974	0	4	1795.88	4.60307	14.0138	0
	High	TETMILRDPFDA	1	1	1	A0A0F6BAN1		0	2.85564	0	2	1408.68	1.48073	33.5081	1
	High	TGWLDTVAVR	1	1	1	A0A0F6BAN1		0	2.72447	0	2	1117.6	3.76193	28.0897	0
	High	ENVTSIIGnGVVLSPSALMK	1	1	1	A0A0F6BAN1	N9(Deamidated)	0	2.40538	0	2	2030.09	2.87769	40.2717	0
	High	IVDLLTER	1	1	1	A0A0F6BAN1		0	2.34632	0	2	958.559	2.53547	23.3724	0
	High	QGNEYGATTGR	1	1	1	A0A0F6BAN1		0	2.05752	0	2	1153.53	2.92809	9.45046	0
	High	SGLPQAALNYIK	1	1	1	A0A0F6BAN1		0	2.00875	0	2	1274.71	2.11733	28.6525	0
A0A0F6B7L8	50S ribosomal protein L30 OS=Salmonella typhimurium (strain 14028s / SGSC 2262) OX=588858 GN=rpmD PE=3 SV=1 - [A0A0F6B7L8_SALT1]	23.4299	59.32	1	4	4	8	59	6.50961	10.9604
	A3	Sequence	# PSMs	# Proteins	# Protein Groups	Protein Group Accessions	Modifications	ΔCn	XCorr	Probability	Charge	MH+ [Da]	ΔM [ppm]	RT [min]	# Missed Cleavages
	High	RIGHTVEREDTPAVR	1	1	1	A0A0F6B7L8		0	4.08632	0	4	1735.92	1.71722	12.821	2
	High	IGHTVEREDTPAVR	1	1	1	A0A0F6B7L8		0	3.46983	0	3	1579.83	4.28107	12.0357	1
	High	GMVNAVSFMVK	1	1	1	A0A0F6B7L8		0	3.00823	0	2	1182.6	1.40997	29.3355	0
	High	GMVnAVSFMVK	2	1	1	A0A0F6B7L8	N4(Deamidated)	0	2.98316	0	2	1183.59	2.33092	30.02	0
	High	GMVNAVSFmVK	1	1	1	A0A0F6B7L8	M9(Oxidation)	0	2.66169	0	2	1198.6	2.06906	23.8224	0
	High	GmVNAVSFmVK	1	1	1	A0A0F6B7L8	M2(Oxidation); M9(Oxidation)	0	2.44546	0	2	1214.6	4.01732	19.3938	0
	High	ATLLGLGLR	1	1	1	A0A0F6B7L8		0	2.17315	0	2	913.584	1.21687	28.7082	0
A0A0F6AX36	Acetyl-coenzyme A carboxylase carboxyl transferase subunit alpha OS=Salmonella typhimurium (strain 14028s / SGSC 2262) OX=588858 GN=accA PE=3 SV=1 - [A0A0F6AX36_SALT1]	23.1156	25.39	1	6	6	7	319	35.3213	5.51611
	A3	Sequence	# PSMs	# Proteins	# Protein Groups	Protein Group Accessions	Modifications	ΔCn	XCorr	Probability	Charge	MH+ [Da]	ΔM [ppm]	RT [min]	# Missed Cleavages
	High	AYADDKAIVGGIAR	1	1	1	A0A0F6AX36		0	4.06197	0	3	1419.76	1.99697	17.9593	1
	High	SADKAPLAAEAMGIIAPR	1	1	1	A0A0F6AX36		0	3.73726	0	3	1781.96	1.18119	31.1652	1
	High	LIDSIIPEPLGGAHR	1	1	1	A0A0F6AX36		0	3.51867	0	3	1587.89	1.88902	28.8626	0
	High	LAFDEFDELAGDR	2	1	1	A0A0F6AX36		0	3.4054	0	2	1497.69	2.12933	35.6501	0
	High	NPEAMAASLK	1	1	1	A0A0F6AX36		0	2.95624	0	2	1031.52	1.79378	16.8239	0
	High	LDINIDEEVHR	1	1	1	A0A0F6AX36		0	2.88838	0	3	1352.68	0.958145	21.4232	0
A0A0F6AZA8	Serine--tRNA ligase OS=Salmonella typhimurium (strain 14028s / SGSC 2262) OX=588858 GN=serS PE=3 SV=1 - [A0A0F6AZA8_SALT1]	23.0966	21.16	1	7	7	7	430	48.5496	5.57959
	A3	Sequence	# PSMs	# Proteins	# Protein Groups	Protein Group Accessions	Modifications	ΔCn	XCorr	Probability	Charge	MH+ [Da]	ΔM [ppm]	RT [min]	# Missed Cleavages
	High	LVHTLnGSGLAVGR	1	1	1	A0A0F6AZA8	N6(Deamidated)	0	5.57505	0	3	1394.78	0.993415	18.6552	0
	High	TLVAVMENYQQADGR	1	1	1	A0A0F6AZA8		0	3.67314	0	2	1694.82	2.72321	27.5026	0
	High	VLQVNTENLQAER	1	1	1	A0A0F6AZA8		0	3.47339	0	2	1513.8	1.42593	19.2937	0
	High	EISScSNVWDFQAR	1	1	1	A0A0F6AZA8	C5(Carbamidomethyl)	0	2.96894	0	2	1698.76	1.84514	27.6497	0
	High	IILcTGDMGFGAcK	1	1	1	A0A0F6AZA8	C4(Carbamidomethyl); C13(Carbamidomethyl)	0	2.81154	0	2	1542.72	2.49447	28.8332	0
	High	AELDTLLAEIR	1	1	1	A0A0F6AZA8		0	2.31251	0	2	1243.69	3.09685	38.3961	0
	High	VLQLLGLPYR	1	1	1	A0A0F6AZA8		0	2.28198	0	2	1171.72	1.95626	34.7073	0
A0A0F6AY76	Enterobactin synthase subunit F OS=Salmonella typhimurium (strain 14028s / SGSC 2262) OX=588858 GN=entF PE=4 SV=1 - [A0A0F6AY76_SALT1]	23.0772	7.57	1	8	8	8	1294	141.652	5.89697
	A3	Sequence	# PSMs	# Proteins	# Protein Groups	Protein Group Accessions	Modifications	ΔCn	XCorr	Probability	Charge	MH+ [Da]	ΔM [ppm]	RT [min]	# Missed Cleavages
	High	LAAQLSQTFNR	1	1	1	A0A0F6AY76		0	3.52695	0	2	1248.67	1.50001	19.7351	0
	High	GVMVGQTAIVNR	1	1	1	A0A0F6AY76		0	3.37463	0	2	1244.68	2.43964	18.3286	0
	High	AVAVGMQQADTLR	1	1	1	A0A0F6AY76		0	3.12542	0	2	1359.71	2.07395	18.7905	0
	High	AAGETPLFGPVLNIK	1	1	1	A0A0F6AY76		0	2.98308	0	2	1526.86	3.62675	35.3221	0
	High	GVQPGDSVAVALPR	1	1	1	A0A0F6AY76		0	2.81942	0	2	1365.75	1.2597	22.3708	0
	High	EQVVALAYALR	1	1	1	A0A0F6AY76		0	2.66307	0	2	1232.7	0.754354	30.3439	0
	High	VFcSGEALPTALcR	1	1	1	A0A0F6AY76	C3(Carbamidomethyl); C13(Carbamidomethyl)	0	2.46434	0	2	1580.76	1.61519	25.8566	0
	High	YDDATLSR	1	1	1	A0A0F6AY76		0	2.12031	0	2	940.439	1.66404	13.9309	0
A0A0F6B4T3	Histidine--tRNA ligase OS=Salmonella typhimurium (strain 14028s / SGSC 2262) OX=588858 GN=hisS PE=3 SV=1 - [A0A0F6B4T3_SALT1]	23.063	18.4	1	6	6	7	424	46.8979	5.64307
	A3	Sequence	# PSMs	# Proteins	# Protein Groups	Protein Group Accessions	Modifications	ΔCn	XCorr	Probability	Charge	MH+ [Da]	ΔM [ppm]	RT [min]	# Missed Cleavages
	High	LLDAAGIAYTVNQR	1	1	1	A0A0F6B4T3		0	3.68957	0	2	1504.82	2.79525	27.4604	0
	High	SGEQTAVAQDSVAAHLR	2	1	1	A0A0F6B4T3		0	3.34392	0	3	1739.87	-1.13446	17.0819	0
	High	LPIVEQTPLFK	1	1	1	A0A0F6B4T3		0	2.82705	0	2	1284.76	3.0497	30.8957	0
	High	NVLGSYGYSEIR	1	1	1	A0A0F6B4T3		0	2.62013	0	2	1357.68	2.18653	24.1749	0
	High	AIGEVTDVVEK	1	1	1	A0A0F6B4T3		0	2.55393	0	2	1159.62	1.65814	18.86	0
	High	ATPAVGFAMGLER	1	1	1	A0A0F6B4T3		0	2.48546	0	2	1319.68	2.63597	28.2578	0
A0A0F6AWY2	Poly(A) polymerase I OS=Salmonella typhimurium (strain 14028s / SGSC 2262) OX=588858 GN=pcnB PE=3 SV=1 - [A0A0F6AWY2_SALT1]	22.8067	21.82	1	8	8	11	472	54.6423	9.53955
	A3	Sequence	# PSMs	# Proteins	# Protein Groups	Protein Group Accessions	Modifications	ΔCn	XCorr	Probability	Charge	MH+ [Da]	ΔM [ppm]	RT [min]	# Missed Cleavages
	High	LLQAGnGYETYQQLR	4	1	1	A0A0F6AWY2	N6(Deamidated)	0	3.39226	0	2	1754.88	3.51217	25.0082	0
	High	DFDVTTNATPDQVR	1	1	1	A0A0F6AWY2		0	3.19167	0	2	1578.74	2.80779	21.2085	0
	High	DYVGGMQDLQEGVIR	1	1	1	A0A0F6AWY2		0	3.08146	0	2	1679.81	2.32686	30.2468	0
	High	AGYEAYLVGGGVR	1	1	1	A0A0F6AWY2		0	2.94675	0	2	1311.67	1.95874	25.1297	0
	High	GMLNELDDDPAPR	1	1	1	A0A0F6AWY2		0	2.92949	0	2	1442.66	2.55047	23.9297	0
	High	DNIFGSIEEDAQR	1	1	1	A0A0F6AWY2		0	2.79185	0	2	1493.69	1.92242	31.5671	0
	High	AQVENNTELQR	1	1	1	A0A0F6AWY2		0	2.32469	0	2	1301.65	2.7085	12.7785	0
	High	AAFDLLELR	1	1	1	A0A0F6AWY2		0	2.14854	0	2	1047.59	4.34992	35.3871	0
A0A0F6B4X3	Serine hydroxymethyltransferase OS=Salmonella typhimurium (strain 14028s / SGSC 2262) OX=588858 GN=glyA PE=3 SV=1 - [A0A0F6B4X3_SALT1]	22.7206	16.55	1	8	8	10	417	45.4261	6.48096
	A3	Sequence	# PSMs	# Proteins	# Protein Groups	Protein Group Accessions	Modifications	ΔCn	XCorr	Probability	Charge	MH+ [Da]	ΔM [ppm]	RT [min]	# Missed Cleavages
	High	VMQAQGSQLTNK	1	1	1	A0A0F6B4X3		0	2.86186	0	2	1304.67	2.80389	13.1952	0
	High	LYNIVPYGIDESGK	1	1	1	A0A0F6B4X3		0	2.85057	0	2	1567.8	1.8937	30.2851	0
	High	SPFVTSGIR	1	1	1	A0A0F6B4X3		0	2.31129	0	2	963.527	1.09158	17.683	0
	High	AmVEVFLNR	1	1	1	A0A0F6B4X3	M2(Oxidation)	0	2.26343	0	2	1094.57	1.98502	21.4794	0
	High	EADAALGR	1	1	1	A0A0F6B4X3		0	2.14591	0	2	802.408	2.93011	9.67227	0
	High	AMVEVFLNR	1	1	1	A0A0F6B4X3		0	2.08709	0	2	1078.58	3.97737	27.0133	0
	High	VmQAQGSQLTNK	1	1	1	A0A0F6B4X3	M2(Oxidation)	0	2.06635	0	2	1320.66	3.47761	9.83573	0
	High	GGDEELYK	1	1	1	A0A0F6B4X3		0	2.04893	0	2	910.418	2.72502	13.1531	0
	High	NSVPNDPK	1	1	1	A0A0F6B4X3		0	2.04828	0	2	870.435	3.59439	6.33021	0
	High	GGDEELYKK	1	1	1	A0A0F6B4X3		0	2.03687	0	2	1038.51	2.38958	9.20419	1
A0A0F6B6D2	Lysine--tRNA ligase OS=Salmonella typhimurium (strain 14028s / SGSC 2262) OX=588858 GN=lysS PE=3 SV=1 - [A0A0F6B6D2_SALT1]	22.5891	19.21	1	8	8	11	505	57.5391	5.19873
	A3	Sequence	# PSMs	# Proteins	# Protein Groups	Protein Group Accessions	Modifications	ΔCn	XCorr	Probability	Charge	MH+ [Da]	ΔM [ppm]	RT [min]	# Missed Cleavages
	High	YRPETDMADLDNFDSAK	1	1	1	A0A0F6B6D2		0	4.16303	0	3	1987.88	2.99996	24.5501	0
	High	EIGnGFSELNDAEDQAQR	4	1	1	A0A0F6B6D2	N4(Deamidated)	0	3.57742	0	2	1993.87	-0.00331782	26.8679	0
	High	EQGIPFPNDFR	1	1	1	A0A0F6B6D2		0	2.80453	0	2	1319.64	0.959698	28.5873	0
	High	ASFVTLQDVGGR	1	1	1	A0A0F6B6D2		0	2.72697	0	2	1249.66	1.97027	24.3556	0
	High	DDLPEGVYNEQFK	1	1	1	A0A0F6B6D2		0	2.66974	0	2	1553.71	1.69519	25.6085	0
	High	YLDLISNDESR	1	1	1	A0A0F6B6D2		0	2.61429	0	2	1324.64	2.12387	23.8135	0
	High	FLDQVNAK	1	1	1	A0A0F6B6D2		0	2.03246	0	2	934.501	2.17018	15.9221	0
	High	IQLYVAR	1	1	1	A0A0F6B6D2		0	2.00064	0	2	862.517	2.72691	18.7816	0
A0A0F6AYN0	Citrate synthase OS=Salmonella typhimurium (strain 14028s / SGSC 2262) OX=588858 GN=gltA PE=3 SV=1 - [A0A0F6AYN0_SALT1]	22.5103	17.1	1	6	6	7	427	48.0449	6.72705
	A3	Sequence	# PSMs	# Proteins	# Protein Groups	Protein Group Accessions	Modifications	ΔCn	XCorr	Probability	Charge	MH+ [Da]	ΔM [ppm]	RT [min]	# Missed Cleavages
	High	GVFTFDPGFTSTAScESK	1	1	1	A0A0F6AYN0	C15(Carbamidomethyl)	0	4.11594	0	2	1937.86	2.15973	32.2859	0
	High	HTMIHEQITR	1	1	1	A0A0F6AYN0		0	3.93445	0	3	1265.64	1.69585	11.7225	0
	High	ITFIDGDEGILLHR	2	1	1	A0A0F6AYN0		0	3.90468	0	3	1598.86	1.66189	31.5937	0
	High	YSIGQPFVYPR	1	1	1	A0A0F6AYN0		0	2.95405	0	2	1326.69	2.39104	28.3567	0
	High	GTLGQDVIDIR	1	1	1	A0A0F6AYN0		0	2.7329	0	2	1186.65	3.44232	25.3692	0
	High	MLEEISSVK	1	1	1	A0A0F6AYN0		0	2.05315	0	2	1035.54	2.69078	18.6082	0
A0A0F6AZF2	Asparagine--tRNA ligase OS=Salmonella typhimurium (strain 14028s / SGSC 2262) OX=588858 GN=asnS PE=3 SV=1 - [A0A0F6AZF2_SALT1]	22.3693	18.24	1	8	8	8	466	52.4903	5.24951
	A3	Sequence	# PSMs	# Proteins	# Protein Groups	Protein Group Accessions	Modifications	ΔCn	XCorr	Probability	Charge	MH+ [Da]	ΔM [ppm]	RT [min]	# Missed Cleavages
	High	VVASPGQGQSFEIQATK	1	1	1	A0A0F6AZF2		0	4.49829	0	2	1746.91	2.08255	19.6815	0
	High	VSTLDLENLPR	1	1	1	A0A0F6AZF2		0	3.02379	0	2	1256.69	1.60719	27.0604	0
	High	VAVDQEVTVR	1	1	1	A0A0F6AZF2		0	2.83622	0	2	1115.61	2.24857	15.8988	0
	High	YVFNAVLEER	1	1	1	A0A0F6AZF2		0	2.71252	0	2	1239.64	1.99133	27.7909	0
	High	LIAYVTGVQNVR	1	1	1	A0A0F6AZF2		0	2.46343	0	2	1332.77	3.12464	23.1279	0
	High	TNLIGAVAR	1	1	1	A0A0F6AZF2		0	2.4358	0	2	914.544	2.01897	18.2283	0
	High	HSIEYLR	1	1	1	A0A0F6AZF2		0	2.30888	0	2	917.486	1.8998	14.2112	0
	High	IYTFGPTFR	1	1	1	A0A0F6AZF2		0	2.09034	0	2	1101.57	1.11741	26.9436	0
A0A0F6B7L1	DNA-directed RNA polymerase subunit alpha OS=Salmonella typhimurium (strain 14028s / SGSC 2262) OX=588858 GN=rpoA PE=3 SV=1 - [A0A0F6B7L1_SALT1]	22.2802	24.92	1	7	7	7	329	36.4892	5.05908
	A3	Sequence	# PSMs	# Proteins	# Protein Groups	Protein Group Accessions	Modifications	ΔCn	XCorr	Probability	Charge	MH+ [Da]	ΔM [ppm]	RT [min]	# Missed Cleavages
	High	VQGKDEVILTLNK	1	1	1	A0A0F6B7L1		0	4.25022	0	3	1456.84	1.77951	18.4713	1
	High	LVDIEQVSSTHAK	1	1	1	A0A0F6B7L1		0	3.92552	0	3	1426.76	1.13712	16.3769	0
	High	AEAIHYIGDLVQR	1	1	1	A0A0F6B7L1		0	3.21971	0	2	1484.79	1.9939	24.72	0
	High	LLVDAcYSPVER	1	1	1	A0A0F6B7L1	C6(Carbamidomethyl)	0	3.1665	0	2	1421.71	2.75663	24.1044	0
	High	SLTEIKDVLASR	1	1	1	A0A0F6B7L1		0	3.15219	0	3	1331.76	2.4005	24.5283	1
	High	LENWPPASIADE	1	1	1	A0A0F6B7L1		0	2.52252	0	2	1341.64	2.77315	33.0099	0
	High	TEVELLK	1	1	1	A0A0F6B7L1		0	2.04355	0	2	831.483	1.14325	17.3641	0
A0A0F6B3D9	CDP-6-deoxy-D-xylo-4-hexulose-3-dehydrase OS=Salmonella typhimurium (strain 14028s / SGSC 2262) OX=588858 GN=rfbH PE=3 SV=1 - [A0A0F6B3D9_SALT1]	22.218	19.68	1	7	7	7	437	48.0733	5.40186
	A3	Sequence	# PSMs	# Proteins	# Protein Groups	Protein Group Accessions	Modifications	ΔCn	XCorr	Probability	Charge	MH+ [Da]	ΔM [ppm]	RT [min]	# Missed Cleavages
	High	FGQQLGSLPQGYDHK	1	1	1	A0A0F6B3D9		0	4.52443	0	3	1674.83	1.2505	19.8934	0
	High	ITDMQAAcGLAQLER	1	1	1	A0A0F6B3D9	C8(Carbamidomethyl)	0	4.08078	0	2	1676.82	3.82884	28.0335	0
	High	VVGELTNTDR	1	1	1	A0A0F6B3D9		0	3.3454	0	2	1103.57	1.62124	14.6431	0
	High	YTYSHLGYNLK	1	1	1	A0A0F6B3D9		0	3.20398	0	3	1358.68	1.90333	18.4894	0
	High	QGLQScTEFLELPEATEK	1	1	1	A0A0F6B3D9	C6(Carbamidomethyl)	0	2.5629	0	2	2080	3.93147	32.7303	0
	High	LLFAGNLIR	1	1	1	A0A0F6B3D9		0	2.38952	0	2	1016.63	3.77088	31.4906	0
	High	VEEFVEQR	1	1	1	A0A0F6B3D9		0	2.11102	0	2	1035.51	2.06817	15.3849	0
A0A0F6B244	DNA-binding protein H-NS OS=Salmonella typhimurium (strain 14028s / SGSC 2262) OX=588858 GN=hns PE=1 SV=1 - [HNS_SALT1]	22.0515	48.91	1	5	5	7	137	15.533	5.2876
	A3	Sequence	# PSMs	# Proteins	# Protein Groups	Protein Group Accessions	Modifications	ΔCn	XCorr	Probability	Charge	MH+ [Da]	ΔM [ppm]	RT [min]	# Missed Cleavages
	High	REEESAAAAEVEER	1	1	1	A0A0F6B244		0	5.61931	0	3	1575.73	2.73187	14.0003	1
	High	EMLIADGIDPNELLNSMAAAK	1	1	1	A0A0F6B244		0	3.33291	0	2	2216.1	2.61075	45.4482	0
	High	EmLIADGIDPNELLNSmAAAK	1	1	1	A0A0F6B244	M2(Oxidation); M17(Oxidation)	0	3.04342	0	3	2248.09	3.20903	35.4816	0
	High	YSYVDENGETK	1	1	1	A0A0F6B244		0	2.81524	0	2	1304.57	2.62246	14.7223	0
	High	LEVVVNER	1	1	1	A0A0F6B244		0	2.53572	0	2	957.538	2.04313	16.08	0
	High	YSYVDEnGETK	1	1	1	A0A0F6B244	N7(Deamidated)	0	2.51641	0	2	1305.55	0.277441	15.0417	0
	High	EcTLETLEEMLEK	1	1	1	A0A0F6B244	C2(Carbamidomethyl)	0	2.18851	0	2	1624.75	3.24244	42.2245	0
A0A0F6B8E2	Glycine--tRNA ligase beta subunit OS=Salmonella typhimurium (strain 14028s / SGSC 2262) OX=588858 GN=glyS PE=3 SV=1 - [A0A0F6B8E2_SALT1]	22.0136	13.79	1	8	8	8	689	76.405	5.70654
	A3	Sequence	# PSMs	# Proteins	# Protein Groups	Protein Group Accessions	Modifications	ΔCn	XCorr	Probability	Charge	MH+ [Da]	ΔM [ppm]	RT [min]	# Missed Cleavages
	High	TLEEASALAAANKR	1	1	1	A0A0F6B8E2		0	3.3891	0	3	1444.78	2.49596	16.3875	1
	High	LQTVLFQQQLGTLR	1	1	1	A0A0F6B8E2		0	3.05547	0	2	1644.95	2.70412	32.967	0
	High	LADAEFFFNTDR	1	1	1	A0A0F6B8E2		0	3.01992	0	2	1445.67	3.43566	33.2768	0
	High	YQEALIELAALR	1	1	1	A0A0F6B8E2		0	2.7712	0	2	1389.78	3.09431	35.9417	0
	High	VIPATILGIQSDR	1	1	1	A0A0F6B8E2		0	2.62579	0	2	1382.8	1.46976	29.0462	0
	High	EAAEIELAR	1	1	1	A0A0F6B8E2		0	2.62067	0	2	1001.53	0.518905	16.9006	0
	High	GcGITVDQAER	1	1	1	A0A0F6B8E2	C2(Carbamidomethyl)	0	2.52125	0	2	1205.56	1.56504	15.0031	0
	High	YFPVYDNAGK	1	1	1	A0A0F6B8E2		0	2.01022	0	2	1173.56	1.36195	20.0961	0
A0A0F6B790	50S ribosomal protein L21 OS=Salmonella typhimurium (strain 14028s / SGSC 2262) OX=588858 GN=rplU PE=3 SV=1 - [A0A0F6B790_SALT1]	21.875	29.13	1	3	3	9	103	11.5712	9.84717
	A3	Sequence	# PSMs	# Proteins	# Protein Groups	Protein Group Accessions	Modifications	ΔCn	XCorr	Probability	Charge	MH+ [Da]	ΔM [ppm]	RT [min]	# Missed Cleavages
	High	mYAVFQSGGK	2	1	1	A0A0F6B790	M1(Oxidation)	0	2.9849	0	2	1103.52	1.02662	16.5326	0
	High	IGVPFVDGGVIK	4	1	1	A0A0F6B790		0	2.57698	0	2	1200.7	3.06394	32.7373	0
	High	VSEGQTVR	2	1	1	A0A0F6B790		0	2.3533	0	2	875.46	2.31917	5.92734	0
	High	MYAVFQSGGK	1	1	1	A0A0F6B790		0	2.26516	0	2	1087.53	1.97827	19.2186	0
A0A0F6AY97	Alkyl hydroperoxide reductase C OS=Salmonella typhimurium (strain 14028s / SGSC 2262) OX=588858 GN=ahpC PE=3 SV=1 - [A0A0F6AY97_SALT1]	21.837	39.04	1	5	5	6	187	20.7344	5.17334
	A3	Sequence	# PSMs	# Proteins	# Protein Groups	Protein Group Accessions	Modifications	ΔCn	XCorr	Probability	Charge	MH+ [Da]	ΔM [ppm]	RT [min]	# Missed Cleavages
	High	AAQYVAAHPGEVcPAK	1	1	1	A0A0F6AY97	C13(Carbamidomethyl)	0	5.26939	0	3	1668.82	1.7148	14.4579	0
	High	nGEFIEVTEKDTEGR	1	1	1	A0A0F6AY97	N1(Deamidated)	0	5.04917	0	3	1724.8	3.19708	22.6013	1
	High	NFDNMREDEGLADR	1	1	1	A0A0F6AY97		0	3.42981	0	3	1681.73	2.05301	18.3241	1
	High	EGEATLAPSLDLVGK	1	1	1	A0A0F6AY97		0	2.91826	0	2	1499.8	1.19574	29.4809	0
	High	YAMIGDPTGALTR	1	1	1	A0A0F6AY97		0	2.69784	0	2	1365.68	1.2307	26.2331	0
	High	YAmIGDPTGALTR	1	1	1	A0A0F6AY97	M3(Oxidation)	0	2.47258	0	2	1381.68	3.92491	21.9738	0
A0A0F6B5A9	30S ribosomal protein S16 OS=Salmonella typhimurium (strain 14028s / SGSC 2262) OX=588858 GN=rpsP PE=3 SV=1 - [A0A0F6B5A9_SALT1]	21.7591	52.44	1	4	4	5	82	9.22901	10.6089
	A3	Sequence	# PSMs	# Proteins	# Protein Groups	Protein Group Accessions	Modifications	ΔCn	XCorr	Probability	Charge	MH+ [Da]	ΔM [ppm]	RT [min]	# Missed Cleavages
	High	VGFFNPIASEKEEGTR	2	1	1	A0A0F6B5A9		0	5.23341	0	3	1780.89	3.48311	24.9173	1
	High	IAHWVGQGATISDR	1	1	1	A0A0F6B5A9		0	5.05728	0	3	1510.78	0.859263	17.2743	0
	High	KRPFYQVVVTDSR	1	1	1	A0A0F6B5A9		0	4.52917	0	3	1594.87	1.58724	18.8024	1
	High	VGFFNPIASEK	1	1	1	A0A0F6B5A9		0	2.41342	0	2	1208.63	3.00327	28.0247	0
A0A0F6B7M0	50S ribosomal protein L18 OS=Salmonella typhimurium (strain 14028s / SGSC 2262) OX=588858 GN=rplR PE=3 SV=1 - [A0A0F6B7M0_SALT1]	21.6047	57.26	1	6	6	8	117	12.762	10.4624
	A3	Sequence	# PSMs	# Proteins	# Protein Groups	Protein Group Accessions	Modifications	ΔCn	XCorr	Probability	Charge	MH+ [Da]	ΔM [ppm]	RT [min]	# Missed Cleavages
	High	YTGNKDAAAAVGK	1	1	1	A0A0F6B7M0		0	3.94478	0	3	1265.65	3.90685	9.53163	1
	High	HIYAQVIAPnGSEVLVAASTVEK	3	1	1	A0A0F6B7M0	N10(Deamidated)	0	3.13101	0	3	2397.27	2.32945	33.8061	0
	High	VQALADAAREAGLQF	1	1	1	A0A0F6B7M0		0	2.74353	0	2	1559.82	1.76999	34.7548	1
	High	VQALADAAR	1	1	1	A0A0F6B7M0		0	2.42653	0	2	914.507	1.48845	13.3506	0
	High	SGFQYHGR	1	1	1	A0A0F6B7M0		0	2.30429	0	2	951.448	4.81284	10.132	0
	High	LKELGATR	1	1	1	A0A0F6B7M0		0	2.23685	0	2	887.533	2.39576	9.15977	1
A0A0F6B1Y6	Exoribonuclease 2 OS=Salmonella typhimurium (strain 14028s / SGSC 2262) OX=588858 GN=rnb PE=3 SV=1 - [A0A0F6B1Y6_SALT1]	21.5189	14.91	1	8	8	8	644	72.3941	5.78271
	A3	Sequence	# PSMs	# Proteins	# Protein Groups	Protein Group Accessions	Modifications	ΔCn	XCorr	Probability	Charge	MH+ [Da]	ΔM [ppm]	RT [min]	# Missed Cleavages
	High	ELDAQPSGFLDSR	1	1	1	A0A0F6B1Y6		0	3.67318	0	2	1434.69	2.25504	24.4423	0
	High	ANEVRPALAcR	1	1	1	A0A0F6B1Y6	C10(Carbamidomethyl)	0	3.18112	0	3	1256.66	2.77753	13.1017	0
	High	FAAEIIDVSR	1	1	1	A0A0F6B1Y6		0	2.77818	0	2	1120.6	2.95702	24.9398	0
	High	EAPnGVATEMLDEGLER	1	1	1	A0A0F6B1Y6	N4(Deamidated)	0	2.56214	0	2	1831.84	2.86048	31.8607	0
	High	GFGFLEVDAQK	1	1	1	A0A0F6B1Y6		0	2.51237	0	2	1210.61	2.47606	30.0337	0
	High	ESAEPEELIEPFLTR	1	1	1	A0A0F6B1Y6		0	2.40904	0	2	1759.88	5.66741	40.2199	0
	High	ELSDDLcSLR	1	1	1	A0A0F6B1Y6	C7(Carbamidomethyl)	0	2.33651	0	2	1207.56	1.34746	23.2262	0
	High	DVGDWLYAR	1	1	1	A0A0F6B1Y6		0	2.06636	0	2	1094.53	1.63231	31.2572	0
A0A0F6B4Y5	Phosphoribosylformylglycinamidine synthase OS=Salmonella typhimurium (strain 14028s / SGSC 2262) OX=588858 GN=purG PE=3 SV=1 - [A0A0F6B4Y5_SALT1]	21.5187	8.34	1	8	8	8	1295	141.383	5.51611
	A3	Sequence	# PSMs	# Proteins	# Protein Groups	Protein Group Accessions	Modifications	ΔCn	XCorr	Probability	Charge	MH+ [Da]	ΔM [ppm]	RT [min]	# Missed Cleavages
	High	LLQYGPALSSHTPAGK	1	1	1	A0A0F6B4Y5		0	3.42497	0	3	1639.88	0.999965	18.7066	0
	High	LRDNPQcADQEHEAK	1	1	1	A0A0F6B4Y5	C7(Carbamidomethyl)	0	3.28297	0	4	1810.82	2.95292	8.33871	1
	High	QALIDANLR	1	1	1	A0A0F6B4Y5		0	2.69879	0	2	1013.58	1.83498	19.6029	0
	High	TFLVTIGDR	1	1	1	A0A0F6B4Y5		0	2.69011	0	2	1021.57	2.3441	25.8141	0
	High	APVALLDFAASAR	1	1	1	A0A0F6B4Y5		0	2.63896	0	2	1301.72	2.67933	34.3122	0
	High	GFYDAMQALVAAR	1	1	1	A0A0F6B4Y5		0	2.47404	0	2	1412.7	3.61005	40.1589	0
	High	NTFETTPDYVLSAYK	1	1	1	A0A0F6B4Y5		0	2.28633	0	2	1748.84	3.84752	31.1225	0
	High	AVGEELcPQLGLTIPVGK	1	1	1	A0A0F6B4Y5	C7(Carbamidomethyl)	0	2.0225	0	2	1881.02	3.41127	34.7161	0
A0A0F6B031	3-oxoacyl-[acyl-carrier-protein] reductase OS=Salmonella typhimurium (strain 14028s / SGSC 2262) OX=588858 GN=fabG PE=3 SV=1 - [A0A0F6B031_SALT1]	21.4607	37.7	1	7	7	8	244	25.5292	7.1958
	A3	Sequence	# PSMs	# Proteins	# Protein Groups	Protein Group Accessions	Modifications	ΔCn	XCorr	Probability	Charge	MH+ [Da]	ΔM [ppm]	RT [min]	# Missed Cleavages
	High	AEFGEVDILVNNAGITR	1	1	1	A0A0F6B031		0	3.3574	0	2	1817.95	4.20569	35.9753	0
	High	AGILAQVPAGR	1	1	1	A0A0F6B031		0	3.03409	0	2	1052.62	2.2909	19.3247	0
	High	IITIGSVVGTMGNAGQANYAAAK	1	1	1	A0A0F6B031		0	3.00752	0	3	2207.16	4.68684	34.3728	0
	High	NISDYLGAnGK	2	1	1	A0A0F6B031	N9(Deamidated)	0	2.53526	0	2	1152.56	2.08432	21.1414	0
	High	IALVTGASR	1	1	1	A0A0F6B031		0	2.41647	0	2	887.532	1.50176	15.9816	0
	High	AIAETLVAR	1	1	1	A0A0F6B031		0	2.35777	0	2	943.558	0.792349	17.2931	0
	High	VIGTATSEnGAK	1	1	1	A0A0F6B031	N9(Deamidated)	0	2.33087	0	2	1148.58	3.0612	10.1927	0
A0A0F6B205	DNA topoisomerase 1 OS=Salmonella typhimurium (strain 14028s / SGSC 2262) OX=588858 GN=topA PE=3 SV=1 - [A0A0F6B205_SALT1]	21.4381	10.87	1	8	8	8	865	97.2413	8.32373
	A3	Sequence	# PSMs	# Proteins	# Protein Groups	Protein Group Accessions	Modifications	ΔCn	XCorr	Probability	Charge	MH+ [Da]	ΔM [ppm]	RT [min]	# Missed Cleavages
	High	TDSTNLSQDAVNMVR	1	1	1	A0A0F6B205		0	3.59752	0	2	1650.78	2.18375	24.9061	0
	High	DGAAGIFLAANTFPK	1	1	1	A0A0F6B205		0	3.06829	0	2	1492.78	2.40313	36.0857	0
	High	EQTLAAVSLLEK	1	1	1	A0A0F6B205		0	2.86147	0	2	1301.73	2.40389	29.2282	0
	High	QAFEQPGELNINR	1	1	1	A0A0F6B205		0	2.67651	0	2	1515.76	1.82008	21.5295	0
	High	APLVEELYR	1	1	1	A0A0F6B205		0	2.54051	0	2	1089.59	0.325424	24.9017	0
	High	ALVIVESPAK	1	1	1	A0A0F6B205		0	2.38665	0	2	1026.62	1.4279	18.8445	0
	High	SDAYFVLR	1	1	1	A0A0F6B205		0	2.1742	0	2	970.501	1.47108	24.2653	0
	High	ATGWSAFFVDGK	1	1	1	A0A0F6B205		0	2.13297	0	2	1285.63	2.96844	34.3552	0
A0A0F6B9Y3	50S ribosomal protein L7/L12 OS=Salmonella typhimurium (strain 14028s / SGSC 2262) OX=588858 GN=rplL PE=3 SV=1 - [A0A0F6B9Y3_SALT1]	21.3607	50.41	1	6	6	7	121	12.2915	4.65283
	A3	Sequence	# PSMs	# Proteins	# Protein Groups	Protein Group Accessions	Modifications	ΔCn	XCorr	Probability	Charge	MH+ [Da]	ΔM [ppm]	RT [min]	# Missed Cleavages
	High	DLVESAPAALKEGVSK	1	1	1	A0A0F6B9Y3		0	4.66501	0	3	1613.88	1.57264	22.1388	1
	High	EAKDLVESAPAALK	1	1	1	A0A0F6B9Y3		0	3.80953	0	3	1441.79	1.43706	18.2816	1
	High	SLEEAGAEVEVK	2	1	1	A0A0F6B9Y3		0	3.22181	0	2	1260.63	2.05112	17.1733	0
	High	DLVESAPAALK	1	1	1	A0A0F6B9Y3		0	2.34448	0	2	1113.62	1.16675	22.0384	0
	High	FGVSAAAAVAVAAGPAEAAEEK	1	1	1	A0A0F6B9Y3		0	2.31152	0	2	1987.02	2.02727	32.1625	0
	High	TEFDVILK	1	1	1	A0A0F6B9Y3		0	2.00034	0	2	964.537	1.96108	26.3115	0
A0A0F6B4W4	Nus factor SuhB OS=Salmonella typhimurium (strain 14028s / SGSC 2262) OX=588858 GN=suhB PE=1 SV=1 - [SUHB_SALT1]	21.3265	26.97	1	7	7	8	267	29.14	7.54736
	A3	Sequence	# PSMs	# Proteins	# Protein Groups	Protein Group Accessions	Modifications	ΔCn	XCorr	Probability	Charge	MH+ [Da]	ΔM [ppm]	RT [min]	# Missed Cleavages
	High	TGSAALDLAYVAAGR	1	1	1	A0A0F6B4W4		0	4.45193	0	2	1435.76	2.99986	29.237	0
	High	AAEAVIIDTIRK	1	1	1	A0A0F6B4W4		0	3.43775	0	3	1299.76	1.20161	20.8562	1
	High	AAEAVIIDTIR	1	1	1	A0A0F6B4W4		0	3.22373	0	2	1171.67	2.0471	25.228	0
	High	DLDGTILATGFPFK	1	1	1	A0A0F6B4W4		0	2.95746	0	2	1494.79	4.02283	43.3692	0
	High	QYATTYINIIGK	1	1	1	A0A0F6B4W4		0	2.55122	0	2	1384.75	3.25922	27.9389	0
	High	GQGAQLnGYR	2	1	1	A0A0F6B4W4	N7(Deamidated)	0	2.55045	0	2	1064.51	2.65925	13.6623	0
	High	DELSDALKR	1	1	1	A0A0F6B4W4		0	2.15395	0	2	1046.55	0.986436	17.6455	1
A0A0F6B4B2	Acetyl-coenzyme A carboxylase carboxyl transferase subunit beta OS=Salmonella typhimurium (strain 14028s / SGSC 2262) OX=588858 GN=accD PE=3 SV=1 - [A0A0F6B4B2_SALT1]	21.2288	26.64	1	6	6	7	304	33.194	7.69385
	A3	Sequence	# PSMs	# Proteins	# Protein Groups	Protein Group Accessions	Modifications	ΔCn	XCorr	Probability	Charge	MH+ [Da]	ΔM [ppm]	RT [min]	# Missed Cleavages
	High	AVEQALEDNcPLVcFSASGGAR	1	1	1	A0A0F6B4B2	C10(Carbamidomethyl); C14(Carbamidomethyl)	0	4.55424	0	3	2351.09	4.16063	31.6501	0
	High	ETGEKDALVVMK	1	1	1	A0A0F6B4B2		0	3.21791	0	3	1319.69	1.8609	15.9137	1
	High	LMNLPAPNPDAPR	1	1	1	A0A0F6B4B2		0	3.02724	0	2	1405.73	1.92772	22.4823	0
	High	LmNLPAPNPDAPR	1	1	1	A0A0F6B4B2	M2(Oxidation)	0	2.9839	0	2	1421.72	2.21997	17.8949	0
	High	ASIPEGVWTK	1	1	1	A0A0F6B4B2		0	2.65757	0	2	1087.58	2.02342	21.4997	0
	High	EGVVVPPAPDQESEA	1	1	1	A0A0F6B4B2		0	2.48865	0	2	1523.72	1.58809	22.2723	0
	High	ALIGFAGPR	1	1	1	A0A0F6B4B2		0	2.29934	0	2	901.528	2.26518	22.4178	0
A0A0F6BAI8	Aspartate ammonia-lyase OS=Salmonella typhimurium (strain 14028s / SGSC 2262) OX=588858 GN=aspA PE=3 SV=1 - [A0A0F6BAI8_SALT1]	21.1386	15.48	1	6	6	8	478	52.2525	5.23682
	A3	Sequence	# PSMs	# Proteins	# Protein Groups	Protein Group Accessions	Modifications	ΔCn	XCorr	Probability	Charge	MH+ [Da]	ΔM [ppm]	RT [min]	# Missed Cleavages
	High	AGLNEINLPELQAGSSIMPAK	1	1	1	A0A0F6BAI8		0	3.87509	0	3	2153.14	4.46448	36.829	0
	High	VNPVVPEVVNQVcFK	1	1	1	A0A0F6BAI8	C13(Carbamidomethyl)	0	3.63333	0	2	1727.92	2.81385	31.2926	0
	High	IEEDLLGTR	1	1	1	A0A0F6BAI8		0	3.09301	0	2	1045.56	2.86567	20.1386	0
	High	AIENFYISNNK	1	1	1	A0A0F6BAI8		0	2.90264	0	2	1312.65	1.12702	21.3412	0
	High	LIDAINQLR	1	1	1	A0A0F6BAI8		0	2.87116	0	2	1055.62	2.73158	23.3645	0
	High	AIENFYISnNK	2	1	1	A0A0F6BAI8	N9(Deamidated)	0	2.38745	0	2	1313.64	1.67823	23.0765	0
	High	ISDIPEFVR	1	1	1	A0A0F6BAI8		0	2.37588	0	2	1075.58	1.9325	25.3737	0
A0A0F6B8B4	Dipeptide transport protein OS=Salmonella typhimurium (strain 14028s / SGSC 2262) OX=588858 GN=dppA PE=3 SV=1 - [A0A0F6B8B4_SALT1]	21.1187	16.45	1	7	7	7	535	60.1813	6.49365
	A3	Sequence	# PSMs	# Proteins	# Protein Groups	Protein Group Accessions	Modifications	ΔCn	XCorr	Probability	Charge	MH+ [Da]	ΔM [ppm]	RT [min]	# Missed Cleavages
	High	AFDGYWGTKPQIDR	1	1	1	A0A0F6B8B4		0	3.58877	0	3	1653.8	1.61467	23.021	0
	High	ELNADDVVFSFDR	1	1	1	A0A0F6B8B4		0	3.48117	0	2	1526.72	3.25495	35.5196	0
	High	NEcQVMPYPNPADIAR	1	1	1	A0A0F6B8B4	C3(Carbamidomethyl)	0	3.43735	0	2	1874.86	1.69246	26.9794	0
	High	TGTTEVIPGLAEK	1	1	1	A0A0F6B8B4		0	3.30776	0	2	1315.71	1.99055	21.4905	0
	High	LVFSITPDASVR	1	1	1	A0A0F6B8B4		0	2.69439	0	2	1304.72	0.321736	29.407	0
	High	HHFENVSVE	1	1	1	A0A0F6B8B4		0	2.32407	0	2	1097.5	1.72755	14.4312	0
	High	IVTYEWGEYLK	1	1	1	A0A0F6B8B4		0	2.28515	0	2	1400.71	1.36656	32.8161	0
A0A0F6AWS5	Cell division protein FtsZ OS=Salmonella typhimurium (strain 14028s / SGSC 2262) OX=588858 GN=ftsZ PE=3 SV=1 - [A0A0F6AWS5_SALT1]	21.007	20.63	1	6	6	6	383	40.2986	4.77979
	A3	Sequence	# PSMs	# Proteins	# Protein Groups	Protein Group Accessions	Modifications	ΔCn	XCorr	Probability	Charge	MH+ [Da]	ΔM [ppm]	RT [min]	# Missed Cleavages
	High	YQQHGMAPLTQEQK	1	1	1	A0A0F6AWS5		0	4.11324	0	3	1658.8	3.12459	14.3906	0
	High	TAVGQTIQIGSGITK	1	1	1	A0A0F6AWS5		0	4.03585	0	2	1473.83	1.90141	21.8571	0
	High	LDEFETVGNTIR	1	1	1	A0A0F6AWS5		0	3.37792	0	2	1393.7	2.62552	24.8304	0
	High	VIGVGGGGGNAVEHMVR	1	1	1	A0A0F6AWS5		0	3.34313	0	3	1608.83	1.14965	19.7572	0
	High	GLGAGANPEVGR	1	1	1	A0A0F6AWS5		0	3.26946	0	2	1097.57	2.33606	14.7281	0
	High	QVQQPVLDR	1	1	1	A0A0F6AWS5		0	2.86738	0	2	1082.6	0.951209	14.8551	0
A0A0F6AZP4	Ribosomal RNA large subunit methyltransferase I OS=Salmonella typhimurium (strain 14028s / SGSC 2262) OX=588858 GN=yccW PE=3 SV=1 - [A0A0F6AZP4_SALT1]	20.9501	17.36	1	6	6	6	455	51.3363	8.52881
	A3	Sequence	# PSMs	# Proteins	# Protein Groups	Protein Group Accessions	Modifications	ΔCn	XCorr	Probability	Charge	MH+ [Da]	ΔM [ppm]	RT [min]	# Missed Cleavages
	High	QNVELNQLDLSK	1	1	1	A0A0F6AZP4		0	4.62339	0	2	1400.74	1.42534	22.9098	0
	High	ANLGETIDIVDHQGK	1	1	1	A0A0F6AZP4		0	3.83785	0	3	1609.82	1.54644	23.003	0
	High	QVVSVDTSQDALDIAR	1	1	1	A0A0F6AZP4		0	3.83371	0	2	1716.88	3.57776	25.751	0
	High	LIAGESDGLPGVTIDR	1	1	1	A0A0F6AZP4		0	3.60772	0	2	1612.86	1.59081	27.6189	0
	High	IIADAAIDAGR	1	1	1	A0A0F6AZP4		0	2.66944	0	2	1085.6	1.68392	17.8864	0
	High	DVQFIEQFR	1	1	1	A0A0F6AZP4		0	2.37798	0	2	1181.6	2.49382	30.5057	0
A0A0F6AZ85	ATP-dependent Clp protease ATP-binding subunit OS=Salmonella typhimurium (strain 14028s / SGSC 2262) OX=588858 GN=clpA PE=3 SV=1 - [A0A0F6AZ85_SALT1]	20.452	10.95	1	6	6	6	758	83.9848	6.23975
	A3	Sequence	# PSMs	# Proteins	# Protein Groups	Protein Group Accessions	Modifications	ΔCn	XCorr	Probability	Charge	MH+ [Da]	ΔM [ppm]	RT [min]	# Missed Cleavages
	High	KDEPSQSSDLGNQPTGDEQAGGEER	1	1	1	A0A0F6AZ85		0	5.25891	0	3	2631.15	2.22716	14.1397	1
	High	TAIAEGLAWR	1	1	1	A0A0F6AZ85		0	3.27611	0	2	1087.59	2.35135	24.995	0
	High	NALTYDFQSAQK	1	1	1	A0A0F6AZ85		0	3.1993	0	2	1385.67	1.93228	20.8984	0
	High	NNPLLVGESGVGK	1	1	1	A0A0F6AZ85		0	3.00147	0	2	1283.7	1.34756	20.4653	0
	High	VGGIDPLIGR	1	1	1	A0A0F6AZ85		0	2.9612	0	2	996.586	1.84284	23.4136	0
	High	TVNVADIESVVAR	1	1	1	A0A0F6AZ85		0	2.75498	0	2	1372.75	1.74082	30.7297	0
A0A0F6B9Y0	50S ribosomal protein L11 OS=Salmonella typhimurium (strain 14028s / SGSC 2262) OX=588858 GN=rplK PE=3 SV=1 - [A0A0F6B9Y0_SALT1]	20.4198	33.1	1	4	4	7	142	14.8659	9.62744
	A3	Sequence	# PSMs	# Proteins	# Protein Groups	Protein Group Accessions	Modifications	ΔCn	XCorr	Probability	Charge	MH+ [Da]	ΔM [ppm]	RT [min]	# Missed Cleavages
	High	AADMTGADIEAMTR	1	1	1	A0A0F6B9Y0		0	3.53171	0	2	1452.65	1.98805	23.3397	0
	High	AADmTGADIEAMTR	2	1	1	A0A0F6B9Y0	M4(Oxidation)	0	3.46644	0	2	1468.64	2.18719	19.6722	0
	High	AADmTGADIEAmTR	1	1	1	A0A0F6B9Y0	M4(Oxidation); M12(Oxidation)	0	2.97308	0	2	1484.64	0.984254	14.9444	0
	High	AQLQEIAQTK	1	1	1	A0A0F6B9Y0		0	2.81317	0	2	1129.62	-0.0619245	15.291	0
	High	GLPIPVVITVYADR	1	1	1	A0A0F6B9Y0		0	2.41845	0	2	1512.89	4.48825	40.0647	0
	High	TPPAAVLLK	1	1	1	A0A0F6B9Y0		0	2.30026	0	2	909.579	2.14566	18.9883	0
A0A0F6B7M6	50S ribosomal protein L14 OS=Salmonella typhimurium (strain 14028s / SGSC 2262) OX=588858 GN=rplN PE=3 SV=1 - [A0A0F6B7M6_SALT1]	20.2058	44.72	1	5	5	10	123	13.5595	10.4185
	A3	Sequence	# PSMs	# Proteins	# Protein Groups	Protein Group Accessions	Modifications	ΔCn	XCorr	Probability	Charge	MH+ [Da]	ΔM [ppm]	RT [min]	# Missed Cleavages
	High	FDGNAcVILNNNSEQPIGTR	1	1	1	A0A0F6B7M6	C6(Carbamidomethyl)	0	4.68575	0	3	2219.06	2.33984	25.2793	0
	High	MIQEQTMLNVADNSGAR	1	1	1	A0A0F6B7M6		0	4.06879	0	2	1877.89	3.28097	24.5195	0
	High	FDGNAcVILNnNSEQPIGTR	5	1	1	A0A0F6B7M6	C6(Carbamidomethyl); N11(Deamidated)	0	3.48741	0	2	2220.04	4.23861	25.7332	0
	High	RYAGVGDIIK	1	1	1	A0A0F6B7M6		0	3.2208	0	2	1091.62	0.740486	17.3932	1
	High	RPDGSVIR	1	1	1	A0A0F6B7M6		0	2.67753	0	2	899.509	3.18202	8.45104	0
	High	YAGVGDIIK	1	1	1	A0A0F6B7M6		0	2.06557	0	2	935.522	2.02209	21.0342	0
A0A0F6B9Z8	Phosphomethylpyrimidine synthase OS=Salmonella typhimurium (strain 14028s / SGSC 2262) OX=588858 GN=thiC PE=3 SV=1 - [A0A0F6B9Z8_SALT1]	20.1463	14.74	1	7	7	7	631	70.7512	5.66846
	A3	Sequence	# PSMs	# Proteins	# Protein Groups	Protein Group Accessions	Modifications	ΔCn	XCorr	Probability	Charge	MH+ [Da]	ΔM [ppm]	RT [min]	# Missed Cleavages
	High	AYHDETLPQESGK	1	1	1	A0A0F6B9Z8		0	3.53521	0	3	1474.68	1.3455	13.3714	0
	High	IYVTGSQHDIR	1	1	1	A0A0F6B9Z8		0	3.01454	0	3	1288.67	2.22727	14.3599	0
	High	EIQLSPTLIGGSK	1	1	1	A0A0F6B9Z8		0	2.96611	0	2	1342.76	1.46702	27.056	0
	High	VNANIGNSAVTSSIEEEVEK	1	1	1	A0A0F6B9Z8		0	2.8538	0	2	2090.03	2.4859	28.7596	0
	High	LADDGLDDLR	1	1	1	A0A0F6B9Z8		0	2.75645	0	2	1102.54	2.17978	21.3034	0
	High	NDSEELDDR	1	1	1	A0A0F6B9Z8		0	2.51854	0	2	1092.44	-0.580649	11.013	0
	High	NSPVPIGTVPIYQALEK	1	1	1	A0A0F6B9Z8		0	2.50161	0	2	1826.01	1.60753	35.2095	0
A0A0F6BBC7	Energy-dependent translational throttle protein EttA OS=Salmonella typhimurium (strain 14028s / SGSC 2262) OX=588858 GN=yjjK PE=3 SV=1 - [A0A0F6BBC7_SALT1]	19.7853	14.77	1	8	8	8	555	62.2713	5.68115
	A3	Sequence	# PSMs	# Proteins	# Protein Groups	Protein Group Accessions	Modifications	ΔCn	XCorr	Probability	Charge	MH+ [Da]	ΔM [ppm]	RT [min]	# Missed Cleavages
[truncated: 1,377 more rows]

## Sheet: Control 1M
Accession	Description	Score	Coverage	# Proteins	# Unique Peptides	# Peptides	# PSMs	# AAs	MW [kDa]	calc. pI
A0A0F6B7N3	50S ribosomal protein L2 OS=Salmonella typhimurium (strain 14028s / SGSC 2262) OX=588858 GN=rplB PE=3 SV=1 - [A0A0F6B7N3_SALT1]	41.9219	40.29	1	10	10	15	273	29.802	10.9312
	A3	Sequence	# PSMs	# Proteins	# Protein Groups	Protein Group Accessions	Modifications	ΔCn	XCorr	Probability	Charge	MH+ [Da]	ΔM [ppm]	RT [min]	# Missed Cleavages
	High	ATLGEVGNAEHMLR	3	1	1	A0A0F6B7N3		0	4.27843	0	3	1497.75	1.73669	21.5181	0
	High	GTAmNPVDHPHGGGEGR	1	1	1	A0A0F6B7N3	M4(Oxidation)	0	3.79584	0	4	1704.76	2.98798	7.77464	0
	High	AGDQIQSGVDAAIK	1	1	1	A0A0F6B7N3		0	2.88362	0	2	1372.71	4.05516	18.7596	0
	High	ATLGEVGnAEHMLR	1	1	1	A0A0F6B7N3	N8(Deamidated)	0	2.84515	0	3	1498.74	3.56334	22.7905	0
	High	GTAMNPVDHPHGGGEGR	1	1	1	A0A0F6B7N3		0	2.75988	0	4	1688.76	2.46286	10.4668	0
	High	NKDGIPAVVER	1	1	1	A0A0F6B7N3		0	2.73902	0	2	1197.66	1.27127	15.1782	1
	High	SAGTYVQIVAR	1	1	1	A0A0F6B7N3		0	2.62195	0	2	1164.64	3.72285	19.5291	0
	High	ATLGEVGNAEHmLR	1	1	1	A0A0F6B7N3	M12(Oxidation)	0	2.52399	0	3	1513.75	1.58983	16.9957	0
	High	HPVTPWGVQTK	1	1	1	A0A0F6B7N3		0	2.41442	0	2	1249.67	0.520052	16.104	0
	High	GGqLARSAGTYVqIVAR	1	1	1	A0A0F6B7N3	Q3(Deamidated); Q13(Deamidated)	0	2.39077	0	3	1748.93	-0.280924	19.8277	1
	High	SANIALVLYK	1	1	1	A0A0F6B7N3		0	2.2739	0	2	1091.65	2.20009	26.8106	0
	High	DGAYVTLR	1	1	1	A0A0F6B7N3		0	2.22723	0	2	894.469	1.31084	17.4043	0
	High	AGNTLPMR	1	1	1	A0A0F6B7N3		0	1.86323	0	2	859.447	2.32129	13.9863	0
A0A0F6B9Y1	50S ribosomal protein L1 OS=Salmonella typhimurium (strain 14028s / SGSC 2262) OX=588858 GN=rplA PE=3 SV=1 - [A0A0F6B9Y1_SALT1]	25.5207	33.33	1	6	6	10	234	24.7132	9.64209
	A3	Sequence	# PSMs	# Proteins	# Protein Groups	Protein Group Accessions	Modifications	ΔCn	XCorr	Probability	Charge	MH+ [Da]	ΔM [ppm]	RT [min]	# Missed Cleavages
	High	AAGAELVGMEDLADQIK	1	1	1	A0A0F6B9Y1		0	3.43623	0	2	1730.87	2.35242	35.6315	0
	High	VGTVTPNVAEAVK	1	1	1	A0A0F6B9Y1		0	3.34091	0	2	1284.72	2.28556	17.9358	0
	High	VAVFTQGPNAEAAK	1	1	1	A0A0F6B9Y1		0	3.24559	0	2	1402.73	0.355396	17.007	0
	High	VAVFTQGPnAEAAK	2	1	1	A0A0F6B9Y1	N9(Deamidated)	0	2.89753	0	2	1403.72	2.87191	17.9311	0
	High	nGIIHTTIGK	2	1	1	A0A0F6B9Y1	N1(Deamidated)	0	2.72944	0	2	1054.59	0.677087	16.9844	0
	High	VVGQLGQVLGPR	1	1	1	A0A0F6B9Y1		0	2.67219	0	2	1222.73	3.41961	22.7856	0
	High	AAGAELVGmEDLADQIK	1	1	1	A0A0F6B9Y1	M9(Oxidation)	0	2.49121	0	2	1746.86	2.44662	26.2659	0
	High	QYDINEAIALLK	1	1	1	A0A0F6B9Y1		0	2.42461	0	2	1390.76	2.56462	38.4469	0
A0A0F6B2U2	Flagellin OS=Salmonella typhimurium (strain 14028s / SGSC 2262) OX=588858 GN=fliC PE=3 SV=1 - [A0A0F6B2U2_SALT1]	22.5658	18.18	1	8	8	10	495	51.581	4.99561
	A3	Sequence	# PSMs	# Proteins	# Protein Groups	Protein Group Accessions	Modifications	ΔCn	XCorr	Probability	Charge	MH+ [Da]	ΔM [ppm]	RT [min]	# Missed Cleavages
	High	LGGADGKTEVVSIGGK	1	1	1	A0A0F6B2U2		0	3.77183	0	3	1487.81	2.1745	15.951	1
	High	INSAKDDAAGQAIANR	1	1	1	A0A0F6B2U2		0	3.2436	0	3	1614.82	2.8607	13.5611	1
	High	SQSALGTAIER	1	1	1	A0A0F6B2U2		0	2.78851	0	2	1132.6	6.05275	15.8743	0
	High	VSGQTQFnGVK	3	1	1	A0A0F6B2U2	N8(Deamidated)	0	2.64526	0	2	1165.59	3.29734	14.3955	0
	High	IDAALAQVDTLR	1	1	1	A0A0F6B2U2		0	2.60545	0	2	1285.71	0.946224	24.9543	0
	High	IEDSDYATEVSNMSR	1	1	1	A0A0F6B2U2		0	2.55801	0	2	1716.75	4.41757	22.6352	0
	High	DDAAGQAIANR	1	1	1	A0A0F6B2U2		0	2.52704	0	2	1101.53	2.74924	13.5774	0
	High	SDLGAVQNR	1	1	1	A0A0F6B2U2		0	2.42606	0	2	959.494	3.2388	12.2229	0
A0A0F6BAR1	50S ribosomal protein L9 OS=Salmonella typhimurium (strain 14028s / SGSC 2262) OX=588858 GN=rplI PE=3 SV=1 - [A0A0F6BAR1_SALT1]	21.9154	45.64	1	6	6	9	149	15.7745	7.40088
	A3	Sequence	# PSMs	# Proteins	# Protein Groups	Protein Group Accessions	Modifications	ΔCn	XCorr	Probability	Charge	MH+ [Da]	ΔM [ppm]	RT [min]	# Missed Cleavages
	High	DIADAVTAAGVDVAK	1	1	1	A0A0F6BAR1		0	3.65014	0	2	1415.74	3.26039	29.3819	0
	High	VANLGSLGDQVNVK	2	1	1	A0A0F6BAR1		0	3.48984	0	2	1413.78	3.80592	22.471	0
	High	LADVLAAANAR	1	1	1	A0A0F6BAR1		0	2.17171	0	2	1084.61	2.70871	20.0418	0
	High	INALETVTIASK	1	1	1	A0A0F6BAR1		0	2.00844	0	2	1259.72	3.21949	23.9246	0
	High	NVEYFEAR	1	1	1	A0A0F6BAR1		0	2.00141	0	2	1027.49	1.35678	17.4884	0
	High	MQVILLDK	1	1	1	A0A0F6BAR1		0	1.89132	0	2	959.56	0.916079	24.4416	0
	High	LADVLAAAnAR	1	1	1	A0A0F6BAR1	N9(Deamidated)	0	1.87107	0	2	1085.6	1.01293	20.017	0
	High	mQVILLDK	1	1	1	A0A0F6BAR1	M1(Oxidation)	0	1.8279	0	2	975.556	1.42113	19.138	0
A0A0F6B241	Aldehyde-alcohol dehydrogenase OS=Salmonella typhimurium (strain 14028s / SGSC 2262) OX=588858 GN=adhE PE=3 SV=1 - [A0A0F6B241_SALT1]	19.7295	11.88	1	9	9	10	892	96.1547	6.65381
	A3	Sequence	# PSMs	# Proteins	# Protein Groups	Protein Group Accessions	Modifications	ΔCn	XCorr	Probability	Charge	MH+ [Da]	ΔM [ppm]	RT [min]	# Missed Cleavages
	High	nGALNAAIVGQPAYK	2	1	1	A0A0F6B241	N1(Deamidated)	0	2.66395	0	2	1487.79	2.78199	25.5753	0
	High	AADIVLQAAIAAGAPK	1	1	1	A0A0F6B241		0	2.53246	0	2	1479.85	0.428417	32.1643	0
	High	EYASFTQEQVDK	1	1	1	A0A0F6B241		0	2.46764	0	2	1444.66	2.10823	17.6226	0
	High	AAALAAADAR	1	1	1	A0A0F6B241		0	2.33235	0	2	900.492	2.40941	12.2322	0
	High	LSEDAFDDQcTGANPR	1	1	1	A0A0F6B241	C10(Carbamidomethyl)	0	2.06475	0	2	1795.76	4.44151	18.0338	0
	High	DFTEGEVAAK	1	1	1	A0A0F6B241		0	2.01638	0	2	1066.51	2.27346	15.9422	0
	High	QILLDTYYGR	1	1	1	A0A0F6B241		0	1.91481	0	2	1241.65	0.902628	26.2924	0
	High	AVQNVILK	1	1	1	A0A0F6B241		0	1.90962	0	2	884.559	2.71678	16.2857	0
	High	LSPTLAMYR	1	1	1	A0A0F6B241		0	1.82757	0	2	1051.56	2.50736	21.8625	0
A0A0F6BAJ3	60 kDa chaperonin OS=Salmonella typhimurium (strain 14028s / SGSC 2262) OX=588858 GN=groEL PE=3 SV=1 - [A0A0F6BAJ3_SALT1]	19.5419	19.16	1	8	8	8	548	57.2497	4.94482
	A3	Sequence	# PSMs	# Proteins	# Protein Groups	Protein Group Accessions	Modifications	ΔCn	XCorr	Probability	Charge	MH+ [Da]	ΔM [ppm]	RT [min]	# Missed Cleavages
	High	QQIEEATSDYDREK	1	1	1	A0A0F6BAJ3		0	3.08622	0	3	1711.78	-0.962485	14.5095	1
	High	DTTTIIDGVGEEAAIQGR	1	1	1	A0A0F6BAJ3		0	2.83315	0	2	1845.93	4.05103	30.1378	0
	High	IADLKGQNEDQNVGIK	1	1	1	A0A0F6BAJ3		0	2.77366	0	3	1741.91	2.06837	15.4505	1
	High	VGAATEVEMK	1	1	1	A0A0F6BAJ3		0	2.4985	0	2	1034.52	2.22556	14.7025	0
	High	AIAQVGTISANSDETVGK	1	1	1	A0A0F6BAJ3		0	2.45569	0	2	1760.91	2.53206	19.228	0
	High	LAGGVAVIK	1	1	1	A0A0F6BAJ3		0	2.10111	0	2	827.537	2.9362	16.2949	0
	High	AVAAAVEELK	1	1	1	A0A0F6BAJ3		0	2.00884	0	2	1000.57	1.67611	17.4133	0
	High	GVNVLADAVK	1	1	1	A0A0F6BAJ3		0	1.7847	0	2	985.568	0.56171	20.6724	0
A0A0F6AZN3	Outer membrane protein A OS=Salmonella typhimurium (strain 14028s / SGSC 2262) OX=588858 GN=ompA PE=1 SV=1 - [A0A0F6AZN3_SALT1]	17.356	18.57	1	6	6	7	350	37.4918	5.92236
	A3	Sequence	# PSMs	# Proteins	# Protein Groups	Protein Group Accessions	Modifications	ΔCn	XCorr	Probability	Charge	MH+ [Da]	ΔM [ppm]	RT [min]	# Missed Cleavages
	High	GmGESNPVTGNTcDNVKPR	1	1	1	A0A0F6AZN3	M2(Oxidation); C13(Carbamidomethyl)	0	3.53341	0	3	2048.92	2.2886	14.1933	0
	High	IGSDAYNQGLSEK	1	1	1	A0A0F6AZN3		0	3.07324	0	2	1381.66	1.60487	15.6521	0
	High	GMGESNPVTGNTcDNVKPR	1	1	1	A0A0F6AZN3	C13(Carbamidomethyl)	0	2.83145	0	3	2032.92	2.5374	15.0981	0
	High	IGSDAYNQGLSEKR	1	1	1	A0A0F6AZN3		0	2.32255	0	3	1537.77	3.42767	14.6647	1
	High	DGSVVVLGFTDR	1	1	1	A0A0F6AZN3		0	1.92293	0	2	1264.66	2.88351	30.1808	0
	High	SDVLFNFNK	1	1	1	A0A0F6AZN3		0	1.87487	0	2	1083.55	0.959747	27.1377	0
	High	AALIDcLAPDR	1	1	1	A0A0F6AZN3	C6(Carbamidomethyl)	0	1.79758	0	2	1214.62	1.86281	24.6196	0
A0A0F6AWV0	Dihydrolipoyl dehydrogenase OS=Salmonella typhimurium (strain 14028s / SGSC 2262) OX=588858 GN=lpdA PE=3 SV=1 - [A0A0F6AWV0_SALT1]	15.3896	20.25	1	7	7	7	474	50.6075	6.26514
	A3	Sequence	# PSMs	# Proteins	# Protein Groups	Protein Group Accessions	Modifications	ΔCn	XCorr	Probability	Charge	MH+ [Da]	ΔM [ppm]	RT [min]	# Missed Cleavages
	High	FTGANTLEVEGEnGK	1	1	1	A0A0F6AWV0	N13(Deamidated)	0	2.65134	0	2	1566.73	3.52641	18.9497	0
	High	VITQLTGGLAGMAK	1	1	1	A0A0F6AWV0		0	2.38082	0	2	1359.77	3.31849	27.0044	0
	High	AIASDcADGMTK	1	1	1	A0A0F6AWV0	C6(Carbamidomethyl)	0	2.31888	0	2	1239.54	1.86801	14.1888	0
	High	YDAVLVAIGR	1	1	1	A0A0F6AWV0		0	2.10539	0	2	1076.61	4.07213	26.9349	0
	High	GISYETATFPWAASGR	1	1	1	A0A0F6AWV0		0	2.01799	0	2	1713.83	2.76992	33.2533	0
	High	VWDSTDALELK	1	1	1	A0A0F6AWV0		0	2.00109	0	2	1276.65	3.15075	27.2368	0
	High	TQVVVLGAGPAGYSAAFR	1	1	1	A0A0F6AWV0		0	1.91408	0	2	1763.95	2.85774	31.0169	0
A0A0F6B7P4	30S ribosomal protein S7 OS=Salmonella typhimurium (strain 14028s / SGSC 2262) OX=588858 GN=rpsG PE=3 SV=1 - [A0A0F6B7P4_SALT1]	14.182	26.28	1	4	4	4	156	17.5794	10.3013
	A3	Sequence	# PSMs	# Proteins	# Protein Groups	Protein Group Accessions	Modifications	ΔCn	XCorr	Probability	Charge	MH+ [Da]	ΔM [ppm]	RT [min]	# Missed Cleavages
	High	LANELSDAADNKGTAVK	1	1	1	A0A0F6B7P4		0	5.6336	0	3	1716.88	1.36	15.1738	1
	High	LANELSDAADNK	1	1	1	A0A0F6B7P4		0	3.66061	0	2	1260.61	0.899871	15.3654	0
	High	VGGSTYQVPVEVRPVR	1	1	1	A0A0F6B7P4		0	2.89687	0	3	1742.96	1.60902	20.1498	0
	High	FGSELLAK	1	1	1	A0A0F6B7P4		0	1.99096	0	2	864.485	3.03621	18.858	0
A0A0F6B9Y3	50S ribosomal protein L7/L12 OS=Salmonella typhimurium (strain 14028s / SGSC 2262) OX=588858 GN=rplL PE=3 SV=1 - [A0A0F6B9Y3_SALT1]	13.1362	25.62	1	4	4	5	121	12.2915	4.65283
	A3	Sequence	# PSMs	# Proteins	# Protein Groups	Protein Group Accessions	Modifications	ΔCn	XCorr	Probability	Charge	MH+ [Da]	ΔM [ppm]	RT [min]	# Missed Cleavages
	High	SLEEAGAEVEVK	2	1	1	A0A0F6B9Y3		0	3.30846	0	2	1260.63	1.66379	17.2729	0
	High	DLVESAPAALKEGVSK	1	1	1	A0A0F6B9Y3		0	2.96266	0	3	1613.88	1.57264	22.3201	1
	High	EAKDLVESAPAALK	1	1	1	A0A0F6B9Y3		0	2.44055	0	3	1441.79	1.94505	18.4402	1
	High	DLVESAPAALK	1	1	1	A0A0F6B9Y3		0	2.12497	0	2	1113.62	2.59175	21.2337	0
A0A0F6B7N6	50S ribosomal protein L3 OS=Salmonella typhimurium (strain 14028s / SGSC 2262) OX=588858 GN=rplC PE=3 SV=1 - [A0A0F6B7N6_SALT1]	11.885	23.92	1	4	4	5	209	22.2338	9.78857
	A3	Sequence	# PSMs	# Proteins	# Protein Groups	Protein Group Accessions	Modifications	ΔCn	XCorr	Probability	Charge	MH+ [Da]	ΔM [ppm]	RT [min]	# Missed Cleavages
	High	TQDATHGNSLSHR	1	1	1	A0A0F6B7N6		0	2.87441	0	3	1423.67	2.19363	5.13227	0
	High	VTVQSLDVVR	1	1	1	A0A0F6B7N6		0	2.7688	0	2	1115.64	1.8081	21.4958	0
	High	GGVPGATGcDLIVKPAVK	2	1	1	A0A0F6B7N6	C9(Carbamidomethyl)	0	2.19731	0	3	1738.96	3.33222	21.078	0
	High	KVDVTGTSK	1	1	1	A0A0F6B7N6		0	1.84096	0	2	934.524	3.33307	4.8435	1
A0A0F6B9Y2	50S ribosomal protein L10 OS=Salmonella typhimurium (strain 14028s / SGSC 2262) OX=588858 GN=rplJ PE=3 SV=1 - [A0A0F6B9Y2_SALT1]	11.4625	24.85	1	3	3	5	165	17.7894	8.98291
	A3	Sequence	# PSMs	# Proteins	# Protein Groups	Protein Group Accessions	Modifications	ΔCn	XCorr	Probability	Charge	MH+ [Da]	ΔM [ppm]	RT [min]	# Missed Cleavages
	High	QAIVAEVSEVAK	1	1	1	A0A0F6B9Y2		0	2.51116	0	2	1243.69	-0.0439956	21.9922	0
	High	LATLPTYEEAIAR	2	1	1	A0A0F6B9Y2		0	2.46741	0	2	1447.78	3.73826	26.973	0
	High	AAAFEGELIPASQIDR	2	1	1	A0A0F6B9Y2		0	2.41016	0	3	1687.87	1.41865	29.2649	0
A0A0F6AZD0	30S ribosomal protein S1 OS=Salmonella typhimurium (strain 14028s / SGSC 2262) OX=588858 GN=rpsA PE=3 SV=1 - [A0A0F6AZD0_SALT1]	11.2292	9.52	1	4	4	5	557	61.1357	4.98291
	A3	Sequence	# PSMs	# Proteins	# Protein Groups	Protein Group Accessions	Modifications	ΔCn	XCorr	Probability	Charge	MH+ [Da]	ΔM [ppm]	RT [min]	# Missed Cleavages
	High	AYEDAETVTGVInGK	2	1	1	A0A0F6AZD0	N13(Deamidated)	0	2.88256	0	2	1567.75	2.97636	21.5943	0
	High	GATVELADGVEGYLR	1	1	1	A0A0F6AZD0		0	2.3111	0	2	1549.79	0.755932	32.1507	0
	High	SESAIPAEQFK	1	1	1	A0A0F6AZD0		0	2.25175	0	2	1206.6	1.20901	17.5601	0
	High	QLGEDPWVAIAK	1	1	1	A0A0F6AZD0		0	1.80728	0	2	1326.71	1.24781	29.7846	0
A0A0F6B1K3	Putative periplasmic protein OS=Salmonella typhimurium (strain 14028s / SGSC 2262) OX=588858 GN=STM14_1918 PE=4 SV=1 - [A0A0F6B1K3_SALT1]	10.5502	13.6	1	4	4	4	353	38.4803	9.15869
	A3	Sequence	# PSMs	# Proteins	# Protein Groups	Protein Group Accessions	Modifications	ΔCn	XCorr	Probability	Charge	MH+ [Da]	ΔM [ppm]	RT [min]	# Missed Cleavages
	High	EQEATQPDDVIR	1	1	1	A0A0F6B1K3		0	3.00733	0	2	1400.67	3.95715	15.6682	0
	High	QAGQVSVIDAK	1	1	1	A0A0F6B1K3		0	2.79589	0	2	1115.61	2.35799	15.0312	0
	High	ATEVLVVDTR	1	1	1	A0A0F6B1K3		0	2.42705	0	2	1102.61	1.84198	18.1592	0
	High	IAAPASLAVLFNPTR	1	1	1	A0A0F6B1K3		0	2.31995	0	2	1540.89	3.81547	39.1798	0
A0A0F6AYN7	Dihydrolipoyllysine-residue succinyltransferase component of 2-oxoglutarate dehydrogenase complex OS=Salmonella typhimurium (strain 14028s / SGSC 2262) OX=588858 GN=sucB PE=3 SV=1 - [A0A0F6AYN7_SALT1]	8.9456	5.72	1	2	2	3	402	43.83	5.69385
	A3	Sequence	# PSMs	# Proteins	# Protein Groups	Protein Group Accessions	Modifications	ΔCn	XCorr	Probability	Charge	MH+ [Da]	ΔM [ppm]	RT [min]	# Missed Cleavages
	High	APAVEPAAQPALGAR	2	1	1	A0A0F6AYN7		0	3.66412	0	2	1418.78	1.33484	16.9033	0
	High	GLVTPVLR	1	1	1	A0A0F6AYN7		0	1.78972	0	2	854.546	-0.115113	20.6632	0
A0A0F6B9X6	Elongation factor Tu OS=Salmonella typhimurium (strain 14028s / SGSC 2262) OX=588858 GN=tuf_2 PE=3 SV=1 - [A0A0F6B9X6_SALT1]	8.19353	11.68	1	3	3	3	394	43.2563	5.45264
	A3	Sequence	# PSMs	# Proteins	# Protein Groups	Protein Group Accessions	Modifications	ΔCn	XCorr	Probability	Charge	MH+ [Da]	ΔM [ppm]	RT [min]	# Missed Cleavages
	High	AIDKPFLLPIEDVFSISGR	1	1	1	A0A0F6B9X6		0	3.64528	0	3	2117.17	3.56881	45.454	0
	High	GITINTSHVEYDTPTR	1	1	1	A0A0F6B9X6		0	2.44138	0	3	1803.89	2.5825	19.1764	0
	High	VGEEVEIVGIK	1	1	1	A0A0F6B9X6		0	2.10687	0	2	1171.66	2.67183	23.6611	0
A0A0F6B0L7	Glyceraldehyde-3-phosphate dehydrogenase OS=Salmonella typhimurium (strain 14028s / SGSC 2262) OX=588858 GN=gapA PE=3 SV=1 - [A0A0F6B0L7_SALT1]	7.94353	12.08	1	3	3	3	331	35.5643	6.80029
	A3	Sequence	# PSMs	# Proteins	# Protein Groups	Protein Group Accessions	Modifications	ΔCn	XCorr	Probability	Charge	MH+ [Da]	ΔM [ppm]	RT [min]	# Missed Cleavages
	High	GASQNIIPSSTGAAK	1	1	1	A0A0F6B0L7		0	3.65823	0	2	1401.74	1.67079	15.6257	0
	High	VPTPNVSVVDLTVR	1	1	1	A0A0F6B0L7		0	2.42398	0	2	1495.85	1.7998	29.9641	0
	High	AGIALNDNFVK	1	1	1	A0A0F6B0L7		0	1.86132	0	2	1161.63	2.90538	23.8682	0
A0A0F6B9Y0	50S ribosomal protein L11 OS=Salmonella typhimurium (strain 14028s / SGSC 2262) OX=588858 GN=rplK PE=3 SV=1 - [A0A0F6B9Y0_SALT1]	7.87497	16.9	1	2	2	3	142	14.8659	9.62744
	A3	Sequence	# PSMs	# Proteins	# Protein Groups	Protein Group Accessions	Modifications	ΔCn	XCorr	Probability	Charge	MH+ [Da]	ΔM [ppm]	RT [min]	# Missed Cleavages
	High	AQLQEIAQTK	1	1	1	A0A0F6B9Y0		0	2.83652	0	2	1129.62	0.262265	15.3364	0
	High	AADmTGADIEAMTR	1	1	1	A0A0F6B9Y0	M4(Oxidation)	0	2.54473	0	2	1468.64	2.68589	19.745	0
	High	AADMTGADIEAMTR	1	1	1	A0A0F6B9Y0		0	2.49371	0	2	1452.65	2.40821	23.4536	0
A0A0F6BAJ2	10 kDa chaperonin OS=Salmonella typhimurium (strain 14028s / SGSC 2262) OX=588858 GN=groES PE=3 SV=1 - [A0A0F6BAJ2_SALT1]	6.81134	26.11	1	3	3	3	157	16.8539	6.17627
	A3	Sequence	# PSMs	# Proteins	# Protein Groups	Protein Group Accessions	Modifications	ΔCn	XCorr	Probability	Charge	MH+ [Da]	ΔM [ppm]	RT [min]	# Missed Cleavages
	High	SAGGIVLTGSAAGK	1	1	1	A0A0F6BAJ2		0	2.90897	0	2	1188.66	1.04504	16.3325	0
	High	ILDnGTVQPLDVK	1	1	1	A0A0F6BAJ2	N4(Deamidated)	0	1.99686	0	2	1412.77	1.57221	24.4167	0
	High	VGDIVIFNDGYGVK	1	1	1	A0A0F6BAJ2		0	1.9055	0	2	1495.78	2.14265	31.2336	0
A0A0F6AXS5	Trigger factor OS=Salmonella typhimurium (strain 14028s / SGSC 2262) OX=588858 GN=tig PE=3 SV=1 - [A0A0F6AXS5_SALT1]	6.63549	7.87	1	3	3	3	432	48.0368	4.89404
	A3	Sequence	# PSMs	# Proteins	# Protein Groups	Protein Group Accessions	Modifications	ΔCn	XCorr	Probability	Charge	MH+ [Da]	ΔM [ppm]	RT [min]	# Missed Cleavages
	High	FGVEDGSVAGLR	1	1	1	A0A0F6AXS5		0	2.65087	0	2	1206.61	2.50799	23.0668	0
	High	ATDFVLAMGQGR	1	1	1	A0A0F6AXS5		0	2.06389	0	2	1265.63	3.29794	26.3312	0
	High	QDVLGDLMSR	1	1	1	A0A0F6AXS5		0	1.92073	0	2	1133.56	0.697305	29.7464	0
A0A0F6B7L7	50S ribosomal protein L15 OS=Salmonella typhimurium (strain 14028s / SGSC 2262) OX=588858 GN=rplO PE=3 SV=1 - [A0A0F6B7L7_SALT1]	6.54004	25.69	1	3	3	3	144	14.9573	11.1802
	A3	Sequence	# PSMs	# Proteins	# Protein Groups	Protein Group Accessions	Modifications	ΔCn	XCorr	Probability	Charge	MH+ [Da]	ΔM [ppm]	RT [min]	# Missed Cleavages
	High	LNTLSPAEGSK	1	1	1	A0A0F6B7L7		0	2.41925	0	2	1116.59	3.22942	14.4	0
	High	VILAGEVTTPVTVR	1	1	1	A0A0F6B7L7		0	2.22657	0	2	1454.86	2.55453	25.9987	0
	High	AAIEAAGGKIEE	1	1	1	A0A0F6B7L7		0	1.89422	0	2	1158.6	1.45256	15.7199	1
A0A0F6B7N7	30S ribosomal protein S10 OS=Salmonella typhimurium (strain 14028s / SGSC 2262) OX=588858 GN=rpsJ PE=3 SV=1 - [A0A0F6B7N7_SALT1]	6.46439	24.27	1	3	3	3	103	11.7594	9.86182
	A3	Sequence	# PSMs	# Proteins	# Protein Groups	Protein Group Accessions	Modifications	ΔCn	XCorr	Probability	Charge	MH+ [Da]	ΔM [ppm]	RT [min]	# Missed Cleavages
	High	LIDQSTAEIVETAKR	1	1	1	A0A0F6B7N7		0	2.85831	0	3	1673.91	2.75515	20.2582	1
	High	LIDQSTAEIVETAK	1	1	1	A0A0F6B7N7		0	1.83012	0	2	1517.81	1.79073	22.682	0
	High	LVDIVEPTEK	1	1	1	A0A0F6B7N7		0	1.77596	0	2	1142.63	3.54944	19.5339	0
A0A0F6AYG8	Putative phosphate starvation-inducible protein OS=Salmonella typhimurium (strain 14028s / SGSC 2262) OX=588858 GN=phoL PE=3 SV=1 - [A0A0F6AYG8_SALT1]	6.41291	10.8	1	3	3	3	361	40.9316	7.1958
	A3	Sequence	# PSMs	# Proteins	# Protein Groups	Protein Group Accessions	Modifications	ΔCn	XCorr	Probability	Charge	MH+ [Da]	ΔM [ppm]	RT [min]	# Missed Cleavages
	High	VLEQSAESVPDYGK	1	1	1	A0A0F6AYG8		0	2.28032	0	2	1521.75	1.93859	17.6405	0
	High	AVITGDVTQIDLPR	1	1	1	A0A0F6AYG8		0	2.14138	0	2	1497.83	2.35325	28.7031	0
	High	EITLEPADNAR	1	1	1	A0A0F6AYG8		0	1.99122	0	2	1228.62	1.68708	17.3286	0
A0A0F6BAQ8	30S ribosomal protein S6 OS=Salmonella typhimurium (strain 14028s / SGSC 2262) OX=588858 GN=rpsF PE=3 SV=1 - [A0A0F6BAQ8_SALT1]	5.23559	16.79	1	2	2	2	131	15.1634	5.38916
	A3	Sequence	# PSMs	# Proteins	# Protein Groups	Protein Group Accessions	Modifications	ΔCn	XCorr	Probability	Charge	MH+ [Da]	ΔM [ppm]	RT [min]	# Missed Cleavages
	High	YSAAITGAEGK	1	1	1	A0A0F6BAQ8		0	2.86229	0	2	1067.54	3.29683	14.5513	0
	High	HAVTEASPMVK	1	1	1	A0A0F6BAQ8		0	2.3733	0	2	1169.6	4.01302	12.2274	0
A0A0F6B7L2	30S ribosomal protein S4 OS=Salmonella typhimurium (strain 14028s / SGSC 2262) OX=588858 GN=rpsD PE=3 SV=1 - [A0A0F6B7L2_SALT1]	4.62832	8.74	1	2	2	2	206	23.4706	10.0229
	A3	Sequence	# PSMs	# Proteins	# Protein Groups	Protein Group Accessions	Modifications	ΔCn	XCorr	Probability	Charge	MH+ [Da]	ΔM [ppm]	RT [min]	# Missed Cleavages
	High	LSDYGVQLR	1	1	1	A0A0F6B7L2		0	2.32436	0	2	1050.56	2.70831	19.7924	0
	High	AALELAEQR	1	1	1	A0A0F6B7L2		0	2.30396	0	2	1000.54	2.72669	16.3213	0
A0A0F6B7L4	30S ribosomal protein S13 OS=Salmonella typhimurium (strain 14028s / SGSC 2262) OX=588858 GN=rpsM PE=3 SV=1 - [A0A0F6B7L4_SALT1]	4.34503	19.49	1	2	2	2	118	13.1533	10.7847
	A3	Sequence	# PSMs	# Proteins	# Protein Groups	Protein Group Accessions	Modifications	ΔCn	XCorr	Probability	Charge	MH+ [Da]	ΔM [ppm]	RT [min]	# Missed Cleavages
	High	IAGINIPDQK	1	1	1	A0A0F6B7L4		0	2.23882	0	2	1068.61	1.88827	20.8232	0
	High	AILAAAGIAENVK	1	1	1	A0A0F6B7L4		0	2.10621	0	2	1240.73	1.34391	23.9763	0
A0A0F6AWU9	Acetyltransferase component of pyruvate dehydrogenase complex OS=Salmonella typhimurium (strain 14028s / SGSC 2262) OX=588858 GN=aceF PE=3 SV=1 - [A0A0F6AWU9_SALT1]	4.27304	3.5	1	2	2	2	629	66.0135	5.21143
	A3	Sequence	# PSMs	# Proteins	# Protein Groups	Protein Group Accessions	Modifications	ΔCn	XCorr	Probability	Charge	MH+ [Da]	ΔM [ppm]	RT [min]	# Missed Cleavages
	High	FGEVEEVELGR	1	1	1	A0A0F6AWU9		0	2.28664	0	2	1263.62	2.02735	23.6093	0
	High	AVAAALEQMPR	1	1	1	A0A0F6AWU9		0	1.9864	0	2	1156.62	3.41723	20.3364	0
A0A0F6B7D5	30S ribosomal protein S9 OS=Salmonella typhimurium (strain 14028s / SGSC 2262) OX=588858 GN=rpsI PE=3 SV=1 - [A0A0F6B7D5_SALT1]	4.25989	15.38	1	2	2	2	130	14.817	10.9458
	A3	Sequence	# PSMs	# Proteins	# Protein Groups	Protein Group Accessions	Modifications	ΔCn	XCorr	Probability	Charge	MH+ [Da]	ΔM [ppm]	RT [min]	# Missed Cleavages
	High	GGGISGQAGAIR	1	1	1	A0A0F6B7D5		0	2.32006	0	2	1043.56	3.81263	14.2924	0
	High	SLEQYFGR	1	1	1	A0A0F6B7D5		0	1.93983	0	2	999.492	2.47988	23.6925	0
A0A0F6B7M5	50S ribosomal protein L24 OS=Salmonella typhimurium (strain 14028s / SGSC 2262) OX=588858 GN=rplX PE=3 SV=1 - [A0A0F6B7M5_SALT1]	4.1742	26.92	1	2	2	2	104	11.3093	10.2134
	A3	Sequence	# PSMs	# Proteins	# Protein Groups	Protein Group Accessions	Modifications	ΔCn	XCorr	Probability	Charge	MH+ [Da]	ΔM [ppm]	RT [min]	# Missed Cleavages
	High	EAAIQVSNVAIFNAATGK	1	1	1	A0A0F6B7M5		0	2.3426	0	2	1803.97	4.92712	31.9048	0
	High	VIVEGINLVK	1	1	1	A0A0F6B7M5		0	1.8316	0	2	1083.68	1.36317	26.149	0
A0A0F6AZB9	Formate C-acetyltransferase OS=Salmonella typhimurium (strain 14028s / SGSC 2262) OX=588858 GN=pflB PE=3 SV=1 - [A0A0F6AZB9_SALT1]	4.07115	2.89	1	2	2	2	760	84.9505	6.0874
	A3	Sequence	# PSMs	# Proteins	# Protein Groups	Protein Group Accessions	Modifications	ΔCn	XCorr	Probability	Charge	MH+ [Da]	ΔM [ppm]	RT [min]	# Missed Cleavages
	High	GAVASLTSVAK	1	1	1	A0A0F6AZB9		0	2.26711	0	2	1003.58	1.09807	17.2773	0
	High	VDDMAVDLVER	1	1	1	A0A0F6AZB9		0	1.80404	0	2	1261.61	0.919405	25.9041	0
A0A0F6B7N5	50S ribosomal protein L4 OS=Salmonella typhimurium (strain 14028s / SGSC 2262) OX=588858 GN=rplD PE=3 SV=1 - [A0A0F6B7N5_SALT1]	4.03315	14.93	1	2	2	2	201	22.0729	9.72998
	A3	Sequence	# PSMs	# Proteins	# Protein Groups	Protein Group Accessions	Modifications	ΔCn	XCorr	Probability	Charge	MH+ [Da]	ΔM [ppm]	RT [min]	# Missed Cleavages
	High	DAQSALTVSETTFGR	1	1	1	A0A0F6B7N5		0	2.13439	0	2	1582.78	3.23179	26.4127	0
	High	DATGIDPVSLIAFDK	1	1	1	A0A0F6B7N5		0	1.89876	0	2	1561.82	3.47703	40.8272	0
A0A0F6BBD3	Protein CreA OS=Salmonella typhimurium (strain 14028s / SGSC 2262) OX=588858 GN=creA PE=4 SV=1 - [A0A0F6BBD3_SALT1]	3.91426	12.74	1	2	2	2	157	17.1921	9.11475
	A3	Sequence	# PSMs	# Proteins	# Protein Groups	Protein Group Accessions	Modifications	ΔCn	XCorr	Probability	Charge	MH+ [Da]	ΔM [ppm]	RT [min]	# Missed Cleavages
	High	IVVEAFDDPDVK	1	1	1	A0A0F6BBD3		0	2.07896	0	2	1346.69	2.52632	25.3159	0
	High	NVTcYVSR	1	1	1	A0A0F6BBD3	C4(Carbamidomethyl)	0	1.8353	0	2	998.474	2.00059	14.712	0
A0A0F6B2M8	Probable transcriptional regulatory protein YebC OS=Salmonella typhimurium (strain 14028s / SGSC 2262) OX=588858 GN=yebC PE=3 SV=1 - [A0A0F6B2M8_SALT1]	3.62206	8.54	1	2	2	2	246	26.402	4.88135
	A3	Sequence	# PSMs	# Proteins	# Protein Groups	Protein Group Accessions	Modifications	ΔCn	XCorr	Probability	Charge	MH+ [Da]	ΔM [ppm]	RT [min]	# Missed Cleavages
	High	LGGGDPDANPR	1	1	1	A0A0F6B2M8		0	1.83766	0	2	1068.51	7.03837	10.744	0
	High	ADMDAETAPK	1	1	1	A0A0F6B2M8		0	1.7844	0	2	1048.47	4.51602	11.6673	0

## Sheet: Control Boil
Accession	Description	Score	Coverage	# Proteins	# Unique Peptides	# Peptides	# PSMs	# AAs	MW [kDa]	calc. pI
A0A0F6BAJ3	60 kDa chaperonin OS=Salmonella typhimurium (strain 14028s / SGSC 2262) OX=588858 GN=groEL PE=3 SV=1 - [A0A0F6BAJ3_SALT1]	109.019	27.01	1	12	12	45	548	57.2497	4.94482
	A3	Sequence	# PSMs	# Proteins	# Protein Groups	Protein Group Accessions	Modifications	ΔCn	XCorr	Probability	Charge	MH+ [Da]	ΔM [ppm]	RT [min]	# Missed Cleavages
	High	DTTTIIDGVGEEAAIQGR	3	1	1	A0A0F6BAJ3		0	4.24157	0	2	1845.93	3.32361	31.3545	0
	High	AIAQVGTISANSDETVGK	5	1	1	A0A0F6BAJ3		0	4.2401	0	2	1760.9	0.729678	19.3277	0
	High	AAVEEGVVAGGGVALIR	4	1	1	A0A0F6BAJ3		0	3.83782	0	2	1567.88	2.22935	30.9393	0
	High	VGAATEVEMK	3	1	1	A0A0F6BAJ3		0	2.98574	0	2	1034.52	3.05154	14.647	0
	High	VGAATEVEmK	5	1	1	A0A0F6BAJ3	M9(Oxidation)	0	2.52647	0	2	1050.52	2.73274	10.8651	0
	High	GVNVLADAVK	8	1	1	A0A0F6BAJ3		0	2.35373	0	2	985.569	0.995212	26.7174	0
	High	AVAAAVEELK	5	1	1	A0A0F6BAJ3		0	2.30481	0	2	1000.57	0.0900953	17.6969	0
	High	GQNEDQNVGIK	1	1	1	A0A0F6BAJ3		0	2.19078	0	2	1201.59	3.49308	11.5479	0
	High	ALSVPcSDSK	1	1	1	A0A0F6BAJ3	C6(Carbamidomethyl)	0	2.12759	0	2	1063.51	2.02031	14.715	0
	High	QIVLNcGEEPSVVANTVK	2	1	1	A0A0F6BAJ3	C6(Carbamidomethyl)	0	2.09295	0	2	1957.01	3.38554	28.7792	0
	High	SFGAPTITK	3	1	1	A0A0F6BAJ3		0	1.94187	0	2	921.505	1.41763	17.659	0
	High	LAGGVAVIK	4	1	1	A0A0F6BAJ3		0	1.84621	0	2	827.536	0.871056	17.2844	0
	High	LIAEAMDK	1	1	1	A0A0F6BAJ3		0	1.72217	0	2	890.466	0.360975	15.425	0
A0A0F6B9Y1	50S ribosomal protein L1 OS=Salmonella typhimurium (strain 14028s / SGSC 2262) OX=588858 GN=rplA PE=3 SV=1 - [A0A0F6B9Y1_SALT1]	99.0403	23.93	1	4	4	31	234	24.7132	9.64209
	A3	Sequence	# PSMs	# Proteins	# Protein Groups	Protein Group Accessions	Modifications	ΔCn	XCorr	Probability	Charge	MH+ [Da]	ΔM [ppm]	RT [min]	# Missed Cleavages
	High	AAGAELVGmEDLADQIK	4	1	1	A0A0F6B9Y1	M9(Oxidation)	0	4.1451	0	2	1746.86	3.70446	29.1288	0
	High	VAVFTQGPNAEAAK	8	1	1	A0A0F6B9Y1		0	3.88251	0	2	1402.73	1.66074	19.6935	0
	High	VGTVTPNVAEAVK	8	1	1	A0A0F6B9Y1		0	3.58154	0	2	1284.72	0.670267	21.6572	0
	High	VAVFTqGPNAEAAK	2	1	1	A0A0F6B9Y1	Q6(Deamidated)	0	3.55573	0	2	1403.71	-4.69382	19.6602	0
	High	VVGQLGQVLGPR	8	1	1	A0A0F6B9Y1		0	3.453	0	2	1222.73	2.8206	26.8212	0
	High	AAGAELVGMEDLADQIK	1	1	1	A0A0F6B9Y1		0	2.81753	0	2	1730.87	5.6671	39.1943	0
A0A0F6B241	Aldehyde-alcohol dehydrogenase OS=Salmonella typhimurium (strain 14028s / SGSC 2262) OX=588858 GN=adhE PE=3 SV=1 - [A0A0F6B241_SALT1]	73.3293	13.9	1	10	10	36	892	96.1547	6.65381
	A3	Sequence	# PSMs	# Proteins	# Protein Groups	Protein Group Accessions	Modifications	ΔCn	XCorr	Probability	Charge	MH+ [Da]	ΔM [ppm]	RT [min]	# Missed Cleavages
	High	AADIVLQAAIAAGAPK	3	1	1	A0A0F6B241		0	3.82854	0	2	1479.86	3.39798	35.8701	0
	High	IAELAGFSVPETTK	4	1	1	A0A0F6B241		0	3.56668	0	2	1462.78	2.08278	32.1326	0
	High	nGALNAAIVGQPAYK	9	1	1	A0A0F6B241	N1(Deamidated)	0	3.14783	0	2	1487.79	3.68451	25.5311	0
	High	MAVAESGMGIVEDK	2	1	1	A0A0F6B241		0	2.69352	0	2	1436.68	1.77852	25.7007	0
	High	mAVAESGmGIVEDK	1	1	1	A0A0F6B241	M1(Oxidation); M8(Oxidation)	0	2.69198	0	2	1468.67	-0.229023	15.3759	0
[truncated: 292 more rows]

## Sheet: A 200mM
Accession	Description	Score	Coverage	# Proteins	# Unique Peptides	# Peptides	# PSMs	# AAs	MW [kDa]	calc. pI
[truncated: 6,063 more rows]

[truncated: 7 more sheets: A 500mM, A 1M, A Boil, C 200mM, C 500mM, C 1M, C Boil]
